# Supplementary material for: 2-Amino­anilinium 4-methyl­benzene­sulfonate
Source: IUCrdata. 2020 Feb 21;5(Pt 2):x200230. doi: 10.1107/S2414314620002308 (PMC9462192; doi:10.1107/S2414314620002308)
Supplement: Supplementary file 1 [file x-05-x200230-sup1.cif]

##############################################################################
#                                                                            #
# This CIF contains the data for a data article accepted for                 #
# publication in IUCrData. It conforms to the requirements of                #
# Notes for Authors for IUCrData, and has been                               #
# peer reviewed under the auspices of IUCrData.                              #
#                                                                            #
# Full details of the Crystallographic Information File format               #
# are given in the paper "The Crystallographic Information File (CIF):       #
# a New Standard Archive File for Crystallography" by S. R. Hall, F. H.      #
# Allen and I. D. Brown [Acta Cryst. (1991), A47, 655-685].                  #
#                                                                            #
# The current version of the core CIF dictionary is obtainable from          #
# ftp://ftp.iucr.org/pub/cif_core.dic.                                       #
#                                                                            #
# Software is freely available for graphical display of the structure(s)     #
# in this CIF. For information consult the CIF software page                 #
# http://www.iucr.org/resources/cif/software.                                #
#                                                                            #
# This file may be used for bona fide research purposes within the           #
# scientific community so long as proper attribution is given to the data    # 
# article from which it was obtained.                                        #
#                                                                            #
##############################################################################
data_I
_database_code_depnum_ccdc_archive 'CCDC 1985013'
_audit_creation_method     'SHELXL-2018/3'
_chemical_name_systematic
;
2-Aminoanilinium 4-methylbenzenesulfonate
;
_chemical_name_common     ?
_chemical_formula_moiety     'C6 H9 N2 +, C7 H7 O3 S -'
_chemical_formula_sum     'C13 H16 N2 O3 S'
_chemical_formula_iupac     'C6 H9 N2 +, C7 H7 O3 S -'
_chemical_formula_weight     280.34
_chemical_melting_point     ?
_space_group_crystal_system     monoclinic
_space_group_name_H-M_alt     'P 21/n'
_space_group_name_Hall     '-P 2yn'
loop_
    _space_group_symop_operation_xyz
    'x, y, z'
    '-x+1/2, y+1/2, -z+1/2'
    '-x, -y, -z'
    'x-1/2, -y-1/2, z-1/2'
_cell_length_a     14.6392(5)
_cell_length_b     5.7111(2)
_cell_length_c     17.5295(6)
_cell_angle_alpha     90
_cell_angle_beta     102.3490(10)
_cell_angle_gamma     90
_cell_volume     1431.66(9)
_cell_formula_units_Z     4
_cell_measurement_reflns_used     7623
_cell_measurement_theta_min     2.85
_cell_measurement_theta_max     30.17
_cell_measurement_temperature     293(2)
_exptl_crystal_description     'block'
_exptl_crystal_colour     'colourless'
_exptl_crystal_size_max     0.453
_exptl_crystal_size_mid     0.372
_exptl_crystal_size_min     0.328
_exptl_crystal_density_diffrn     1.301
_exptl_crystal_density_meas     ?
_exptl_crystal_density_method     ?
_exptl_crystal_F_000     592
_exptl_absorpt_coefficient_mu     0.231
_exptl_absorpt_correction_type     multi-scan
_exptl_absorpt_process_details
;
(SADABS; Krause <i>et al.</i>,  2015)
;
_exptl_absorpt_correction_T_min     0.6822
_exptl_absorpt_correction_T_max     0.7461
_diffrn_ambient_temperature     293(2)
_diffrn_source     'Sealed Tube'
_diffrn_radiation_type     MoK\a
_diffrn_radiation_wavelength     0.71073
_diffrn_measurement_device_type     'Bruker D8 Quest ECO'
_diffrn_measurement_method     '\f and \w scans'
_diffrn_detector_area_resol_mean     ?
_diffrn_reflns_number     22028
_diffrn_reflns_av_R_equivalents     0.0265
_diffrn_reflns_av_unetI/netI     0.0201
_diffrn_reflns_theta_min     2.849
_diffrn_reflns_theta_max     30.533
_diffrn_reflns_theta_full     25.242
_diffrn_measured_fraction_theta_max     0.997
_diffrn_measured_fraction_theta_full     0.997
_diffrn_reflns_limit_h_min     -20
_diffrn_reflns_limit_h_max     20
_diffrn_reflns_limit_k_min     -8
_diffrn_reflns_limit_k_max     8
_diffrn_reflns_limit_l_min     -25
_diffrn_reflns_limit_l_max     25
_diffrn_standards_number     0
_diffrn_standards_interval_count     0
_diffrn_standards_decay_%     0
_refine_special_details     ?
_reflns_number_total     4362
_reflns_number_gt     3253
_reflns_threshold_expression     'I > 2\s(I)'
_refine_ls_structure_factor_coef     Fsqd
_refine_ls_matrix_type     full
_refine_ls_R_factor_all     0.0628
_refine_ls_R_factor_gt     0.0424
_refine_ls_wR_factor_gt     0.1099
_refine_ls_wR_factor_ref     0.1271
_refine_ls_goodness_of_fit_ref     1.062
_refine_ls_restrained_S_all     1.062
_refine_ls_number_reflns     4362
_refine_ls_number_parameters     182
_refine_ls_number_restraints     0
_refine_ls_hydrogen_treatment     mixed
_refine_ls_weighting_scheme     calc
_refine_ls_weighting_details
              'w=1/[\s^2^(Fo^2^)+(0.0529P)^2^+0.3765P] where P=(Fo^2^+2Fc^2^)/3'
_atom_sites_solution_hydrogens     mixed
_atom_sites_solution_primary     dual
_atom_sites_solution_secondary     ?
_refine_ls_shift/su_max     0.010
_refine_ls_shift/su_mean     0.000
_refine_diff_density_max     0.205
_refine_diff_density_min     -0.306
_refine_ls_extinction_method     none
_refine_ls_extinction_coef     .
loop_
    _atom_type_symbol
    _atom_type_description
    _atom_type_scat_dispersion_real
    _atom_type_scat_dispersion_imag
    _atom_type_scat_source
    'C' 'C' 0.0033 0.0016
                         'International Tables Vol C Tables 4.2.6.8 and 6.1.1.4'
    'H' 'H' 0.0000 0.0000
                         'International Tables Vol C Tables 4.2.6.8 and 6.1.1.4'
    'N' 'N' 0.0061 0.0033
                         'International Tables Vol C Tables 4.2.6.8 and 6.1.1.4'
    'O' 'O' 0.0106 0.0060
                         'International Tables Vol C Tables 4.2.6.8 and 6.1.1.4'
    'S' 'S' 0.1246 0.1234
                         'International Tables Vol C Tables 4.2.6.8 and 6.1.1.4'
_computing_data_collection
;
APEX3 (Bruker, 2019)
;
_computing_cell_refinement
;
SAINT (Bruker, 2019)
;
_computing_data_reduction
;
SAINT (Bruker, 2019)
;
_computing_structure_solution
;
<i>SHELXT2014</i> (Sheldrick, 2008)
;
_computing_structure_refinement
;
<i>SHELXL2018</i> (Sheldrick, 2015)
;
_computing_molecular_graphics
;
<i>OLEX2</i> (Dolomanov <i>et al.</i>,  2009) and
<i>shelXle</i> (H\"ubschle <i>et al.</i>,  2011)
;
_computing_publication_material
;
<i>shelXle</i> (H\"ubschle <i>et al.</i>,  2011)
;
loop_
    _atom_site_type_symbol
    _atom_site_label
    _atom_site_fract_x
    _atom_site_fract_y
    _atom_site_fract_z
    _atom_site_U_iso_or_equiv
    _atom_site_adp_type
    _atom_site_calc_flag
    _atom_site_occupancy
    _atom_site_disorder_assembly
    _atom_site_disorder_group
    N N1 0.36804(8) 0.2361(2) 0.46460(7) 0.0440(3) Uani d 1 . .
    H H1A 0.414876 0.196763 0.442076 0.066 Uiso calc 1 . .
    H H1B 0.350598 0.111606 0.488514 0.066 Uiso calc 1 . .
    H H1C 0.386780 0.349023 0.499410 0.066 Uiso calc 1 . .
    N N2 0.37965(15) 0.6564(3) 0.38220(11) 0.0700(5) Uani d 1 . .
    H H2B 0.3826(18) 0.763(5) 0.3528(16) 0.095(9) Uiso d 1 . .
    H H2A 0.4355(16) 0.584(4) 0.3963(13) 0.076(7) Uiso d 1 . .
    C C1 0.28909(9) 0.3195(2) 0.40520(8) 0.0394(3) Uani d 1 . .
    C C2 0.29793(11) 0.5272(3) 0.36608(8) 0.0468(3) Uani d 1 . .
    C C3 0.21843(15) 0.6058(3) 0.31307(10) 0.0657(5) Uani d 1 . .
    H H3 0.221090 0.744552 0.285849 0.079 Uiso calc 1 . .
    C C4 0.13647(15) 0.4805(5) 0.30077(12) 0.0804(7) Uani d 1 . .
    H H4 0.084179 0.536909 0.265797 0.096 Uiso calc 1 . .
    C C5 0.13039(14) 0.2741(5) 0.33902(13) 0.0774(6) Uani d 1 . .
    H H5 0.074746 0.189818 0.329632 0.093 Uiso calc 1 . .
    C C6 0.20756(11) 0.1926(3) 0.39160(10) 0.0552(4) Uani d 1 . .
    H H6 0.204453 0.052101 0.417768 0.066 Uiso calc 1 . .
    S S11 0.59680(3) 0.22022(7) 0.39473(2) 0.04691(12) Uani d 1 . .
    O O11 0.51524(8) 0.0815(2) 0.40070(7) 0.0599(3) Uani d 1 . .
    O O12 0.58218(10) 0.4676(2) 0.40655(7) 0.0702(4) Uani d 1 . .
    O O13 0.68108(8) 0.1290(2) 0.44434(7) 0.0647(3) Uani d 1 . .
    C C11 0.6391(2) 0.0983(7) 0.06127(15) 0.1203(11) Uani d 1 . .
    H H11A 0.607486 -0.041356 0.039393 0.180 Uiso calc 1 . .
    H H11B 0.704391 0.086390 0.060695 0.180 Uiso calc 1 . .
    H H11C 0.612753 0.231288 0.030895 0.180 Uiso calc 1 . .
    C C12 0.62771(14) 0.1275(4) 0.14452(12) 0.0720(5) Uani d 1 . .
    C C13 0.65754(14) -0.0419(4) 0.19988(13) 0.0732(5) Uani d 1 . .
    H H13 0.684183 -0.178430 0.185581 0.088 Uiso calc 1 . .
    C C14 0.64892(12) -0.0142(3) 0.27597(11) 0.0609(4) Uani d 1 . .
    H H14 0.669112 -0.131566 0.312468 0.073 Uiso calc 1 . .
    C C15 0.61010(10) 0.1889(3) 0.29789(9) 0.0444(3) Uani d 1 . .
    C C16 0.58045(14) 0.3615(3) 0.24378(11) 0.0619(4) Uani d 1 . .
    H H16 0.554920 0.499363 0.258252 0.074 Uiso calc 1 . .
    C C17 0.58897(16) 0.3279(4) 0.16747(12) 0.0764(6) Uani d 1 . .
    H H17 0.567940 0.443925 0.130691 0.092 Uiso calc 1 . .
loop_
    _atom_site_aniso_label
    _atom_site_aniso_U_11
    _atom_site_aniso_U_22
    _atom_site_aniso_U_33
    _atom_site_aniso_U_12
    _atom_site_aniso_U_13
    _atom_site_aniso_U_23
    N1 0.0443(6) 0.0444(6) 0.0411(6) -0.0028(5) 0.0042(5) 0.0072(5)
    N2 0.0852(13) 0.0577(10) 0.0664(10) -0.0219(9) 0.0146(9) 0.0133(8)
    C1 0.0403(6) 0.0410(7) 0.0348(6) -0.0001(5) 0.0037(5) -0.0034(5)
    C2 0.0600(9) 0.0424(7) 0.0368(7) 0.0031(6) 0.0077(6) -0.0008(6)
    C3 0.0862(13) 0.0619(11) 0.0450(8) 0.0282(10) 0.0050(8) 0.0040(8)
    C4 0.0615(11) 0.1129(19) 0.0574(11) 0.0317(12) -0.0082(8) -0.0091(12)
    C5 0.0463(9) 0.1129(18) 0.0668(12) -0.0095(10) -0.0019(8) -0.0164(12)
    C6 0.0523(9) 0.0601(10) 0.0518(8) -0.0128(7) 0.0083(7) -0.0102(7)
    S11 0.0464(2) 0.0440(2) 0.0472(2) -0.00369(15) 0.00294(14) 0.00788(15)
    O11 0.0509(6) 0.0685(8) 0.0641(7) -0.0118(6) 0.0208(5) -0.0027(6)
    O12 0.1021(10) 0.0465(7) 0.0531(7) 0.0017(7) -0.0033(6) -0.0028(5)
    O13 0.0512(6) 0.0777(8) 0.0597(7) -0.0014(6) -0.0007(5) 0.0279(6)
    C11 0.117(2) 0.184(3) 0.0711(15) 0.009(2) 0.0443(15) -0.0057(19)
    C12 0.0600(10) 0.0984(16) 0.0623(11) -0.0045(11) 0.0240(9) -0.0010(11)
    C13 0.0648(11) 0.0780(13) 0.0803(13) 0.0103(10) 0.0235(10) -0.0079(11)
    C14 0.0588(10) 0.0544(10) 0.0684(11) 0.0089(8) 0.0111(8) 0.0072(8)
    C15 0.0361(6) 0.0440(7) 0.0513(8) -0.0042(5) 0.0057(5) 0.0086(6)
    C16 0.0720(11) 0.0550(9) 0.0590(10) 0.0110(8) 0.0146(8) 0.0159(8)
    C17 0.0873(14) 0.0843(15) 0.0586(11) 0.0096(12) 0.0179(10) 0.0261(10)
_geom_special_details
;
 All esds (except the esd in the dihedral angle between two l.s. planes)
 are estimated using the full covariance matrix.  The cell esds are taken
 into account individually in the estimation of esds in distances, angles
 and torsion angles; correlations between esds in cell parameters are only
 used when they are defined by crystal symmetry.  An approximate (isotropic)
 treatment of cell esds is used for estimating esds involving l.s. planes.
;
loop_
    _geom_bond_atom_site_label_1
    _geom_bond_atom_site_label_2
    _geom_bond_site_symmetry_2
    _geom_bond_distance
    _geom_bond_publ_flag
    N1 C1 . 1.4601(17) ?
    N1 H1A . 0.8900 ?
    N1 H1B . 0.8900 ?
    N1 H1C . 0.8900 ?
    N2 C2 . 1.382(2) ?
    N2 H2B . 0.81(3) ?
    N2 H2A . 0.90(2) ?
    C1 C6 . 1.373(2) ?
    C1 C2 . 1.390(2) ?
    C2 C3 . 1.399(2) ?
    C3 C4 . 1.374(3) ?
    C3 H3 . 0.9300 ?
    C4 C5 . 1.368(3) ?
    C4 H4 . 0.9300 ?
    C5 C6 . 1.377(3) ?
    C5 H5 . 0.9300 ?
    C6 H6 . 0.9300 ?
    S11 O13 . 1.4462(12) ?
    S11 O12 . 1.4506(13) ?
    S11 O11 . 1.4554(12) ?
    S11 C15 . 1.7586(16) ?
    C11 C12 . 1.513(3) ?
    C11 H11A . 0.9600 ?
    C11 H11B . 0.9600 ?
    C11 H11C . 0.9600 ?
    C12 C13 . 1.374(3) ?
    C12 C17 . 1.375(3) ?
    C13 C14 . 1.376(3) ?
    C13 H13 . 0.9300 ?
    C14 C15 . 1.382(2) ?
    C14 H14 . 0.9300 ?
    C15 C16 . 1.372(2) ?
    C16 C17 . 1.383(3) ?
    C16 H16 . 0.9300 ?
    C17 H17 . 0.9300 ?
loop_
    _geom_angle_atom_site_label_1
    _geom_angle_atom_site_label_2
    _geom_angle_atom_site_label_3
    _geom_angle_site_symmetry_1
    _geom_angle_site_symmetry_3
    _geom_angle
    _geom_angle_publ_flag
    C1 N1 H1A . . 109.5 ?
    C1 N1 H1B . . 109.5 ?
    H1A N1 H1B . . 109.5 ?
    C1 N1 H1C . . 109.5 ?
    H1A N1 H1C . . 109.5 ?
    H1B N1 H1C . . 109.5 ?
    C2 N2 H2B . . 115.8(19) ?
    C2 N2 H2A . . 120.5(15) ?
    H2B N2 H2A . . 111(2) ?
    C6 C1 C2 . . 122.28(14) ?
    C6 C1 N1 . . 118.54(13) ?
    C2 C1 N1 . . 119.16(12) ?
    N2 C2 C1 . . 121.50(15) ?
    N2 C2 C3 . . 121.66(17) ?
    C1 C2 C3 . . 116.73(16) ?
    C4 C3 C2 . . 120.76(18) ?
    C4 C3 H3 . . 119.6 ?
    C2 C3 H3 . . 119.6 ?
    C5 C4 C3 . . 121.20(18) ?
    C5 C4 H4 . . 119.4 ?
    C3 C4 H4 . . 119.4 ?
    C4 C5 C6 . . 119.28(19) ?
    C4 C5 H5 . . 120.4 ?
    C6 C5 H5 . . 120.4 ?
    C1 C6 C5 . . 119.73(18) ?
    C1 C6 H6 . . 120.1 ?
    C5 C6 H6 . . 120.1 ?
    O13 S11 O12 . . 113.46(8) ?
    O13 S11 O11 . . 111.59(8) ?
    O12 S11 O11 . . 111.82(8) ?
    O13 S11 C15 . . 106.70(7) ?
    O12 S11 C15 . . 106.69(7) ?
    O11 S11 C15 . . 106.01(7) ?
    C12 C11 H11A . . 109.5 ?
    C12 C11 H11B . . 109.5 ?
    H11A C11 H11B . . 109.5 ?
    C12 C11 H11C . . 109.5 ?
    H11A C11 H11C . . 109.5 ?
    H11B C11 H11C . . 109.5 ?
    C13 C12 C17 . . 117.91(18) ?
    C13 C12 C11 . . 121.3(2) ?
    C17 C12 C11 . . 120.8(2) ?
    C12 C13 C14 . . 121.53(19) ?
    C12 C13 H13 . . 119.2 ?
    C14 C13 H13 . . 119.2 ?
    C13 C14 C15 . . 119.64(17) ?
    C13 C14 H14 . . 120.2 ?
    C15 C14 H14 . . 120.2 ?
    C16 C15 C14 . . 119.92(16) ?
    C16 C15 S11 . . 120.67(13) ?
    C14 C15 S11 . . 119.40(12) ?
    C15 C16 C17 . . 119.22(18) ?
    C15 C16 H16 . . 120.4 ?
    C17 C16 H16 . . 120.4 ?
    C12 C17 C16 . . 121.77(18) ?
    C12 C17 H17 . . 119.1 ?
    C16 C17 H17 . . 119.1 ?
loop_
    _geom_torsion_atom_site_label_1
    _geom_torsion_atom_site_label_2
    _geom_torsion_atom_site_label_3
    _geom_torsion_atom_site_label_4
    _geom_torsion_site_symmetry_1
    _geom_torsion_site_symmetry_2
    _geom_torsion_site_symmetry_3
    _geom_torsion_site_symmetry_4
    _geom_torsion
    _geom_torsion_publ_flag
    C6 C1 C2 N2 . . . . 178.01(16) ?
    N1 C1 C2 N2 . . . . -0.1(2) ?
    C6 C1 C2 C3 . . . . 1.7(2) ?
    N1 C1 C2 C3 . . . . -176.40(13) ?
    N2 C2 C3 C4 . . . . -176.72(18) ?
    C1 C2 C3 C4 . . . . -0.4(2) ?
    C2 C3 C4 C5 . . . . -0.9(3) ?
    C3 C4 C5 C6 . . . . 0.9(3) ?
    C2 C1 C6 C5 . . . . -1.7(2) ?
    N1 C1 C6 C5 . . . . 176.40(16) ?
    C4 C5 C6 C1 . . . . 0.4(3) ?
    C17 C12 C13 C14 . . . . 0.3(3) ?
    C11 C12 C13 C14 . . . . 178.8(2) ?
    C12 C13 C14 C15 . . . . -0.5(3) ?
    C13 C14 C15 C16 . . . . 0.0(3) ?
    C13 C14 C15 S11 . . . . 178.53(14) ?
    O13 S11 C15 C16 . . . . -139.99(14) ?
    O12 S11 C15 C16 . . . . -18.38(16) ?
    O11 S11 C15 C16 . . . . 100.95(15) ?
    O13 S11 C15 C14 . . . . 41.48(15) ?
    O12 S11 C15 C14 . . . . 163.08(13) ?
    O11 S11 C15 C14 . . . . -77.59(14) ?
    C14 C15 C16 C17 . . . . 0.7(3) ?
    S11 C15 C16 C17 . . . . -177.78(15) ?
    C13 C12 C17 C16 . . . . 0.5(3) ?
    C11 C12 C17 C16 . . . . -178.0(2) ?
    C15 C16 C17 C12 . . . . -1.0(3) ?
loop_
    _geom_hbond_atom_site_label_D
    _geom_hbond_atom_site_label_H
    _geom_hbond_atom_site_label_A
    _geom_hbond_site_symmetry_A
    _geom_hbond_distance_DH
    _geom_hbond_distance_HA
    _geom_hbond_distance_DA
    _geom_hbond_angle_DHA
    _geom_hbond_publ_flag
    N1 H1A O11 . 0.89 1.89 2.7767(17) 174 yes
    N1 H1B O13 3_656 0.89 1.93 2.8111(17) 171 yes
    N1 H1C O12 3_666 0.89 1.92 2.7914(17) 165 yes
    N2 H2A O12 . 0.90(2) 2.22(2) 3.097(3) 165(2) yes
_shelx_space_group_comment
;
The symmetry employed for this shelxl refinement is uniquely defined
by the following loop, which should always be used as a source of
symmetry information in preference to the above space-group names.
They are only intended as comments.
;
_shelx_estimated_absorpt_T_min     0.902
_shelx_estimated_absorpt_T_max     0.928
_shelx_hkl_file
;
   2   0   0  529.85    7.90
   2   0   0  517.55    8.90
  -2   0   0  533.55    9.30
   3   0   0    0.00    0.30
  -3   0   0   -0.10    0.30
  -3   0   0   -0.10    0.20
   3   0   0    0.80    0.50
   3   0   0    1.10    0.40
  -3   0   0    0.50    0.40
  -3   0   0    1.10    0.40
  -5   0   0    0.50    0.50
   5   0   0    0.90    0.40
   5   0   0    1.20    0.30
  -5   0   0    0.60    0.30
   6   0   0  203.68    4.00
   6   0   0  197.78    5.10
  -6   0   0  200.58    4.00
  -6   0   0  201.88    5.30
  -7   0   0    0.20    0.40
   7   0   0    0.70    0.40
  -7   0   0   -0.30    0.30
   7   0   0    0.00    0.50
   8   0   0  414.66    7.40
  -8   0   0  420.06    8.10
  -8   0   0  416.36    9.40
   8   0   0  417.76    9.30
   9   0   0    1.50    0.80
  -9   0   0    1.10    0.80
   9   0   0    0.90    0.40
  -9   0   0    0.30    0.40
  10   0   0  912.61   14.90
  10   0   0  924.51   17.70
 -10   0   0  913.51   17.90
 -10   0   0  890.11   14.80
  11   0   0    3.30    1.20
  11   0   0    1.70    0.70
 -11   0   0    4.90    1.40
 -12   0   0   23.20    2.90
  12   0   0   23.10    2.90
 -14   0   0   11.50    2.40
  14   0   0   13.30    2.50
  15   0   0   -0.50    1.30
 -15   0   0    1.00    1.40
  16   0   0   23.30    3.60
 -16   0   0   21.50    3.40
  17   0   0   -0.20    1.50
 -17   0   0    2.00    1.80
  18   0   0    7.40    2.50
 -18   0   0    7.00    2.40
  19   0   0   -0.30    1.80
 -19   0   0    1.60    1.90
 -20   0   0    1.90    1.90
  20   0   0   -2.50    1.60
   0  -1   0    0.50    0.20
   0  -1   0    0.50    0.30
   0   1   0    0.20    0.20
   0   1   0    0.00    0.20
   0   1   0    0.40    0.20
   1  -1   0 1196.28   18.00
  -1  -1   0 1155.68   18.10
   1  -1   0 1168.28   17.70
  -1  -1   0 1163.58   17.90
   1  -1   0 1197.68   17.90
  -1  -1   0 1165.28   17.80
  -1  -1   0 1195.78   18.00
   1   1   0 1170.98   17.90
  -1   1   0 1195.08   18.00
  -1   1   0 1206.18   17.90
  -1   1   0 1197.08   17.80
   1   1   0 1189.18   18.20
   1   1   0 1174.98   17.80
  -3  -1   0 1872.51   28.20
   3  -1   0 1920.41   28.40
  -3  -1   0 1846.82   28.20
  -3  -1   0 1838.82   28.20
   3  -1   0 1854.51   28.30
  -3   1   0 1821.02   28.20
   3   1   0 1921.21   28.40
  -3   1   0 1810.32   28.20
   3   1   0 1845.42   28.20
   3   1   0 1864.41   28.20
   4  -1   0 2011.60   30.20
  -4  -1   0 1881.01   29.90
  -4  -1   0 1962.10   30.10
  -4  -1   0 1930.51   29.80
   4  -1   0 1961.20   30.10
  -4   1   0 1926.41   30.00
  -4   1   0 1990.10   31.00
   4   1   0 2002.40   29.90
   4   1   0 1934.81   30.00
   5  -1   0  306.47    6.60
  -5  -1   0  297.77    6.20
  -5  -1   0  299.07    6.60
   5  -1   0  300.47    6.60
   5   1   0  309.77    6.30
   5   1   0  307.67    6.60
  -5   1   0  293.77    6.60
  -6  -1   0  836.52   14.90
   6  -1   0  823.72   15.90
   6   1   0  822.92   14.80
  -6   1   0  839.32   15.40
   6   1   0  841.62   14.30
   7  -1   0 2837.12   44.00
  -7  -1   0 2774.72   44.00
   7  -1   0 2837.52   44.20
   7   1   0 2864.81   44.00
   7   1   0 2826.72   43.10
  -7   1   0 2860.21   44.30
   8  -1   0  704.83   14.00
  -8  -1   0  725.83   14.20
   8   1   0  742.93   13.20
   8   1   0  708.33   14.00
  -8   1   0  736.43   14.40
   9  -1   0    7.70    1.40
  -9  -1   0    8.80    1.50
   9   1   0    5.60    1.20
   9   1   0    6.10    1.10
  -9   1   0    7.30    1.50
  10  -1   0   18.80    2.20
 -10  -1   0   19.00    2.00
  10   1   0   21.60    2.20
 -10   1   0   18.10    2.20
  10   1   0   19.20    3.00
  11  -1   0   27.90    2.70
 -11  -1   0   30.90    2.70
  11   1   0   26.30    2.20
  11   1   0   31.10    2.80
 -11   1   0   31.70    2.90
 -12  -1   0  418.26   12.30
  12  -1   0  445.26   15.30
  12   1   0  447.16   16.40
 -12   1   0  435.96   16.10
  12   1   0  437.36    9.50
 -13  -1   0    2.30    1.50
  13   1   0    1.80    1.20
  13   1   0    4.30    1.80
 -13   1   0    5.10    1.70
  14  -1   0   27.80    3.10
 -14  -1   0   27.30    3.10
  14   1   0   30.20    3.20
 -14   1   0   27.60    3.30
  14   1   0   32.00    2.50
 -15  -1   0    9.00    2.20
  15  -1   0    5.40    1.90
  15   1   0    5.10    1.30
  15   1   0    3.60    1.50
 -15   1   0    7.30    2.20
  16  -1   0    5.00    1.80
 -16  -1   0    6.70    2.30
 -16   1   0    7.20    2.00
  16   1   0    8.60    1.40
  16   1   0    5.60    2.00
 -17  -1   0    2.40    1.90
  17   1   0    3.20    2.80
  18  -1   0    4.80    2.10
 -18  -1   0    5.40    2.10
  18   1   0    1.20    1.80
  18   1   0    1.20    2.00
 -18   1   0    2.90    1.80
  19  -1   0   -0.50    1.90
 -19  -1   0    0.60    1.90
 -19   1   0   -2.90    1.70
  19   1   0    0.50    1.80
  20  -1   0   -0.60    1.60
 -20  -1   0    1.20    2.10
  20   1   0   -1.60    1.90
 -20   1   0    1.50    1.90
   0  -2   0  503.35    8.90
   0  -2   0  468.35    9.00
   0  -2   0  496.25    8.60
   0   2   0  471.65    8.50
   0   2   0  485.35    9.10
   0   2   0  484.75    8.80
   1  -2   0    4.60    0.80
   1  -2   0    6.80    0.80
  -1  -2   0    6.40    0.70
   1  -2   0    4.30    0.70
  -1  -2   0    6.40    0.80
  -1   2   0    5.00    0.80
   1   2   0    4.80    0.90
  -1   2   0    5.50    0.80
   1   2   0    6.20    0.80
   1   2   0    4.90    0.70
   2  -2   0    2.40    0.50
  -2  -2   0    1.50    0.50
   2  -2   0    1.30    0.50
  -2  -2   0    1.30    0.50
   2  -2   0    2.00    0.50
   2   2   0    2.10    0.60
   2   2   0    1.60    0.50
  -2   2   0    1.60    0.50
  -2   2   0    1.40    0.50
   3  -2   0    0.40    0.40
  -3  -2   0    0.40    0.50
   3  -2   0    0.50    0.50
  -3  -2   0    0.60    0.40
   3  -2   0    0.90    0.50
   3   2   0    1.10    0.50
   3   2   0    1.80    0.50
  -3   2   0   -0.30    0.30
   3   2   0    0.80    0.50
  -4  -2   0  909.61   15.60
   4  -2   0  922.71   15.80
   4  -2   0  891.01   14.30
   4  -2   0  915.71   15.70
   4   2   0  919.21   16.10
   4   2   0  923.01   15.70
  -4   2   0  907.91   14.40
  -5  -2   0  266.67    6.40
   5  -2   0  283.77    6.90
   5  -2   0  272.67    6.60
   5   2   0  262.97    6.90
   6  -2   0 1001.50   17.80
   6  -2   0 1005.20   17.80
  -6  -2   0  966.20   17.80
   6   2   0 1004.60   17.80
   6   2   0 1015.40   17.70
   7  -2   0   22.00    2.00
   7  -2   0   23.70    2.00
  -7  -2   0   25.30    2.00
   7   2   0   23.70    2.00
   7   2   0   20.90    1.90
   8  -2   0  171.58    5.70
  -8  -2   0  179.78    5.80
   8  -2   0  182.68    5.80
   8   2   0  179.98    5.60
  -8   2   0  181.08    5.90
   8   2   0  181.88    5.70
   9  -2   0   48.50    3.10
   9  -2   0   48.20    3.10
  -9  -2   0   47.40    3.10
   9   2   0   48.00    3.10
  -9   2   0   44.30    3.20
   9   2   0   52.89    3.00
 -10  -2   0  364.66    9.70
  10  -2   0  373.06    9.90
  10   2   0  387.16    9.30
  10   2   0  376.36    9.80
 -10   2   0  378.56   10.10
  11  -2   0  114.49    5.20
 -11  -2   0  112.39    5.10
  11   2   0  113.19    4.70
  11   2   0  107.79    5.10
 -11   2   0  112.69    5.30
  12  -2   0    9.70    2.20
 -12  -2   0   11.70    2.40
  12   2   0   10.40    1.80
  12   2   0   12.40    2.30
 -12   2   0   12.60    2.40
 -13  -2   0   40.50    3.60
  13  -2   0   45.20    3.80
  13   2   0   40.10    3.20
  13   2   0   43.80    3.70
 -13   2   0   45.10    3.90
  14  -2   0   46.90    4.10
 -14  -2   0   44.90    4.00
 -14   2   0   45.10    4.10
  14   2   0   45.60    3.90
  14   2   0   44.90    3.40
  15  -2   0   11.70    2.60
 -15  -2   0   15.80    3.00
  15   2   0   18.10    3.10
 -15   2   0   16.40    3.00
  15   2   0   14.60    2.40
  16  -2   0    5.10    2.10
 -16  -2   0    5.20    2.10
 -16   2   0    7.00    2.20
  16   2   0    2.80    1.80
  16   2   0    8.10    2.40
  17  -2   0    2.50    1.80
 -17  -2   0   -0.30    2.00
 -17   2   0    1.50    2.00
  17   2   0    3.50    2.10
  17   2   0    2.30    2.80
 -18  -2   0    0.20    1.90
  18  -2   0   -2.20    1.70
  18   2   0   -1.10    1.30
 -18   2   0   -0.80    1.70
  18   2   0    1.20    2.10
 -19  -2   0    0.70    2.00
  19  -2   0    1.30    2.00
  19   2   0    0.70    1.80
 -19   2   0   -1.80    1.90
  19   2   0    3.30    2.40
   0  -3   0    0.90    0.50
   0  -3   0    1.40    1.00
   0   3   0   -1.20    0.60
   1  -3   0   86.09    3.00
  -1  -3   0   82.09    2.80
   1  -3   0   76.49    4.60
  -1   3   0   79.49    3.70
   1   3   0   78.19    3.40
  -2  -3   0    0.30    0.50
   2  -3   0    0.80    0.60
  -2  -3   0    0.50    0.50
   2  -3   0    0.10    0.50
  -2   3   0   -0.60    0.50
   2   3   0   -0.90    0.60
   3  -3   0    0.30    0.70
  -3  -3   0    0.00    0.50
  -3  -3   0    0.70    0.50
   3  -3   0    0.80    0.60
   3   3   0    0.20    0.70
  -3   3   0   -0.30    0.50
   4  -3   0   18.40    1.70
  -4  -3   0   18.70    1.60
   4  -3   0   18.30    1.80
  -4  -3   0   17.50    1.70
   4   3   0   20.40    1.90
  -4   3   0   16.70    1.40
  -5  -3   0  115.19    4.20
   5  -3   0  109.29    3.80
   5  -3   0  120.19    4.20
   5  -3   0  110.79    4.20
  -5  -3   0  111.49    4.00
  -5   3   0  110.79    3.30
   5   3   0  111.79    4.50
   6  -3   0   60.39    3.20
  -6  -3   0   65.39    3.10
  -6  -3   0   59.99    3.10
   6  -3   0   60.79    3.20
   6  -3   0   54.69    2.10
  -6   3   0   58.59    2.10
   6   3   0   59.09    3.40
   6   3   0   61.99    3.10
   7  -3   0   26.80    2.50
  -7  -3   0   28.40    2.30
  -7  -3   0   29.10    2.50
   7  -3   0   26.70    2.40
   7   3   0   30.40    2.60
   7   3   0   27.30    2.40
   8  -3   0  227.88    6.90
   8  -3   0  223.38    7.10
  -8  -3   0  228.58    6.80
   8   3   0  221.48    7.00
   8   3   0  215.38    7.10
  -9  -3   0   49.00    3.30
   9  -3   0   46.60    3.30
   9  -3   0   38.30    3.20
   9   3   0   43.50    3.40
  -9   3   0   50.09    3.40
   9   3   0   46.20    3.30
  10  -3   0   14.00    2.30
  10  -3   0   12.00    3.50
 -10  -3   0   14.00    2.20
  10   3   0   11.10    2.20
  10   3   0   12.60    2.10
 -10   3   0   12.10    2.30
  11  -3   0   89.19    4.90
 -11  -3   0   85.89    5.20
  11  -3   0   83.59    4.90
  11   3   0   89.79    4.70
 -11   3   0   94.49    5.10
  11   3   0   87.79    4.80
 -12  -3   0    8.00    2.00
  12  -3   0    7.20    1.90
  12   3   0    8.00    1.90
  12   3   0    4.40    3.10
 -12   3   0    6.20    1.90
  13  -3   0   32.60    3.40
 -13  -3   0   32.60    3.40
 -13   3   0   33.20    3.60
  13   3   0   31.40    3.40
  13   3   0   33.80    3.70
 -14  -3   0   28.50    3.60
  14  -3   0   35.30    3.90
 -14   3   0   29.30    3.80
  14   3   0   30.70    3.60
  14   3   0   30.60    3.50
  15  -3   0   18.10    3.20
 -15  -3   0   12.30    2.60
  15   3   0   16.60    2.70
 -15   3   0   14.40    3.00
  15   3   0   13.70    2.60
 -16  -3   0    7.00    2.20
  16  -3   0   14.20    2.80
 -16   3   0   10.30    3.10
  16   3   0    7.60    2.60
  16   3   0   11.80    2.60
 -17  -3   0    9.00    2.70
  17  -3   0   10.60    2.90
  17   3   0   13.70    3.40
 -17   3   0    7.80    2.50
  17   3   0    9.40    2.40
 -18  -3   0   44.60    4.90
  18  -3   0   35.90    4.70
  18   3   0   40.40    4.90
  18   3   0   39.20    4.00
 -18   3   0   36.20    4.80
 -19  -3   0   -1.90    2.10
  19  -3   0   -1.20    1.80
  19   3   0    0.80    2.40
  19   3   0   -1.20    2.10
 -19   3   0    1.20    2.50
   0  -4   0  170.68    5.50
   0  -4   0  179.88    5.10
   0   4   0  168.68    5.70
   1  -4   0  237.68    6.70
  -1  -4   0  235.48    6.70
  -1  -4   0  240.48    6.10
   1  -4   0  240.68    6.20
   1   4   0  239.78    7.10
  -1   4   0  229.08    6.70
  -2  -4   0   10.70    1.50
   2  -4   0   10.70    1.60
   2  -4   0    8.30    1.50
  -2  -4   0    8.20    1.60
  -2   4   0    7.00    1.30
   2   4   0    7.20    1.60
   3  -4   0   66.39    3.50
  -3  -4   0   71.59    3.20
   3  -4   0   65.39    3.20
  -3  -4   0   74.19    3.60
   3   4   0   67.89    3.90
  -3   4   0   71.79    3.40
  -4  -4   0  269.97    7.50
   4  -4   0  269.87    7.60
  -4  -4   0  272.67    7.10
   4  -4   0  279.47    7.30
  -4   4   0  270.17    6.90
   5  -4   0    3.80    1.20
  -5  -4   0    3.30    1.30
   5  -4   0    4.90    1.30
  -5  -4   0    4.40    1.30
   5   4   0    4.30    1.70
  -5   4   0    2.60    1.10
  -6  -4   0   40.10    3.10
  -6  -4   0   44.00    2.90
   6  -4   0   43.70    3.20
   6  -4   0   43.30    3.00
   6   4   0   36.40    3.40
   7  -4   0   79.29    4.10
   7  -4   0   77.19    4.30
  -7  -4   0   83.09    4.10
  -7  -4   0   84.89    4.30
  -7   4   0   78.99    3.10
   7   4   0   73.99    5.80
   8  -4   0    5.60    2.00
  -8  -4   0    7.00    1.80
  -8  -4   0    9.80    1.80
   8  -4   0    6.80    1.70
   8   4   0    6.70    2.00
  -9  -4   0  113.79    5.10
   9  -4   0  100.49    5.20
   9  -4   0  113.69    5.50
  -9  -4   0  118.79    5.50
   9   4   0  110.89    5.70
   9   4   0  113.99    5.40
 -10  -4   0   -0.60    1.40
  10  -4   0    1.70    1.40
 -10  -4   0    0.00    1.30
  10  -4   0    1.60    1.50
  10   4   0    1.90    1.70
 -10   4   0    2.80    1.40
  10   4   0    2.80    1.50
  11  -4   0    8.90    2.30
  11  -4   0    8.90    2.20
 -11  -4   0    6.30    1.90
 -11  -4   0    8.70    2.10
  11   4   0    7.20    2.00
 -11   4   0    7.20    2.20
  11   4   0    8.40    2.20
 -12  -4   0    0.80    1.60
  12  -4   0    2.00    1.60
  12  -4   0   -0.10    1.40
 -12  -4   0    1.90    1.50
  12   4   0    1.30    1.60
 -12   4   0    0.20    1.50
  12   4   0   -1.00    1.20
  13  -4   0   11.20    2.40
 -13  -4   0    6.60    2.00
 -13  -4   0   11.90    2.20
  13   4   0    8.90    2.30
 -13   4   0    9.70    2.50
  13   4   0    9.10    2.40
  14  -4   0    1.60    1.90
 -14  -4   0   -2.20    1.40
 -14   4   0   -1.00    1.30
  14   4   0   -0.20    1.70
  14   4   0   -3.90    1.50
  15  -4   0    2.50    1.90
 -15  -4   0   -1.80    1.60
  15   4   0   -0.50    1.90
 -15   4   0   -1.50    1.80
  15   4   0    0.80    1.70
  16  -4   0    7.20    2.30
 -16  -4   0    7.00    2.20
  16   4   0   11.20    2.90
 -16   4   0    0.30    2.30
  16   4   0    6.10    2.50
  17  -4   0   17.00    3.70
 -17  -4   0   22.10    3.80
  17   4   0   20.90    3.80
  17   4   0   18.00    3.60
 -17   4   0   32.30    4.40
   0  -5   0    1.20    1.00
   0  -5   0   -0.40    1.20
   0   5   0   -1.20    1.10
  -1  -5   0   32.10    2.50
   1  -5   0   32.10    2.90
   1  -5   0   29.10    2.50
  -1  -5   0   36.90    3.10
   1   5   0   29.70    3.10
  -1   5   0   31.80    3.00
   2  -5   0    1.50    1.10
  -2  -5   0    0.40    1.10
   2  -5   0   -1.00    1.00
  -2  -5   0    2.40    1.10
  -2   5   0    1.00    1.20
   2   5   0   -1.50    1.50
   3  -5   0    4.40    1.60
   3  -5   0    6.50    1.50
  -3  -5   0    2.80    1.40
  -3  -5   0    4.70    1.40
   3   5   0    4.80    1.70
  -3   5   0    6.10    1.60
   4  -5   0   37.30    3.30
  -4  -5   0   31.20    2.80
   4  -5   0   33.90    2.80
  -4  -5   0   35.30    3.30
  -4   5   0   32.90    2.90
   4   5   0   33.70    3.60
  -5  -5   0  442.46   11.80
  -5  -5   0  448.26   10.60
   5  -5   0  442.16   10.90
   5   5   0  448.16   12.40
  -5   5   0  463.75   10.60
   6  -5   0   45.00    3.70
  -6  -5   0   43.80    3.20
   6  -5   0   44.20    3.50
  -6  -5   0   39.30    3.50
   6   5   0   36.60    3.90
  -6   5   0   43.20    2.90
  -7  -5   0   32.40    3.30
   7  -5   0   27.70    2.90
  -7  -5   0   28.90    2.80
   7  -5   0   38.50    3.60
   7   5   0   24.00    3.20
  -7   5   0   29.60    2.50
   8  -5   0   58.39    4.30
  -8  -5   0   51.69    3.70
   8  -5   0   56.39    3.90
  -8  -5   0   58.09    4.20
  -8   5   0   54.79    2.90
   8   5   0   57.09    4.50
  -9  -5   0    2.20    1.50
   9  -5   0    6.10    2.00
   9  -5   0    5.40    1.80
  -9  -5   0    5.30    1.80
   9   5   0    2.20    1.90
  10  -5   0   -1.30    1.40
 -10  -5   0    1.00    1.20
  10  -5   0   -0.20    1.20
 -10  -5   0    3.10    1.80
  10   5   0    0.40    1.70
 -10   5   0    1.60    1.50
 -11  -5   0   17.90    3.10
  11  -5   0   14.60    2.70
 -11  -5   0   11.00    2.30
  11  -5   0   17.00    3.00
  11   5   0   17.30    3.10
 -11   5   0   18.80    3.20
 -12  -5   0   12.10    2.50
  12  -5   0   12.80    2.80
 -12  -5   0   13.70    2.90
  12  -5   0   13.10    2.70
  12   5   0   12.00    2.90
 -12   5   0    7.40    2.20
 -13  -5   0    4.90    2.00
  13  -5   0   -0.40    1.80
 -13  -5   0   -2.50    2.50
  13   5   0    1.80    3.00
 -13   5   0   -0.60    1.80
  14  -5   0    3.20    2.40
 -14  -5   0    6.50    2.40
 -14  -5   0    5.50    2.40
 -14   5   0    5.10    2.50
  14   5   0    4.40    2.40
  15  -5   0   41.40    4.90
 -15  -5   0   23.80    4.00
 -15  -5   0   33.70    4.60
 -15   5   0   33.00    4.60
  15   5   0   40.80    4.90
 -16  -5   0    1.80    2.40
 -16  -5   0   -1.40    2.30
  16  -5   0    0.10    2.50
  16   5   0    4.70    2.40
 -16   5   0    0.70    2.30
   0  -6   0    6.60    1.90
   0  -6   0    3.90    1.40
   0   6   0    6.10    2.00
  -1  -6   0    1.90    1.20
   1  -6   0    1.50    1.50
  -1  -6   0   -0.20    1.30
   1  -6   0    0.60    1.20
  -1   6   0    0.90    1.40
   1   6   0    0.60    1.50
   2  -6   0   23.10    3.10
   2  -6   0   17.10    2.30
  -2  -6   0   17.60    2.40
  -2  -6   0   17.20    2.80
   2   6   0   15.30    3.00
  -2   6   0   19.40    2.90
  -3  -6   0   52.29    3.40
   3  -6   0   65.39    4.40
   3  -6   0   59.99    3.80
  -3  -6   0   58.09    4.20
  -3   6   0   65.49    4.20
   3   6   0   58.19    4.70
   4  -6   0   -2.00    1.30
   4  -6   0    0.90    1.30
  -4  -6   0    1.10    1.30
  -4  -6   0    1.70    1.50
  -4   6   0    0.70    1.50
   4   6   0    1.30    1.60
  -5  -6   0   12.90    2.10
   5  -6   0   12.80    2.60
  -5  -6   0   15.20    2.60
  -5   6   0   12.20    2.70
   5   6   0   14.90    3.00
   6  -6   0   -1.20    1.30
  -6  -6   0    1.90    1.40
  -6  -6   0   -2.20    1.20
   6  -6   0   -1.50    1.40
   6   6   0   -0.50    1.40
  -6   6   0   -1.70    1.40
   7  -6   0  106.79    5.30
   7  -6   0   91.49    5.40
  -7  -6   0   90.89    4.80
  -7  -6   0   96.39    5.50
   7   6   0  104.79    6.30
  -7   6   0   92.89    4.50
  -8  -6   0    1.40    1.60
   8  -6   0    5.70    1.80
  -8  -6   0    3.60    1.70
   8  -6   0    3.00    1.70
  -8   6   0    2.10    1.40
   8   6   0   -1.50    1.90
   9  -6   0    9.10    2.30
   9  -6   0    3.90    2.10
  -9  -6   0    8.90    2.20
  -9  -6   0    5.90    2.00
   9   6   0    7.80    2.50
  -9   6   0    9.40    1.70
 -10  -6   0   -2.60    1.30
  10  -6   0    3.20    1.80
  10  -6   0   -0.80    1.90
  10   6   0    0.20    2.00
 -10   6   0   -2.00    1.50
  11  -6   0   11.30    2.80
 -11  -6   0   14.00    3.60
  11  -6   0    9.50    2.50
 -11  -6   0    9.60    2.50
 -11   6   0    8.10    2.50
  11   6   0    7.80    2.60
  12  -6   0    4.20    2.20
  12  -6   0    5.60    2.80
 -12  -6   0    3.90    2.30
 -12  -6   0    5.60    2.20
 -12   6   0    4.00    4.20
  12   6   0    2.60    2.50
  13  -6   0   18.60    3.40
 -13  -6   0   23.70    3.90
 -13   6   0   20.20    3.40
  13   6   0   22.80    3.80
   0  -7   0   -0.90    1.30
   0  -7   0    2.20    1.60
   0   7   0   -2.50    1.50
   1  -7   0   58.09    4.60
  -1  -7   0   55.59    4.00
  -1  -7   0   64.09    4.70
   1  -7   0   50.19    3.70
  -1   7   0   62.39    4.90
   1   7   0   56.49    4.90
   2  -7   0    2.00    1.50
  -2  -7   0    5.40    2.10
   2  -7   0    5.90    2.20
  -2  -7   0    1.70    1.70
   2   7   0    6.10    3.10
  -2   7   0    6.70    2.00
   3  -7   0   -1.10    1.60
  -3  -7   0   -1.80    1.50
   3  -7   0   -2.30    1.60
  -3  -7   0    0.70    1.80
   3   7   0   -0.10    1.90
  -3   7   0    0.50    1.80
  -4  -7   0    1.10    1.50
  -4  -7   0    0.70    1.80
   4  -7   0   -0.60    1.80
   4  -7   0   -1.20    1.60
  -4   7   0    0.90    1.80
   4   7   0   -1.50    1.80
  -5  -7   0   56.79    4.80
  -5  -7   0   53.59    4.00
   5  -7   0   52.19    4.70
   5  -7   0   40.90    3.90
  -5   7   0   52.69    4.40
   5   7   0   49.80    5.00
   6  -7   0    1.40    1.90
  -6  -7   0   -0.30    1.50
   6  -7   0    1.00    2.10
  -6  -7   0    1.40    1.90
  -6   7   0    1.00    1.70
   6   7   0    0.40    2.10
  -7  -7   0    0.80    1.70
   7  -7   0    1.50    2.10
   7  -7   0    3.90    2.00
  -7  -7   0    2.20    3.20
  -7   7   0   -1.90    1.70
   7   7   0    5.60    2.40
   8  -7   0    1.00    2.00
  -8  -7   0    2.10    1.80
   8  -7   0    4.80    2.30
  -8  -7   0   -1.60    1.80
   8   7   0    0.40    2.00
  -8   7   0    3.40    1.80
   9  -7   0   18.30    3.50
  -9  -7   0   18.40    2.70
   9  -7   0   19.70    2.90
  -9  -7   0   16.50    3.10
   9   7   0   23.10    4.00
  10  -7   0    1.90    2.30
  10  -7   0    5.10    2.20
 -10  -7   0    7.00    2.50
 -10  -7   0    2.00    2.30
 -10   7   0    4.90    2.70
  10   7   0    4.80    2.90
   0  -8   0   -2.00    2.20
   0   8   0    0.00    2.40
   1  -8   0   10.40    2.80
  -1  -8   0    8.20    2.70
  -1   8   0   12.50    3.00
   1   8   0   11.20    3.30
  -2  -8   0   -0.10    2.10
   2  -8   0    2.00    2.90
   2   8   0    4.00    2.70
  -2   8   0   -2.20    2.40
   3  -8   0   19.30    3.30
  -3  -8   0   32.00    4.40
   3  -8   0   20.30    3.50
  -3   8   0   23.80    3.90
   3   8   0   26.10    4.40
  -4  -8   0   -0.70    2.00
   4  -8   0   -1.00    2.40
   4   8   0   -0.20    2.30
  -4   8   0    4.50    2.40
  20   0  -1   -0.90    1.90
 -20   0   1   -1.40    1.70
 -19   0   1    3.90    2.10
  19   0  -1    1.50    1.80
  18   0  -1   -0.90    1.40
 -18   0   1   -1.30    1.40
 -17   0   1    4.10    2.10
  17   0  -1    7.60    2.00
  16   0  -1    1.50    1.40
 -16   0   1    0.20    1.50
  15   0  -1   62.39    4.50
 -15   0   1   58.69    4.50
 -14   0   1    4.50    1.50
  14   0  -1    8.20    2.00
 -13   0   1  641.54   15.30
  13   0  -1  659.53   15.20
 -12   0   1    1.60    0.60
  12   0  -1    2.30    1.20
 -12   0   1    2.60    1.20
  11   0  -1  768.42   13.00
  11   0  -1  776.42   16.00
 -11   0   1  752.22   12.90
 -11   0   1  786.32   16.20
  10   0  -1    1.30    0.90
 -10   0   1    1.80    0.80
 -10   0   1   -0.20    0.50
  -9   0   1  604.24   10.40
   9   0  -1  620.34   12.70
  -9   0   1  630.74   13.00
   9   0  -1  615.24   10.50
   8   0  -1   -0.20    0.40
   8   0  -1   -0.20    0.50
  -8   0   1    0.60    0.60
  -8   0   1   -0.40    0.30
   7   0  -1   -0.50    0.40
   7   0  -1    0.00    0.30
  -7   0   1    0.50    0.50
  -7   0   1    0.40    0.30
  -6   0   1   -0.10    0.30
  -6   0   1    0.40    0.40
   6   0  -1    0.90    0.50
   6   0  -1    0.10    0.30
   5   0  -1   43.50    1.40
   5   0  -1   42.30    1.90
  -5   0   1   47.10    2.10
  -5   0   1   46.90    1.40
   4   0  -1    0.30    0.40
  -4   0   1   -0.10    0.30
  -4   0   1    0.70    0.30
  -4   0   1    1.10    0.40
   4   0  -1    1.10    0.40
  -4   0   1    0.10    0.40
   2   0  -1    1.10    0.30
   2   0  -1    0.80    0.20
  -2   0  -1    1.70    0.30
   2   0   1    1.50    0.30
   2   0   1    1.50    0.30
  -2   0  -1    1.20    0.30
  -2   0  -1    1.50    0.30
   2   0   1    2.00    0.40
   4   0   1    2.00    0.60
   4   0   1    1.20    0.50
  -4   0  -1    1.00    0.30
  -4   0  -1    1.70    0.50
  -4   0  -1    0.80    0.60
   5   0   1  271.37    4.90
  -5   0  -1  264.57    4.80
   5   0   1  271.57    5.90
  -6   0  -1    0.60    0.60
   6   0   1    0.50    0.50
   6   0   1    0.20    0.30
  -6   0  -1   -0.10    0.30
   7   0   1  333.97    7.80
  -7   0  -1  350.66    8.10
   7   0   1  350.06    6.40
  -7   0  -1  350.46    6.90
   8   0   1    1.70    0.50
   8   0   1    0.70    0.70
  -8   0  -1    0.40    0.70
  -8   0  -1    0.30    0.40
  -9   0  -1   15.60    1.80
   9   0   1   15.90    1.80
  -9   0  -1   12.70    1.00
   9   0   1   15.10    1.10
  10   0   1    2.00    1.00
 -10   0  -1    2.20    1.20
  10   0   1    1.60    0.60
 -10   0  -1    1.50    0.60
  11   0   1  126.59    5.30
 -11   0  -1  136.19    5.60
 -12   0  -1    4.40    2.50
 -13   0  -1  316.37   10.00
  13   0   1  341.47   10.00
  14   0   1    2.70    1.30
 -14   0  -1    3.50    1.40
  15   0   1    5.90    1.90
 -15   0  -1   11.10    2.50
 -16   0  -1    0.30    1.30
  16   0   1    1.50    1.60
  17   0   1   38.30    7.70
  18   0   1    2.80    2.10
 -18   0  -1   -0.30    1.70
  19   0   1    1.80    1.90
 -19   0  -1   -0.20    1.60
  20   0   1   -3.90    1.80
 -20   0  -1   -1.90    1.80
 -20  -1   1    2.90    2.20
  20  -1  -1    3.00    2.30
  20   1  -1    0.90    1.80
 -20   1   1    0.90    2.20
  19  -1  -1   -0.80    1.80
 -19  -1   1   -0.10    1.80
  19   1  -1   -1.00    1.60
 -19   1   1    0.40    1.90
 -18  -1   1    6.20    2.20
  18  -1  -1    2.70    2.00
 -18   1   1    3.90    2.10
  18   1  -1    3.40    2.00
  18   1  -1    1.10    1.00
  17  -1  -1   35.50    4.00
 -17  -1   1   37.00    4.30
 -17   1   1   38.40    4.80
  17   1  -1   42.00    4.60
 -16  -1   1   -1.60    1.30
  16  -1  -1   -0.30    1.20
 -16   1   1   -0.40    1.30
  16   1  -1   -0.20    1.00
  16   1  -1    1.70    1.70
 -15  -1   1   65.89    4.80
  15  -1  -1   66.69    4.60
 -15   1   1   68.39    4.90
  15   1  -1   64.99    4.70
  15   1  -1   68.69    3.30
 -14  -1   1   32.00    3.30
  14  -1  -1   27.60    3.10
 -14   1   1   32.30    3.20
  14   1  -1   32.90    2.50
  14   1  -1   31.00    3.30
  13  -1  -1  439.66   11.70
 -13  -1   1  442.76   11.90
 -13   1   1  437.16   11.90
  13   1  -1  433.56   11.80
  13   1  -1  425.46    9.60
 -12  -1   1    6.20    1.60
  12  -1  -1    2.60    1.40
  12   1  -1    1.30    1.10
  12   1  -1    2.30    1.70
 -12   1   1    4.70    1.90
  11  -1  -1  243.88    7.60
 -11  -1   1  243.88    7.60
  11   1  -1  241.98    6.30
  11   1  -1  238.38    7.50
 -11   1   1  248.38    7.80
  10  -1  -1    2.40    1.10
 -10  -1   1    3.00    1.00
  10   1  -1    2.60    1.60
  10   1  -1    4.30    1.30
 -10   1   1    3.10    1.20
  -9  -1   1    1.10    0.90
   9  -1  -1    0.30    0.70
   9   1  -1    0.90    0.60
   9   1  -1    0.70    0.80
  -9   1   1    2.60    1.10
   8  -1  -1  240.88    6.50
  -8  -1   1  238.98    6.50
   8  -1  -1  241.08    6.60
   8   1  -1  236.38    5.80
  -8   1   1  256.77    6.90
   7  -1  -1  580.04   11.60
   7  -1  -1  601.04   11.90
  -7  -1   1  601.84   11.70
   7   1  -1  596.54   11.00
   7   1  -1  591.14   11.70
  -7   1   1  596.64   11.90
  -6  -1   1  386.46    8.10
   6  -1  -1  385.86    8.30
   6  -1  -1  384.86    8.10
   6   1  -1  381.96    7.70
   5  -1  -1  186.58    4.60
  -5  -1   1  186.38    4.40
   5  -1  -1  190.78    4.90
  -5  -1   1  186.88    4.60
   5   1  -1  200.88    4.60
   4  -1  -1 4256.27   62.89
   4  -1  -1 4412.76   63.29
  -4  -1   1 4241.68   62.79
  -4  -1   1 4316.07   62.89
  -4  -1   1 4208.78   63.19
   4   1  -1 4245.38   62.79
   4   1  -1 4377.06   62.99
  -4   1   1 4176.38   62.79
   4   1  -1 4285.77   63.19
  -4   1   1 4246.58   63.19
  -3  -1   1  390.66    7.20
   3  -1  -1  385.86    6.20
  -3  -1   1  398.16    7.00
  -3  -1   1  382.96    7.20
   3  -1  -1  388.16    7.10
   3  -1  -1  402.36    7.40
  -3   1   1  403.06    7.30
   3   1  -1  401.06    7.30
   3   1  -1  397.96    7.30
   3   1  -1  391.96    7.00
  -3   1   1  378.46    7.00
  -3   1   1  395.16    6.30
  -2  -1   1  135.79    2.80
   2  -1  -1  135.89    3.00
   2  -1  -1  138.79    3.20
  -2  -1   1  133.39    4.40
   2  -1  -1  135.29    2.70
  -2  -1   1  138.89    3.20
   2   1  -1  136.09    2.80
  -2   1   1  137.09    2.70
   2   1  -1  136.29    3.30
   2   1  -1  138.59    3.20
  -2   1   1  137.89    3.30
  -2   1   1  138.09    3.00
   1  -1  -1 1887.41   27.90
   1  -1  -1 1890.51   28.10
   1  -1  -1 1895.11   27.70
  -1  -1   1 1831.02   28.10
  -1  -1   1 1874.41   28.40
  -1  -1   1 1859.41   28.10
   1   1  -1 1875.21   28.10
  -1   1   1 1899.51   28.10
   1   1  -1 1887.91   27.50
   1   1  -1 1898.41   28.20
  -1   1   1 1905.61   27.80
  -1   1   1 1888.01   27.90
   0  -1   1  641.94   10.30
   0  -1   1  657.33   10.00
   0  -1  -1  646.04   10.30
   0  -1  -1  642.94   10.30
   0  -1  -1  651.83    9.90
   0  -1   1  635.64   10.20
   0   1  -1  650.73    9.70
   0   1   1  631.34   10.30
   0   1  -1  633.84   10.30
   0   1   1  630.04    9.90
   0   1  -1  629.14   10.30
   0   1   1  626.34   10.20
  -1  -1  -1 3631.34   51.69
  -1  -1  -1 3563.64   51.99
   1  -1   1 3602.74   52.09
  -1  -1  -1 3459.85   52.09
   1  -1   1 3568.94   51.69
   1   1   1 3544.25   52.19
   1   1   1 3516.25   51.99
  -1   1  -1 3618.14   51.69
  -1   1  -1 3553.44   52.09
  -2  -1  -1 1645.54   25.20
  -2  -1  -1 1623.44   25.30
   2  -1   1 1665.03   24.90
   2  -1   1 1605.04   24.30
   2  -1   1 1668.93   25.20
  -2  -1  -1 1678.63   24.90
  -2   1  -1 1625.34   25.10
  -2   1  -1 1650.53   24.80
   2   1   1 1666.83   25.20
  -2   1  -1 1700.13   24.30
   2   1   1 1667.83   24.90
   3  -1   1  420.76    7.90
  -3  -1  -1  421.66    7.90
  -3  -1  -1  431.66    7.70
  -3  -1  -1  426.36    7.80
   3  -1   1  444.16    7.80
  -3   1  -1  408.76    7.80
   3   1   1  425.16    7.90
   3   1   1  429.46    7.70
   3   1   1  439.86    7.90
  -3   1  -1  421.26    7.70
   4  -1   1  142.99    3.80
  -4  -1  -1  129.29    3.50
   4  -1   1  133.69    3.60
  -4  -1  -1  136.09    3.80
  -4  -1  -1  136.49    3.50
   4   1   1  137.09    3.60
  -4   1  -1  139.99    3.70
   4   1   1  139.09    3.60
  -4   1  -1  132.79    3.60
   5  -1   1 1351.76   21.80
  -5  -1  -1 1337.27   21.90
  -5  -1  -1 1340.97   21.40
   5  -1   1 1338.77   21.80
  -5   1  -1 1331.37   21.90
   5   1   1 1335.67   21.40
   5   1   1 1331.57   21.60
  -6  -1  -1  185.08    7.30
   6  -1   1  187.98    5.30
  -6   1  -1  192.28    6.10
   6   1   1  194.58    4.80
   7  -1   1  198.58    5.60
  -7  -1  -1  195.98    5.70
   7   1   1  196.68    5.00
   7   1   1  185.38    5.40
  -7   1  -1  188.88    5.70
   8  -1   1  121.89    4.50
   8   1   1  123.59    3.90
  -8   1  -1  121.89    4.60
   8   1   1  127.09    4.50
   9  -1   1  904.11   17.40
  -9  -1  -1  909.11   17.60
   9   1   1  905.61   16.00
   9   1   1  894.31   17.20
  -9   1  -1  914.11   17.60
 -10  -1  -1   87.19    4.30
  10  -1   1   93.79    4.30
  10   1   1   93.69    4.30
 -10   1  -1   91.39    4.40
  10   1   1   91.39    4.30
 -11  -1  -1  165.18    6.30
  11  -1   1  174.08    6.30
 -11   1  -1  174.58    6.40
  11   1   1  163.68    5.10
  11   1   1  163.78    6.10
  12  -1   1  110.19    5.40
 -12  -1  -1  106.89    5.90
  12   1   1  106.49    4.00
  12   1   1  108.99    6.60
 -12   1  -1  106.89    5.50
  13  -1   1  336.57   10.20
 -13  -1  -1  330.27   10.20
 -13   1  -1  333.77   10.30
  13   1   1  336.87    8.10
  13   1   1  347.57   10.10
  14  -1   1   16.20    2.60
 -14  -1  -1   19.80    3.00
  14   1   1   20.90    2.20
  14   1   1   15.00    2.40
 -14   1  -1   22.60    2.90
  15  -1   1   40.00    3.80
 -15  -1  -1   29.40    3.60
 -15   1  -1   35.20    3.70
  15   1   1   36.80    3.60
  15   1   1   33.80    2.40
 -16  -1  -1   -0.30    1.50
  16  -1   1    1.10    1.70
  16   1   1    2.30    1.10
 -16   1  -1    0.80    1.60
  16   1   1    1.60    1.60
  17  -1   1    7.60    2.80
 -17  -1  -1    6.90    3.10
  17   1   1    8.40    3.80
 -17   1  -1    5.70    2.20
  18  -1   1   -0.50    1.70
 -18  -1  -1   -0.10    1.60
  18   1   1    1.70    1.90
 -18   1  -1    0.10    1.60
 -19  -1  -1   12.90    3.20
  19  -1   1   13.20    3.20
 -19   1  -1   12.80    2.80
  19   1   1    7.90    2.50
 -20  -1  -1    1.90    1.90
  20  -1   1    8.40    2.80
  20   1   1    5.70    2.40
 -20   1  -1    1.90    2.20
 -19  -2   1    8.00    2.80
  19  -2  -1    4.20    2.50
  19   2  -1   11.50    2.90
 -19   2   1    9.20    2.90
  18  -2  -1    2.50    2.40
 -18  -2   1   -3.30    1.50
 -18   2   1    0.00    1.90
  18   2  -1    1.00    2.00
  18   2  -1   -3.30    1.30
  17  -2  -1    7.20    2.50
 -17  -2   1    1.80    1.90
  17   2  -1    4.50    2.30
  17   2  -1    1.70    2.60
 -17   2   1    4.70    2.20
 -16  -2   1   -0.80    1.70
  16  -2  -1   -0.50    1.50
  16   2  -1   -2.20    1.20
  16   2  -1    2.10    1.80
 -16   2   1   -2.50    1.30
 -15  -2   1    3.70    2.00
  15  -2  -1    8.00    2.20
 -15   2   1    9.00    2.60
  15   2  -1    7.20    1.80
  15   2  -1    9.50    2.40
 -14  -2   1   -1.10    1.20
  14  -2  -1    0.00    1.40
  14   2  -1    2.40    1.10
 -14   2   1   -2.50    1.10
  14   2  -1    0.70    1.40
  13  -2  -1   74.99    4.60
 -13  -2   1   82.99    4.80
  13   2  -1   69.59    4.50
 -13   2   1   80.89    5.00
  13   2  -1   80.29    4.20
  12  -2  -1   19.70    2.70
 -12  -2   1   18.60    2.90
  12   2  -1   18.20    2.50
  12   2  -1   18.40    2.80
 -12   2   1   18.90    2.60
  11  -2  -1   20.70    2.60
 -11  -2   1   19.60    2.40
  11   2  -1   22.30    2.50
  11   2  -1   21.00    2.60
 -11   2   1   18.90    2.50
 -10  -2   1   29.90    2.60
  10  -2  -1   24.80    2.50
  10  -2  -1   28.80    2.70
  10   2  -1   28.20    2.70
 -10   2   1   24.80    2.60
  10   2  -1   24.50    2.40
   9  -2  -1  664.83   14.20
  -9  -2   1  670.53   14.00
   9  -2  -1  681.23   14.20
   9   2  -1  697.83   13.80
  -9   2   1  693.13   14.50
   9   2  -1  669.03   14.10
  -8  -2   1   13.70    1.70
   8  -2  -1   15.70    1.80
   8  -2  -1   15.40    1.90
   8   2  -1   15.70    1.90
   8   2  -1   14.20    1.80
   7  -2  -1  550.84   11.60
   7  -2  -1  561.74   11.40
  -7  -2   1  556.84   11.30
   7   2  -1  544.35   11.50
   7   2  -1  557.64   11.50
   6  -2  -1 1037.10   18.20
   6  -2  -1 1018.40   18.00
  -6  -2   1 1016.20   17.70
   6   2  -1 1011.80   18.10
   6   2  -1 1028.20   18.20
  -5  -2   1 1323.47   21.90
   5  -2  -1 1369.16   22.40
   5  -2  -1 1367.96   23.80
   5  -2  -1 1341.77   20.50
   5   2  -1 1358.86   24.20
   5   2  -1 1362.96   22.80
  -5   2   1 1337.97   20.50
  -4  -2   1  146.19    4.20
  -4  -2   1  142.89    3.80
   4  -2  -1  129.19    3.60
   4  -2  -1  136.69    4.10
   4  -2  -1  140.19    4.00
   4   2  -1  144.09    4.30
   4   2  -1  138.99    4.10
   4   2  -1  136.29    3.70
  -4   2   1  145.09    3.30
   3  -2  -1 1082.49   17.70
   3  -2  -1 1080.49   17.10
   3  -2  -1 1093.29   17.90
  -3  -2   1 1092.19   18.00
  -3  -2   1 1079.09   17.30
  -3   2   1 1099.39   17.20
   3   2  -1 1066.29   17.30
   3   2  -1 1067.19   18.30
   2  -2  -1   20.40    1.40
  -2  -2   1   19.90    1.10
  -2  -2   1   22.20    1.40
   2  -2  -1   18.90    1.20
   2  -2  -1   20.10    1.30
  -2   2   1   21.30    1.30
   2   2  -1   20.90    1.50
  -2   2   1   20.30    1.30
   2   2  -1   19.30    1.70
  -2   2   1   20.70    1.20
  -1  -2   1  377.26    7.40
   1  -2  -1  380.36    7.30
  -1  -2   1  392.56    6.80
   1  -2  -1  380.76    7.30
   1  -2  -1  384.66    7.20
   1   2  -1  392.06    7.70
  -1   2   1  380.26    7.20
  -1   2   1  377.86    7.30
  -1   2   1  377.06    7.40
   1   2  -1  374.36    6.70
   0  -2   1  767.22   13.50
   0  -2  -1  800.12   13.10
   0  -2   1  808.72   12.70
   0  -2   1  794.92   13.50
   0  -2  -1  800.32   13.30
   0   2  -1  799.62   13.50
   0   2   1  786.42   13.60
   0   2  -1  795.52   12.60
   0   2   1  776.12   13.10
   0   2   1  777.72   13.00
  -1  -2  -1   47.30    1.80
   1  -2   1   42.70    2.00
  -1  -2  -1   45.50    1.90
   1  -2   1   43.10    1.60
   1  -2   1   40.70    1.80
  -1  -2  -1   41.70    1.70
  -1   2  -1   47.00    2.40
   1   2   1   41.80    2.00
   1   2   1   42.80    1.80
   1   2   1   41.50    1.70
  -1   2  -1   45.30    1.90
   2  -2   1  160.28    3.80
   2  -2   1  159.08    3.80
   2  -2   1  163.88    4.30
  -2  -2  -1  172.48    4.10
  -2  -2  -1  163.78    4.00
  -2  -2  -1  162.88    4.10
   2   2   1  159.88    4.10
  -2   2  -1  168.68    3.90
   2   2   1  168.58    4.50
  -2   2  -1  160.18    3.80
   3  -2   1  150.58    4.00
  -3  -2  -1  157.88    4.20
   3  -2   1  162.58    4.40
   3  -2   1  164.78    4.10
  -3  -2  -1  157.08    4.10
  -3   2  -1  151.88    3.90
  -3   2  -1  161.48    3.60
   3   2   1  157.98    4.10
   3   2   1  163.78    4.60
   4  -2   1  216.48    5.20
  -4  -2  -1  215.68    5.40
   4  -2   1  209.98    4.30
   4  -2   1  216.08    5.70
   4   2   1  222.28    5.30
  -4   2  -1  219.48    4.30
   4   2   1  217.58    5.90
   5  -2   1  242.08    6.20
   5  -2   1  251.17    6.10
  -5  -2  -1  240.28    6.40
   5   2   1  240.68    6.30
   5   2   1  252.87    6.80
  -6  -2  -1  370.26    8.50
   6  -2   1  362.66    8.40
   6  -2   1  370.56    8.40
  -6   2  -1  368.36    8.40
   6   2   1  378.16    8.30
   6   2   1  366.56    8.40
  -7  -2  -1   82.49    3.60
   7  -2   1   85.39    3.70
   7   2   1   83.29    3.50
  -7   2  -1   80.69    3.60
   7   2   1   79.29    3.50
   8  -2   1  321.17    8.20
   8  -2   1  313.37    8.20
  -8  -2  -1  308.77    8.20
  -8   2  -1  313.57    8.30
   8   2   1  323.07    8.20
   8   2   1  319.27    8.00
   9  -2   1   28.50    2.50
  -9  -2  -1   27.80    2.60
  -9   2  -1   31.30    2.60
   9   2   1   26.60    2.50
   9   2   1   31.30    2.40
 -10  -2  -1  129.89    5.50
  10  -2   1  134.99    5.50
 -10   2  -1  130.99    5.50
  10   2   1  123.19    5.20
  10   2   1  127.39    4.90
 -11  -2  -1   75.09    4.50
  11   2   1   81.79    4.10
  11   2   1   80.69    4.40
 -11   2  -1   85.39    4.70
  12  -2   1  145.69    6.30
 -12  -2  -1  158.78    6.60
  12   2   1  158.28    5.70
 -12   2  -1  160.78    6.70
  12   2   1  153.48    6.40
  13  -2   1   34.80    3.50
 -13  -2  -1   33.00    3.50
 -13   2  -1   36.30    3.50
  13   2   1   36.10    3.10
  13   2   1   35.40    3.40
 -14  -2  -1   63.59    4.80
  14  -2   1   76.59    4.90
  14   2   1   68.79    4.00
 -14   2  -1   73.09    4.90
  14   2   1   71.99    4.70
 -15  -2  -1   43.50    4.20
  15  -2   1   42.10    4.10
  15   2   1   38.10    3.30
  15   2   1   42.20    4.00
 -15   2  -1   37.80    4.10
  16  -2   1    0.30    1.40
 -16  -2  -1    0.80    1.70
  16   2   1   -0.70    1.30
  16   2   1   -0.50    1.60
 -16   2  -1    1.90    1.70
 -17  -2  -1   19.90    3.60
  17  -2   1   16.50    3.20
  17   2   1   22.00    3.70
 -17   2  -1   17.30    3.40
  17   2   1   18.30    3.00
  18  -2   1   11.30    2.80
 -18  -2  -1   13.00    3.10
  18   2   1   13.80    3.00
 -18   2  -1    9.90    2.90
 -19  -2  -1   -1.30    1.80
  19  -2   1   -1.80    1.80
 -19   2  -1   -1.70    2.00
  19   2   1    1.90    2.30
  19  -3  -1   -1.30    2.10
 -19  -3   1    0.30    2.00
 -19   3   1   -0.30    1.90
  19   3  -1   -2.90    2.30
  19   3  -1    2.80    2.50
 -18  -3   1   -1.60    2.00
  18  -3  -1    1.90    2.00
 -18   3   1    3.40    2.30
  18   3  -1   -0.90    2.00
  18   3  -1    3.90    2.20
 -17  -3   1   37.40    4.50
  17  -3  -1   39.90    4.70
 -17   3   1   24.60    3.90
  17   3  -1   33.10    3.70
  17   3  -1   37.90    4.50
  16  -3  -1    1.70    3.30
 -16  -3   1   -0.80    1.50
 -16   3   1   -1.90    2.10
  16   3  -1    2.00    1.80
  16   3  -1    0.50    2.50
 -15  -3   1   14.00    2.80
  15  -3  -1   14.20    2.70
  15   3  -1   15.90    2.80
  15   3  -1   16.40    3.00
 -15   3   1   15.20    2.90
  14  -3  -1    2.00    1.60
 -14  -3   1   -1.10    1.40
 -14   3   1   -0.20    1.60
  14   3  -1   -0.80    1.50
  14   3  -1    0.40    1.60
  13  -3  -1   25.80    3.30
 -13  -3   1   25.90    3.20
  13   3  -1   26.30    3.20
 -13   3   1   21.70    3.30
  13   3  -1   20.00    3.00
  12  -3  -1    0.30    1.40
  12  -3  -1    2.50    1.50
 -12  -3   1   -1.80    1.00
  12   3  -1    1.40    1.40
  12   3  -1    1.00    2.70
 -12   3   1   -1.10    1.20
 -11  -3   1    5.20    1.50
  11  -3  -1    4.40    1.70
  11  -3  -1    6.20    1.90
  11   3  -1    5.30    1.70
 -11   3   1    4.60    1.60
  11   3  -1    6.20    1.90
  10  -3  -1    6.50    1.70
  10  -3  -1   10.70    2.00
  10   3  -1    7.40    1.90
  10   3  -1    8.10    1.80
 -10   3   1    8.80    2.00
  -9  -3   1   10.60    1.80
   9  -3  -1    8.70    1.90
   9  -3  -1   14.40    2.20
   9   3  -1   11.20    2.00
   9   3  -1   11.00    2.00
   8  -3  -1    2.60    1.20
   8  -3  -1    4.80    1.40
  -8  -3   1    5.70    1.40
   8   3  -1    1.60    1.30
   8   3  -1    3.50    1.20
  -7  -3   1  280.67    7.30
  -7  -3   1  294.67    7.90
   7  -3  -1  287.47    7.80
   7  -3  -1  289.37    7.70
   7   3  -1  272.17    7.60
   7   3  -1  276.77    8.00
  -6  -3   1    2.50    0.90
  -6  -3   1    3.10    1.00
   6  -3  -1    2.80    0.70
   6  -3  -1    1.60    0.80
   6  -3  -1    3.40    1.10
   6   3  -1    2.10    1.10
  -6   3   1    3.40    0.80
   6   3  -1    1.30    0.90
   5  -3  -1  209.08    5.90
  -5  -3   1  211.48    6.10
   5  -3  -1  217.98    6.10
  -5  -3   1  213.78    5.60
  -5   3   1  221.08    5.10
   5   3  -1  216.18    6.50
   4  -3  -1  192.78    5.40
  -4  -3   1  195.08    5.00
   4  -3  -1  188.58    5.40
  -4  -3   1  193.88    5.60
  -4   3   1  188.38    4.80
   4   3  -1  194.78    6.00
  -3  -3   1    6.10    0.90
   3  -3  -1    4.20    1.00
   3  -3  -1    4.10    1.90
  -3  -3   1    3.50    1.00
  -3   3   1    4.30    1.00
   3   3  -1    6.20    1.30
  -2  -3   1  108.79    3.80
  -2  -3   1  105.89    3.20
   2  -3  -1  109.99    3.70
   2  -3  -1  105.39    4.20
   2   3  -1  105.09    4.10
   2   3  -1  105.69    3.90
  -2   3   1  110.89    3.70
   1  -3  -1  117.49    3.80
   1  -3  -1  116.59    3.80
  -1  -3   1  122.19    4.00
  -1  -3   1  120.39    3.40
  -1   3   1  119.59    5.90
   1   3  -1  119.29    4.20
   1   3  -1  113.89    3.30
   0  -3   1  656.73   12.50
   0  -3  -1  651.73   12.10
   0  -3   1  683.03   11.60
   0  -3  -1  672.73   12.20
   0   3  -1  638.54   11.50
   0   3  -1  655.53   12.70
   0   3   1  666.23   12.70
  -1  -3  -1  153.68    4.40
  -1  -3  -1  154.28    4.40
   1  -3   1  152.88    4.00
   1  -3   1  154.18    4.70
   1   3   1  148.89    4.80
  -1   3  -1  152.28    5.30
  -2  -3  -1  271.87    6.90
   2  -3   1  283.67    7.00
   2  -3   1  290.57    6.30
  -2  -3  -1  283.97    6.60
  -2   3  -1  283.67    6.60
   2   3   1  280.57    7.20
   3  -3   1  296.37    7.30
  -3  -3  -1  291.47    6.90
   3  -3   1  309.37    6.80
  -3  -3  -1  308.97    7.80
  -3   3  -1  294.37    6.60
   3   3   1  292.77    7.60
   4  -3   1   21.20    2.70
  -4  -3  -1   20.20    1.90
   4  -3   1   24.90    2.10
  -4  -3  -1   21.30    1.80
   4   3   1   21.60    2.10
  -4   3  -1   24.20    1.60
   5  -3   1  258.47    6.50
  -5  -3  -1  243.78    6.50
   5  -3   1  231.78    5.50
   5  -3   1  249.28    6.90
  -5  -3  -1  242.58    6.50
   5   3   1  243.88    6.50
  -5   3  -1  251.67    5.50
   5   3   1  238.28    7.00
  -6  -3  -1  197.18    6.00
   6  -3   1  204.28    6.30
   6  -3   1  195.18    4.50
  -6  -3  -1  208.88    6.10
   6  -3   1  212.38    6.00
  -6   3  -1  208.98    4.60
   6   3   1  191.28    5.80
   6   3   1  206.98    6.50
   7  -3   1  179.88    6.10
  -7  -3  -1  182.98    5.90
   7  -3   1  181.48    5.80
   7   3   1  181.98    6.20
   7   3   1  171.68    5.70
   8  -3   1  277.57    8.20
  -8  -3  -1  281.57    8.00
   8  -3   1  267.97    7.80
   8   3   1  271.97    7.80
   8   3   1  276.67    8.20
  -8   3  -1  277.37    8.00
   9  -3   1   77.69    4.30
  -9  -3  -1   79.09    4.20
   9  -3   1   73.69    4.30
   9   3   1   75.29    4.00
   9   3   1   78.49    4.40
  -9   3  -1   75.49    4.20
  10  -3   1  187.38    6.80
  10  -3   1  187.78    7.00
 -10  -3  -1  170.98    6.60
  10   3   1  189.08    6.90
  10   3   1  181.08    6.60
 -10   3  -1  190.48    7.00
 -11  -3  -1   27.90    3.00
  11  -3   1   29.60    3.20
  11   3   1   30.90    3.10
 -11   3  -1   29.90    3.20
  11   3   1   26.70    2.90
 -12  -3  -1  118.89    5.90
  12  -3   1  120.69    6.00
  12   3   1  126.69    6.10
 -12   3  -1  120.59    6.00
  12   3   1  116.79    5.80
 -13  -3  -1   53.79    4.40
  13  -3   1   62.59    4.60
 -13   3  -1   61.99    4.60
  13   3   1   60.19    4.40
  13   3   1   60.29    4.30
  14  -3   1   27.70    3.50
 -14  -3  -1   33.80    3.80
 -14   3  -1   24.90    3.70
  14   3   1   30.20    3.40
  14   3   1   24.30    3.30
  15  -3   1   21.60    3.60
 -15  -3  -1   14.60    2.90
 -15   3  -1   17.30    3.00
  15   3   1   17.50    3.30
  15   3   1   21.70    3.20
  16  -3   1    5.00    2.20
 -16   3  -1    5.40    2.10
  16   3   1    4.80    2.00
  16   3   1   10.10    2.70
 -17  -3  -1   10.00    2.70
  17  -3   1    7.10    2.70
  17   3   1   12.90    2.80
 -17   3  -1    8.00    2.60
  17   3   1   10.30    2.60
  18  -3   1    2.50    2.40
 -18  -3  -1   11.80    2.60
  18   3   1    6.30    2.50
  18   3   1    3.10    2.00
 -18   3  -1    5.80    2.70
 -17  -4   1    5.20    2.50
  17  -4  -1    1.30    2.60
  17   4  -1   -0.90    2.50
  17   4  -1    1.30    2.30
 -17   4   1   -1.60    1.90
 -16  -4   1    1.80    2.00
 -16  -4   1    3.50    3.20
  16  -4  -1    3.00    2.30
  16   4  -1    1.00    1.90
 -16   4   1    4.80    2.40
  16   4  -1   -0.20    2.00
  15  -4  -1    7.30    2.70
 -15  -4   1    9.00    2.70
 -15  -4   1   11.50    2.70
  15   4  -1    8.10    2.60
 -15   4   1    8.40    4.10
  15   4  -1   12.90    2.90
 -14  -4   1    1.90    1.80
 -14  -4   1    4.60    2.00
  14  -4  -1    5.10    1.90
  14   4  -1    4.60    2.10
  14   4  -1    8.80    2.40
 -14   4   1    2.20    1.70
 -13  -4   1    7.20    2.00
  13  -4  -1    6.00    2.10
  13  -4  -1    6.10    2.10
 -13  -4   1    5.90    2.00
 -13   4   1    7.60    2.20
  13   4  -1    6.90    2.20
  13   4  -1    6.60    2.20
 -12  -4   1   22.90    3.10
  12  -4  -1   20.00    3.00
 -12  -4   1   17.60    2.70
  12  -4  -1   15.80    2.80
  12   4  -1   23.90    3.50
 -12   4   1   18.80    3.10
  12   4  -1   15.50    2.80
 -11  -4   1    1.90    1.40
  11  -4  -1    0.90    1.50
 -11  -4   1    2.50    1.40
  11  -4  -1    1.80    1.60
 -11   4   1    2.50    1.50
  11   4  -1    2.10    1.40
  11   4  -1    0.70    1.60
  10  -4  -1    2.00    1.50
 -10  -4   1    2.30    1.30
  10  -4  -1    0.90    1.30
 -10  -4   1    1.30    1.20
  10   4  -1    0.70    1.50
  10   4  -1    3.30    1.40
   9  -4  -1   72.89    6.70
   9  -4  -1   73.29    4.60
  -9  -4   1   74.59    4.40
  -9  -4   1   77.49    4.10
   9   4  -1   66.59    4.50
   8  -4  -1   82.99    4.50
  -8  -4   1   85.79    4.60
   8  -4  -1   73.19    4.30
  -8  -4   1   79.89    4.10
  -8   4   1   82.59    2.90
   8   4  -1   80.49    4.80
   7  -4  -1    2.40    1.40
  -7  -4   1    0.60    1.00
   7  -4  -1    1.30    1.00
  -7  -4   1    2.50    1.20
  -7   4   1    0.10    0.80
   7   4  -1   -0.70    1.20
  -6  -4   1   18.10    2.10
  -6  -4   1   16.90    2.30
   6  -4  -1   15.30    2.20
   6  -4  -1   17.60    2.40
   6   4  -1   13.10    2.40
  -6   4   1   15.70    2.10
   5  -4  -1  327.37    8.60
  -5  -4   1  333.37    8.00
  -5  -4   1  328.37    8.70
   5  -4  -1  328.57    8.50
   5   4  -1  326.67    9.40
  -5   4   1  329.07    7.80
   4  -4  -1  227.48    6.50
  -4  -4   1  219.58    5.90
   4  -4  -1  212.78    6.50
  -4  -4   1  217.28    6.70
   4   4  -1  213.18    7.20
  -4   4   1  222.48    6.20
   3  -4  -1   75.69    3.50
   3  -4  -1   74.69    3.60
  -3  -4   1   70.19    4.70
  -3  -4   1   73.39    3.70
   3   4  -1   68.89    3.90
  -3   4   1   72.69    3.40
   2  -4  -1  281.47    7.20
  -2  -4   1  281.37    7.60
   2  -4  -1  267.67    7.20
  -2  -4   1  279.37    6.60
  -2   4   1  275.97    7.30
   2   4  -1  280.77    7.90
   1  -4  -1   68.39    3.30
  -1  -4   1   71.89    3.60
   1  -4  -1   74.99    3.30
  -1  -4   1   66.79    2.90
  -1   4   1   71.29    3.60
   1   4  -1   68.79    3.60
   0  -4  -1   91.49    3.70
   0  -4  -1   93.19    3.80
   0  -4   1   92.49    4.00
   0  -4   1   94.29    3.40
   0   4   1   96.89    4.20
   0   4  -1   91.79    4.10
  -1  -4  -1  150.38    4.90
   1  -4   1  145.69    5.20
   1  -4   1  158.18    5.40
  -1  -4  -1  151.78    5.00
  -1   4  -1  161.68    5.40
   1   4   1  150.68    5.50
   2  -4   1  129.39    4.90
   2  -4   1  133.29    4.30
  -2  -4  -1  124.99    4.40
  -2  -4  -1  128.49    4.60
  -2   4  -1  128.79    4.70
   2   4   1  124.39    5.20
  -3  -4  -1    0.20    0.80
  -3  -4  -1    0.80    1.00
   3  -4   1    2.40    0.90
   3  -4   1    0.60    1.00
   3   4   1    2.50    1.40
  -3   4  -1    0.00    0.90
  -4  -4  -1  364.56    8.80
   4  -4   1  360.86    9.20
   4  -4   1  368.46    8.60
  -4  -4  -1  345.17    8.80
  -4   4  -1  367.46    8.40
   4   4   1  362.06    9.80
  -5  -4  -1  151.98    5.50
   5  -4   1  151.98    5.80
  -5  -4  -1  167.88    5.60
   5  -4   1  155.38    5.40
   5   4   1  158.58    6.20
  -5   4  -1  162.78    4.90
   6  -4   1   81.19    4.00
  -6  -4  -1   85.19    4.10
   6  -4   1   77.59    4.40
  -6  -4  -1   77.49    4.20
  -6   4  -1   82.39    3.90
   6   4   1   75.49    4.50
   7  -4   1  117.99    4.90
   7  -4   1  115.79    5.30
  -7  -4  -1  115.49    5.10
  -7  -4  -1  120.79    5.00
  -7   4  -1  114.39    3.70
   8  -4   1  444.66   11.00
   8  -4   1  439.16   11.70
  -8  -4  -1  432.26   11.10
  -8  -4  -1  438.86   11.00
   8   4   1  437.86   11.80
   9  -4   1    9.10    2.10
   9  -4   1   10.10    2.10
  -9  -4  -1    8.10    1.90
  -9  -4  -1   11.70    2.10
   9   4   1    9.70    2.30
   9   4   1   12.10    2.20
  -9   4  -1    9.90    1.90
 -10  -4  -1   27.80    2.90
  10  -4   1   23.50    3.30
  10  -4   1   28.10    3.10
 -10  -4  -1   25.30    3.10
  10   4   1   25.50    3.30
  10   4   1   25.80    2.90
 -10   4  -1   23.10    3.00
 -11  -4  -1   -1.80    1.00
 -11  -4  -1   -0.10    1.30
  11  -4   1   -2.30    1.00
  11   4   1    1.20    1.30
  11   4   1   -2.50    1.30
 -11   4  -1    0.20    1.30
 -12  -4  -1    1.00    1.50
 -12  -4  -1    3.50    1.70
  12  -4   1    4.60    1.90
  12   4   1    2.30    1.70
  12   4   1    7.20    2.00
 -12   4  -1    6.10    2.30
 -13  -4  -1   29.20    3.70
  13  -4   1   33.10    3.90
 -13  -4  -1   29.20    3.60
 -13   4  -1   29.90    3.50
  13   4   1   29.60    3.60
  13   4   1   28.30    3.60
 -14  -4  -1   17.80    3.20
  14  -4   1   19.30    4.80
  14   4   1   19.00    3.10
  14   4   1   18.70    3.00
 -14   4  -1   18.90    3.30
  15  -4   1    5.20    2.40
 -15  -4  -1   -2.20    1.90
 -15   4  -1    0.10    2.20
  15   4   1   -0.60    1.90
  15   4   1    4.60    2.20
 -16  -4  -1   -0.40    2.00
  16  -4   1    3.90    2.20
 -16   4  -1    6.00    2.40
  16   4   1    2.80    2.10
  16   4   1    1.80    2.00
  17  -4   1   52.79    5.40
 -17  -4  -1   40.50    4.90
 -17   4  -1   41.80    5.00
  17   4   1   41.20    4.80
  17   4   1   42.50    4.90
  16  -5  -1    3.50    2.50
 -16  -5   1   -2.50    2.00
 -16  -5   1   -0.80    2.40
 -16   5   1    4.30    2.30
  16   5  -1    1.90    2.30
 -15  -5   1    1.50    2.10
 -15  -5   1    4.50    3.60
  15  -5  -1    6.00    2.30
  15   5  -1    1.90    2.40
 -15   5   1    0.20    1.90
 -14  -5   1   12.20    3.00
 -14  -5   1   13.10    3.10
  14  -5  -1   12.20    3.00
  14   5  -1   13.10    3.00
 -14   5   1   12.30    2.60
  13  -5  -1    2.80    2.20
 -13  -5   1   11.40    2.70
  13  -5  -1    8.60    3.70
 -13   5   1    4.00    2.10
  12  -5  -1    3.00    1.90
 -12  -5   1    5.50    1.80
  12  -5  -1    5.70    2.10
 -12  -5   1    1.50    2.00
 -12   5   1    2.70    2.10
  12   5  -1    0.40    1.90
 -11  -5   1   12.40    2.40
  11  -5  -1   18.20    2.90
  11  -5  -1   10.80    2.50
 -11  -5   1   11.80    2.60
  11   5  -1    8.60    2.50
 -11   5   1   11.30    2.40
 -10  -5   1    4.20    1.70
  10  -5  -1    3.20    1.50
  10  -5  -1    4.40    1.80
 -10  -5   1    8.70    2.20
  10   5  -1    4.10    2.10
   9  -5  -1   26.10    3.30
  -9  -5   1   23.80    3.20
  -9  -5   1   25.70    3.00
   9  -5  -1   27.80    3.30
   9   5  -1   25.90    3.50
  -9   5   1   26.90    2.60
  -8  -5   1  136.09    6.20
   8  -5  -1  139.89    6.10
  -8  -5   1  129.29    5.50
   8  -5  -1  138.99    6.20
   8   5  -1  140.49    6.80
  -8   5   1  135.19    4.60
   7  -5  -1    1.40    2.50
  -7  -5   1    9.60    2.10
  -7  -5   1    7.60    1.70
   7  -5  -1    5.00    1.80
  -7   5   1    8.20    1.60
   7   5  -1    3.60    1.90
   6  -5  -1   70.49    4.10
  -6  -5   1   63.39    3.70
   6  -5  -1   63.39    5.00
  -6  -5   1   72.09    4.30
  -6   5   1   63.99    3.60
   6   5  -1   57.29    4.50
   5  -5  -1   10.20    2.10
  -5  -5   1   13.20    2.90
   5  -5  -1   11.20    2.10
  -5  -5   1   12.70    1.90
   5   5  -1    9.60    2.30
  -5   5   1   11.30    1.80
  -4  -5   1   47.80    3.00
  -4  -5   1   42.00    3.50
   4  -5  -1   46.70    3.40
   4  -5  -1   44.00    3.30
   4   5  -1   48.90    4.00
  -4   5   1   46.50    3.20
  -3  -5   1   83.79    4.50
   3  -5  -1   92.19    4.60
   3  -5  -1   91.89    4.30
  -3  -5   1   82.19    3.80
   3   5  -1   86.49    4.80
  -3   5   1   89.39    4.30
   2  -5  -1   57.59    3.70
  -2  -5   1   54.39    3.10
   2  -5  -1   55.39    3.40
  -2  -5   1   64.59    4.00
   2   5  -1   58.19    5.30
  -2   5   1   56.39    3.70
   1  -5  -1   14.70    2.00
  -1  -5   1   13.70    2.30
  -1  -5   1   13.00    1.80
   1  -5  -1    9.80    1.90
  -1   5   1   12.00    2.10
   1   5  -1   10.00    2.10
   0  -5   1   25.30    2.20
   0  -5  -1   22.50    2.60
   0  -5  -1   23.30    2.40
   0  -5   1   22.90    2.70
   0   5  -1   23.20    2.70
   0   5   1   23.70    2.70
  -1  -5  -1    6.80    1.80
   1  -5   1    4.90    1.50
  -1  -5  -1    5.90    1.50
   1  -5   1    6.50    1.40
   1   5   1    3.90    1.70
  -1   5  -1    5.40    1.60
  -2  -5  -1  134.59    5.10
   2  -5   1  137.09    4.80
  -2  -5  -1  131.59    5.40
   2  -5   1  142.39    5.80
  -2   5  -1  136.69    5.50
   2   5   1  134.09    6.20
  -3  -5  -1    0.10    1.30
   3  -5   1    2.20    1.20
   3  -5   1    1.80    1.40
  -3  -5  -1   -0.30    1.10
   3   5   1    0.60    1.00
  -3   5  -1    2.70    1.40
   4  -5   1  134.79    5.20
   4  -5   1  134.19    8.90
  -4  -5  -1  134.99    5.30
  -4  -5  -1  128.19    5.50
  -4   5  -1  133.69    5.30
   4   5   1  135.09    6.30
  -5  -5  -1  131.39    5.50
   5  -5   1  131.99    5.30
   5  -5   1  127.29    5.80
  -5  -5  -1  132.39    5.30
   5   5   1  135.09    6.30
  -5   5  -1  125.59    5.10
  -6  -5  -1   60.29    6.50
   6  -5   1   65.29    4.40
   6  -5   1   61.39    3.90
  -6  -5  -1   62.39    3.90
   6   5   1   64.39    4.60
  -6   5  -1   60.89    3.30
  -7  -5  -1    0.70    1.20
   7  -5   1    2.30    1.30
   7  -5   1    6.20    2.00
  -7  -5  -1    1.90    1.50
  -7   5  -1    1.20    1.10
   7   5   1    2.10    1.60
  -8  -5  -1   31.10    3.40
   8  -5   1   33.00    3.30
   8  -5   1   41.70    3.80
  -8  -5  -1   32.60    4.00
  -8   5  -1   28.60    2.30
   8   5   1   33.60    3.60
  -9  -5  -1   75.29    4.70
   9  -5   1   75.59    4.90
  -9  -5  -1   71.09    4.60
   9  -5   1   64.49    4.30
   9   5   1   70.29    5.10
  -9   5  -1   65.19    4.40
 -10  -5  -1   15.70    2.70
  10  -5   1   11.60    2.20
 -10  -5  -1   15.70    2.80
  10  -5   1   15.10    2.80
  10   5   1   21.50    3.50
 -10   5  -1   18.50    3.00
 -11  -5  -1    1.70    1.60
 -11  -5  -1    3.00    2.00
  11  -5   1    1.30    1.70
  11  -5   1    4.20    1.90
  11   5   1    1.80    1.90
 -11   5  -1   -2.50    1.30
 -12  -5  -1   13.20    2.80
 -12  -5  -1   15.40    2.90
  12  -5   1   16.80    3.00
  12   5   1    9.50    2.50
 -12   5  -1   12.40    2.70
 -13  -5  -1   11.30    2.90
  13  -5   1    8.50    2.40
 -13  -5  -1    9.90    3.10
  13   5   1   10.20    2.80
 -13   5  -1    9.80    2.50
 -14  -5  -1    0.40    1.80
  14  -5   1   -0.20    1.80
  14   5   1    1.50    2.10
 -14   5  -1   -2.80    1.80
 -15  -5  -1   20.20    3.90
  15  -5   1   19.60    4.10
 -15  -5  -1   21.70    3.70
  15   5   1   21.30    3.90
 -15   5  -1   26.40    3.90
 -14  -6   1   -4.70    2.10
  14  -6  -1   -0.80    2.40
 -14  -6   1   -5.10    2.10
 -14   6   1    4.60    2.00
  14   6  -1   -4.20    2.10
  13  -6  -1   -0.70    2.00
  13  -6  -1    1.20    2.40
 -13  -6   1   -0.90    2.10
 -13  -6   1   -3.20    1.70
  13   6  -1   -2.10    2.00
  12  -6  -1   12.40    2.80
  12  -6  -1   11.90    2.90
 -12  -6   1   16.20    2.80
 -12  -6   1    7.90    2.40
  12   6  -1   16.10    3.50
 -12   6   1   10.20    3.20
 -11  -6   1    0.90    1.70
  11  -6  -1   -0.10    1.80
 -11  -6   1   -0.40    1.80
  11  -6  -1   -2.70    2.00
  11   6  -1   -2.50    1.90
 -11   6   1   -1.20    1.60
 -10  -6   1   31.80    3.60
  10  -6  -1   30.00    3.90
 -10  -6   1   27.20    3.80
  10  -6  -1   23.30    3.50
  10   6  -1   37.80    4.70
   9  -6  -1    0.70    1.70
   9  -6  -1    5.30    2.00
  -9  -6   1    2.00    1.70
  -9  -6   1    1.70    1.90
  -9   6   1    2.20    1.40
   9   6  -1    5.70    2.20
  -8  -6   1   28.10    3.40
   8  -6  -1   33.90    3.70
   8  -6  -1   34.20    3.80
  -8  -6   1   22.10    3.10
  -8   6   1   28.40    2.90
   8   6  -1   18.60    3.70
   7  -6  -1    2.70    1.80
  -7  -6   1    0.80    1.50
  -7  -6   1    5.30    1.60
   7  -6  -1    5.60    1.80
   7   6  -1    5.30    2.10
  -7   6   1    0.60    1.40
  -6  -6   1   44.60    4.10
  -6  -6   1   42.30    3.30
   6  -6  -1   46.40    3.80
   6  -6  -1   48.90    4.00
  -6   6   1   49.60    3.40
   6   6  -1   48.50    4.50
   5  -6  -1   23.10    3.00
  -5  -6   1   17.50    3.00
   5  -6  -1   16.20    2.60
  -5  -6   1   16.80    2.30
  -5   6   1   16.50    4.10
   5   6  -1   14.70    3.10
  -4  -6   1    1.50    1.30
  -4  -6   1    1.60    1.20
   4  -6  -1   -0.90    2.60
   4  -6  -1   -1.70    1.20
  -4   6   1    0.60    1.30
   4   6  -1   -1.60    1.40
   3  -6  -1   13.90    2.40
  -3  -6   1   12.30    1.90
   3  -6  -1   12.80    2.20
  -3  -6   1   21.80    2.90
   3   6  -1   14.50    2.90
  -3   6   1   10.80    2.10
  -2  -6   1   35.80    2.70
  -2  -6   1   37.90    3.50
   2  -6  -1   38.30    3.40
   2  -6  -1   40.90    3.30
   2   6  -1   40.90    3.90
  -2   6   1   34.90    3.40
  -1  -6   1    7.10    1.70
   1  -6  -1    3.30    1.60
   1  -6  -1    7.60    1.70
  -1  -6   1    4.20    1.30
  -1   6   1    4.70    1.80
   1   6  -1    4.10    1.80
   0  -6   1   11.40    1.80
   0  -6   1   10.00    2.10
   0  -6  -1   13.00    2.30
   0  -6  -1   12.40    2.00
   0   6  -1   13.30    2.40
   0   6   1    8.50    2.10
  -1  -6  -1    7.90    1.90
  -1  -6  -1    8.80    1.90
   1  -6   1    7.30    1.90
   1  -6   1    7.80    1.70
  -1   6  -1    9.80    2.00
   1   6   1    9.60    2.60
  -2  -6  -1   -1.00    1.10
  -2  -6  -1    2.60    1.40
   2  -6   1    1.50    1.40
   2  -6   1    1.50    1.30
   2   6   1   -1.20    1.60
  -2   6  -1    0.40    1.50
  -3  -6  -1   -2.00    1.10
  -3  -6  -1    2.10    1.50
   3  -6   1    1.10    1.50
  -3   6  -1    0.10    1.40
   3   6   1   -1.80    1.40
   4  -6   1   41.80    3.20
  -4  -6  -1   40.50    3.60
   4  -6   1   41.60    3.70
  -4  -6  -1   40.00    3.30
  -4   6  -1   47.70    3.80
   4   6   1   45.50    4.30
  -5  -6  -1    4.50    1.60
   5  -6   1    2.70    1.50
   5  -6   1    0.90    1.30
  -5   6  -1    5.30    2.10
   5   6   1    4.20    2.10
  -6  -6  -1    1.40    1.40
   6  -6   1    5.40    1.70
  -6  -6  -1    3.20    1.70
   6  -6   1    5.00    1.90
   6   6   1    3.40    2.00
  -6   6  -1    2.20    1.50
  -7  -6  -1    2.20    1.70
   7  -6   1    0.20    1.50
  -7  -6  -1   -0.80    1.30
   7  -6   1    0.40    1.40
   7   6   1    3.80    2.00
  -8  -6  -1    9.50    2.30
   8  -6   1   13.70    2.50
   8  -6   1    8.50    2.40
  -8  -6  -1   13.60    2.50
   8   6   1   14.10    4.30
  -8   6  -1   12.40    2.00
   9  -6   1    2.30    1.90
  -9  -6  -1   -2.40    1.40
   9  -6   1    1.40    1.70
  -9  -6  -1    0.30    1.80
  -9   6  -1    0.30    1.10
   9   6   1   -0.90    1.70
  -9   6  -1   -1.30    1.50
 -10  -6  -1   26.80    3.60
  10  -6   1   21.00    3.30
 -10  -6  -1   26.00    3.80
  10  -6   1   21.40    3.60
  10   6   1   22.20    3.90
 -10   6  -1   17.60    3.00
  11  -6   1    4.00    2.40
 -11  -6  -1    8.80    2.60
  11  -6   1    3.40    2.20
  11   6   1    5.60    2.50
 -11   6  -1    5.70    2.70
 -12  -6  -1    5.80    2.30
 -12  -6  -1    6.50    2.30
  12  -6   1    7.20    2.60
  12   6   1    3.70    2.60
 -12   6  -1    5.10    3.60
 -13  -6  -1    0.80    2.30
  13  -6   1   -1.90    1.90
 -13  -6  -1   -1.10    1.80
 -13   6  -1    2.50    2.30
  13   6   1    1.30    2.40
  10  -7  -1   15.70    3.30
 -10  -7   1    9.90    2.50
  10  -7  -1   16.40    2.90
 -10  -7   1   10.20    2.90
  10   7  -1   15.00    3.50
   9  -7  -1    6.80    2.80
  -9  -7   1    3.30    2.40
   9  -7  -1   -3.00    2.00
  -9  -7   1   -1.40    1.80
   9   7  -1    8.40    2.50
   8  -7  -1   31.30    4.10
  -8  -7   1   26.00    4.00
  -8  -7   1   20.10    3.00
   8   7  -1   22.20    3.90
  -8   7   1   23.80    3.10
   7  -7  -1   -0.60    2.00
   7  -7  -1    0.80    4.30
  -7  -7   1    0.90    1.50
  -7  -7   1    1.40    1.90
   7   7  -1    0.20    2.30
  -7   7   1    1.20    1.80
  -6  -7   1    3.80    2.80
   6  -7  -1    4.20    1.90
  -6  -7   1    3.60    1.90
   6  -7  -1    6.10    2.20
  -6   7   1   10.60    2.30
   6   7  -1    5.80    2.40
  -5  -7   1   13.20    2.80
   5  -7  -1   13.70    3.00
   5  -7  -1   13.60    2.70
  -5  -7   1   15.60    3.00
  -5   7   1   11.50    2.40
   5   7  -1    8.60    2.60
  -4  -7   1   56.79    4.70
   4  -7  -1   47.10    4.10
   4  -7  -1   56.29    4.80
  -4  -7   1   53.99    4.00
   4   7  -1   58.49    5.40
  -4   7   1   60.49    4.60
   3  -7  -1   15.50    2.50
  -3  -7   1   17.00    2.30
   3  -7  -1   16.60    2.90
  -3  -7   1   18.80    3.10
  -3   7   1   20.50    3.40
   3   7  -1   19.90    3.80
  -2  -7   1    3.30    2.00
   2  -7  -1    1.80    1.80
  -2  -7   1    2.00    1.60
   2  -7  -1    3.30    1.70
  -2   7   1    2.90    2.00
   2   7  -1    0.00    2.20
   1  -7  -1    0.30    1.60
  -1  -7   1   -0.10    1.40
  -1  -7   1   -0.30    1.70
   1  -7  -1   -2.00    1.50
   1   7  -1    0.20    1.80
  -1   7   1    0.20    1.90
   0  -7   1   49.80    4.40
   0  -7  -1   52.99    4.40
   0  -7  -1   50.49    3.90
   0  -7   1   44.80    3.40
   0   7   1   50.69    4.60
   0   7  -1   41.00    4.40
  -1  -7  -1    1.40    1.60
   1  -7   1    2.50    1.80
   1  -7   1   -0.50    1.50
  -1  -7  -1    2.20    1.50
   1   7   1    1.40    1.90
  -1   7  -1   -0.50    1.70
   2  -7   1   34.50    3.80
  -2  -7  -1   33.30    3.30
  -2  -7  -1   34.00    3.70
  -2   7  -1   35.70    3.90
   3  -7   1    1.80    2.00
   3  -7   1   -3.50    1.40
  -3  -7  -1    1.40    1.60
  -3  -7  -1   -2.70    1.40
   3   7   1    0.50    2.00
  -3   7  -1    1.10    1.70
   4  -7   1   -3.20    1.40
  -4  -7  -1   -1.20    1.50
  -4  -7  -1   -0.60    1.70
   4  -7   1   -2.90    1.40
  -4   7  -1   -0.50    1.60
   4   7   1    2.20    2.30
   5  -7   1   -1.50    1.90
  -5  -7  -1   -2.80    1.50
   5  -7   1   -0.60    1.50
  -5  -7  -1    0.30    1.80
   5   7   1    1.30    2.20
  -5   7  -1   -1.30    1.70
   6  -7   1   14.90    3.20
  -6  -7  -1   19.20    3.20
  -6  -7  -1   16.20    2.50
   6  -7   1   16.70    2.70
  -6   7  -1   17.50    2.70
   6   7   1   17.00    3.60
  -7  -7  -1    1.00    1.90
   7  -7   1   -0.70    1.80
   7  -7   1   -0.90    1.50
  -7  -7  -1   -0.30    1.70
  -7   7  -1    2.10    1.90
   7   7   1   -0.70    2.00
   8  -7   1   -1.90    1.90
   8  -7   1    5.20    1.90
  -8  -7  -1    0.40    1.80
  -8  -7  -1   -1.00    1.90
   8   7   1    6.20    2.50
   9  -7   1    1.20    2.40
  -9  -7  -1    3.10    2.40
  -9  -7  -1    4.40    2.30
   9  -7   1   -2.30    2.20
  -9   7  -1    5.50    2.20
   9   7   1    0.90    2.00
  10  -7   1    8.10    4.70
  10  -7   1    9.30    2.80
 -10  -7  -1    5.30    2.40
 -10  -7  -1    1.40    2.30
  10   7   1    8.00    3.10
   4  -8  -1   -2.50    2.10
   4  -8  -1    0.60    2.40
  -4  -8   1    0.30    2.10
  -4   8   1   -0.30    2.50
   4   8  -1   -1.90    2.20
   3  -8  -1   -2.90    2.00
   3  -8  -1   -2.40    2.10
  -3  -8   1    1.70    2.30
  -3   8   1   -3.30    2.00
   2  -8  -1   21.20    3.50
  -2  -8   1   14.20    3.20
   2  -8  -1   16.30    2.80
   2   8  -1   16.20    3.80
  -2   8   1   20.90    3.60
   1  -8  -1   -0.80    2.00
  -1  -8   1   -1.10    2.20
   1  -8  -1   -2.00    2.10
  -1   8   1    0.00    2.20
   0  -8  -1    8.40    2.50
   0  -8   1    8.00    3.10
   0  -8  -1   14.90    3.00
   0   8  -1    9.10    3.00
   0   8   1   10.50    3.10
  -1  -8  -1    3.50    2.30
  -1  -8  -1    2.50    1.90
   1  -8   1   -1.20    1.90
   1   8   1    2.10    2.30
   2  -8   1    2.10    2.30
  -2  -8  -1    1.30    1.80
  -2  -8  -1    5.20    2.40
   2   8   1    5.50    3.00
  -2   8  -1    3.10    2.40
  -3  -8  -1    7.60    2.60
   3  -8   1    4.10    2.60
   3   8   1    4.70    2.60
  -3   8  -1    0.30    2.40
 -20   0   2   -1.50    1.70
  20   0  -2    1.10    1.70
  19   0  -2    1.20    1.90
 -19   0   2   -1.20    1.50
  18   0  -2    0.70    1.70
 -18   0   2   -0.50    1.50
 -17   0   2    0.70    1.50
  17   0  -2   -0.30    1.40
 -16   0   2   10.90    2.60
  16   0  -2   12.20    2.40
  15   0  -2    0.00    1.20
 -15   0   2    2.30    1.40
 -14   0   2  217.88    8.10
  14   0  -2  212.18    7.80
 -13   0   2    2.00    1.40
  13   0  -2    2.10    1.50
  12   0  -2  295.57    8.80
  12   0  -2  294.07    6.30
 -12   0   2  305.17    8.90
  11   0  -2   -1.50    0.70
 -11   0   2    4.40    1.30
 -11   0   2   -0.60    0.60
  11   0  -2    0.70    1.00
 -10   0   2  223.38    5.00
 -10   0   2  232.58    7.00
  10   0  -2  226.38    6.80
  10   0  -2  230.38    5.00
  -9   0   2   -0.60    0.40
  -9   0   2    0.90    0.60
   9   0  -2   -0.40    0.50
   9   0  -2    0.00    0.60
  -8   0   2  121.19    3.10
   8   0  -2  120.89    4.20
   8   0  -2  111.39    3.00
  -8   0   2  122.39    4.30
   7   0  -2    0.30    0.50
  -7   0   2    0.50    0.60
   7   0  -2    0.30    0.40
  -7   0   2    0.10    0.30
  -6   0   2    0.80    0.30
   6   0  -2    0.00    0.30
   6   0  -2    1.20    0.50
  -6   0   2    0.40    0.50
   6   0  -2    0.30    0.40
  -5   0   2   -0.10    0.20
   5   0  -2    0.00    0.30
   5   0  -2   -0.30    0.40
   5   0  -2    0.10    0.40
  -5   0   2    0.20    0.40
  -4   0   2  147.49    3.10
   4   0  -2  145.59    3.10
   4   0  -2  149.79    3.60
  -4   0   2  147.39    3.50
  -4   0   2  146.49    3.60
   4   0  -2  142.99    3.50
   3   0  -2    0.10    0.30
  -3   0   2    0.00    0.30
  -3   0   2    0.40    0.30
   3   0  -2    0.60    0.30
   3   0  -2   -0.10    0.20
  -3   0   2    0.90    0.30
   2   0  -2  598.94    9.40
  -2   0   2  588.44    9.70
  -2   0   2  586.04   10.00
   2   0  -2  597.74    9.40
   2   0  -2  598.84    9.50
  -2   0   2  600.94    9.70
   1   0   2    0.90    0.20
  -1   0  -2    0.30    0.20
  -1   0  -2    0.40    0.20
  -2   0  -2  776.62   12.10
   2   0   2  759.82   11.90
  -2   0  -2  754.82   11.90
   2   0   2  773.22   12.10
   2   0   2  773.12   12.30
  -2   0  -2  793.72   12.40
  -3   0  -2    3.40    0.60
   3   0   2    1.60    0.40
   3   0   2    1.70    0.50
  -3   0  -2    2.30    0.50
  -3   0  -2    1.30    0.30
   4   0   2 1881.01   28.60
  -4   0  -2 1845.02   27.70
  -4   0  -2 1857.91   28.90
  -4   0  -2 1837.72   28.50
   4   0   2 1864.51   29.10
   4   0   2 1890.91   27.80
  -5   0  -2    1.30    0.50
   5   0   2    1.00    0.50
  -5   0  -2    2.00    0.40
   5   0   2    1.00    0.40
   6   0   2  247.98    4.90
   6   0   2  245.88    6.10
  -6   0  -2  237.28    5.60
   7   0   2   -0.30    0.30
  -7   0  -2   -0.30    0.50
  -7   0  -2    0.60    0.40
   7   0   2    0.50    0.60
  -8   0  -2  425.26    7.80
   8   0   2  415.66    9.60
  -8   0  -2  442.26   10.00
   8   0   2  436.36    7.90
   9   0   2    0.80    0.80
  -9   0  -2    0.50    0.80
  -9   0  -2   -0.20    0.40
   9   0   2    0.20    0.50
 -10   0  -2   16.70    2.20
  10   0   2   15.60    1.30
 -10   0  -2   12.20    1.10
  10   0   2   11.10    1.80
  11   0   2   -1.00    0.90
 -11   0  -2    0.20    1.00
  12   0   2  209.38    7.70
 -12   0  -2  212.58    7.60
  12   0   2  207.28    4.90
  13   0   2    3.80    1.40
 -13   0  -2    0.70    1.30
 -14   0  -2   56.29    4.30
  14   0   2   53.69    4.20
  15   0   2    1.50    1.40
 -15   0  -2    0.90    1.40
  16   0   2    0.70    1.70
 -16   0  -2   -1.00    1.30
 -17   0  -2   -0.80    1.70
  17   0   2   -2.10    1.30
  18   0   2    7.20    2.40
 -18   0  -2    3.30    2.30
 -19   0  -2   -2.30    1.40
  19   0   2    0.10    1.80
 -20   0  -2    1.10    2.10
  20   0   2    4.50    2.10
 -20  -1   2    5.40    2.70
  20  -1  -2    8.30    2.70
 -20   1   2    6.40    2.90
  20   1  -2    3.30    2.20
  19  -1  -2   -1.30    1.80
 -19  -1   2   -1.90    1.70
 -19   1   2   -1.70    1.60
  19   1  -2   -1.30    1.70
  18  -1  -2    0.70    1.70
 -18  -1   2    3.50    1.90
  18   1  -2    0.60    1.60
 -18   1   2    3.00    2.10
  18   1  -2   -1.90    1.00
 -17  -1   2    0.20    1.40
  17  -1  -2    1.20    1.50
 -17   1   2    2.00    1.80
  17   1  -2   -2.50    1.00
  17   1  -2    0.70    1.60
  16  -1  -2   51.89    4.40
 -16  -1   2   51.69    4.50
 -16   1   2   54.49    4.60
  16   1  -2   50.09    4.30
  16   1  -2   54.29    3.00
  15  -1  -2    1.70    1.40
 -15  -1   2    1.80    1.60
 -15   1   2    3.30    1.60
  15   1  -2    1.70    1.40
  15   1  -2    2.30    1.20
  14  -1  -2    7.30    2.00
 -14  -1   2    3.80    1.60
  14   1  -2    3.90    1.60
  14   1  -2    3.90    1.20
 -14   1   2    3.70    1.60
  13  -1  -2   38.20    3.40
 -13  -1   2   44.10    3.60
  13   1  -2   44.70    3.70
  13   1  -2   35.60    2.70
 -13   1   2   37.00    3.60
 -12  -1   2   41.80    3.30
  12  -1  -2   35.00    3.00
 -12   1   2   46.40    3.90
  12   1  -2   27.90    2.30
  12   1  -2   39.20    3.60
 -11  -1   2   14.40    2.00
  11  -1  -2   10.00    1.80
  11   1  -2    9.00    1.50
  11   1  -2    9.50    1.80
 -11   1   2    9.60    1.80
  10  -1  -2  207.18    6.50
 -10  -1   2  210.68    6.60
 -10   1   2  209.88    6.80
  10   1  -2  206.38    6.60
  10   1  -2  210.58    6.30
  -9  -1   2   -0.80    0.40
   9  -1  -2    0.50    0.70
   9  -1  -2   -1.00    0.60
   9   1  -2    0.60    0.70
   9   1  -2    0.10    0.70
  -9   1   2   -0.50    0.60
   8  -1  -2    4.00    1.00
   8  -1  -2    5.10    1.20
  -8  -1   2    5.30    1.10
  -8   1   2    4.90    1.10
   8   1  -2    7.50    1.20
   8   1  -2    5.90    1.20
  -7  -1   2  266.97    8.90
   7  -1  -2  271.27    6.80
   7  -1  -2  272.37    6.60
   7   1  -2  267.97    6.20
   6  -1  -2  255.97    6.00
  -6  -1   2  258.27    6.00
   6   1  -2  259.57    5.80
   6   1  -2  261.87    6.50
   5  -1  -2    0.20    0.50
  -5  -1   2   -0.20    0.30
  -5  -1   2    0.00    0.30
  -5  -1   2    0.70    0.40
   5  -1  -2   -0.30    0.40
   5   1  -2    0.30    0.40
   5   1  -2    0.70    0.50
   5   1  -2   -0.10    0.40
  -4  -1   2  951.90   15.70
   4  -1  -2  953.00   14.70
  -4  -1   2  956.10   15.50
   4  -1  -2  987.50   15.70
   4   1  -2  985.00   15.90
  -4   1   2  980.60   14.70
   4   1  -2 1003.90   16.10
  -4   1   2  948.81   14.70
  -4   1   2  947.81   15.60
   4   1  -2  978.40   15.60
  -3  -1   2 1494.75   23.40
  -3  -1   2 1486.05   23.40
   3  -1  -2 1533.45   23.60
  -3  -1   2 1527.15   22.90
   3  -1  -2 1543.95   23.10
   3  -1  -2 1503.55   22.60
   3   1  -2 1485.45   22.80
   3   1  -2 1553.94   23.50
  -3   1   2 1527.85   22.60
  -3   1   2 1503.35   23.50
   3   1  -2 1516.05   23.50
   2  -1  -2  387.16    6.70
   2  -1  -2  391.16    7.20
  -2  -1   2  397.46    7.10
  -2  -1   2  393.26    6.40
   2  -1  -2  395.86    6.60
  -2  -1   2  390.36    7.10
  -2   1   2  389.36    6.70
   2   1  -2  394.46    6.40
   2   1  -2  396.66    7.10
  -2   1   2  386.16    6.60
  -2   1   2  399.96    7.20
   2   1  -2  396.26    7.20
   1  -1  -2 1313.67   20.00
  -1  -1   2 1278.77   20.80
   1  -1  -2 1331.97   20.30
   1  -1  -2 1343.17   19.50
  -1  -1   2 1313.37   20.20
   1   1  -2 1326.17   20.30
  -1   1   2 1326.37   19.50
  -1   1   2 1312.87   20.40
   1   1  -2 1283.07   22.00
  -1   1   2 1310.57   20.00
   0  -1  -2 4668.83   67.59
   0  -1  -2 4689.33   68.09
   0  -1  -2 4668.23   68.19
   0  -1   2 4673.13   67.89
   0  -1   2 4725.93   68.09
   0   1  -2 4648.04   68.69
   0   1   2 4677.33   68.09
   0   1   2 4731.03   68.09
   0   1  -2 4641.14   67.99
   1  -1   2  541.05    9.20
  -1  -1  -2  550.14    8.60
  -1  -1  -2  535.85    9.20
  -1  -1  -2  532.45    9.40
   1  -1   2  534.35    8.50
   1  -1   2  540.75    8.80
   1   1   2  542.85   10.90
  -1   1  -2  532.35    9.30
   1   1   2  534.65    9.30
  -1   1  -2  539.95    8.80
   1   1   2  550.54    8.60
  -1   1  -2  538.25    8.50
  -1   1  -2  549.25    8.50
  -2  -1  -2  350.16    6.10
  -2  -1  -2  339.37    6.50
   2  -1   2  348.07    5.90
  -2  -1  -2  347.77    6.60
   2  -1   2  337.07    6.50
   2   1   2  343.97    6.60
   2   1   2  339.77    6.00
   2   1   2  341.67    6.50
  -2   1  -2  340.67    6.50
  -2   1  -2  350.66    6.20
  -2   1  -2  341.07    5.80
  -2   1  -2  339.97    6.10
  -3  -1  -2  323.87    6.70
  -3  -1  -2  323.57    6.40
  -3  -1  -2  331.87    6.20
   3  -1   2  342.37    5.50
   3   1   2  329.37    6.20
  -3   1  -2  330.47    5.50
  -3   1  -2  314.67    6.50
  -3   1  -2  338.37    6.40
   3   1   2  335.37    6.50
  -3   1  -2  327.97    6.30
   3   1   2  326.27    6.70
  -4  -1  -2  154.98    4.30
  -4  -1  -2  158.08    3.90
  -4  -1  -2  151.98    3.90
   4  -1   2  164.68    4.30
   4   1   2  161.78    4.00
  -4   1  -2  161.28    4.10
  -4   1  -2  159.58    4.70
   4   1   2  160.78    4.00
   5  -1   2   49.20    2.30
  -5  -1  -2   48.60    2.40
  -5   1  -2   49.20    2.30
   5   1   2   48.30    2.10
   6  -1   2  794.32   14.60
  -6  -1  -2  804.32   14.90
  -6   1  -2  833.42   18.60
   6   1   2  779.32   15.20
   6   1   2  816.72   14.10
  -7  -1  -2    4.00    1.10
   7  -1   2    4.50    1.00
   7   1   2    2.60    0.80
  -7   1  -2    4.50    1.10
   7   1   2    5.30    1.00
  -8  -1  -2   10.70    1.70
   8  -1   2   14.30    1.70
   8   1   2   12.10    1.30
   8   1   2    8.30    1.40
  -8   1  -2   15.20    1.70
  -9  -1  -2   10.40    1.70
   9  -1   2    5.90    1.30
  -9   1  -2    6.30    1.30
   9   1   2    8.20    2.00
   9   1   2    6.00    1.30
  10  -1   2  869.21   17.40
 -10  -1  -2  863.41   17.60
  10   1   2  867.91   17.10
  10   1   2  858.81   15.60
 -10   1  -2  846.82   17.30
  11  -1   2  408.56   10.70
 -11  -1  -2  414.06   11.00
  11   1   2  409.26    9.10
  11   1   2  414.16   10.60
 -11   1  -2  419.16   11.00
  12  -1   2    6.40    1.80
 -12  -1  -2    2.70    1.50
 -12   1  -2    4.00    1.40
  12   1   2    3.20    1.40
  12   1   2    4.30    1.20
 -13  -1  -2    1.60    1.40
  13  -1   2    1.90    1.20
  13   1   2    0.40    0.90
 -13   1  -2    1.20    1.30
  13   1   2    0.60    1.30
 -14  -1  -2   61.29    4.50
  14  -1   2   59.79    4.30
 -14   1  -2   55.79    4.30
  14   1   2   64.09    3.30
  14   1   2   62.39    4.40
 -15  -1  -2   -1.60    1.00
  15  -1   2    1.70    1.40
  15   1   2   -0.80    1.00
  15   1   2   -0.20    1.20
 -15   1  -2    0.10    1.40
  16  -1   2   14.70    2.90
 -16  -1  -2   16.20    3.00
  16   1   2   14.30    2.80
 -16   1  -2    9.50    2.50
  16   1   2   13.30    1.80
 -17  -1  -2    5.10    2.10
  17  -1   2   -0.10    1.70
  17   1   2   -0.30    1.00
  17   1   2    1.40    2.00
 -17   1  -2    3.90    2.10
 -18  -1  -2    0.60    1.80
  18  -1   2    4.10    2.10
 -18   1  -2    1.30    1.70
  18   1   2    4.40    2.00
 -19  -1  -2   -0.40    2.00
  19  -1   2    3.50    2.30
 -19   1  -2    2.20    2.30
  19   1   2    1.60    2.00
 -20  -2   2    3.20    2.30
  20  -2  -2    1.40    2.30
  20   2  -2    1.90    2.30
 -20   2   2    0.50    2.10
 -19  -2   2    1.30    1.90
  19  -2  -2   -1.00    1.90
  19   2  -2    3.50    2.40
  19   2  -2   -2.40    1.40
 -19   2   2    1.30    2.00
  18  -2  -2   11.20    3.00
 -18  -2   2    7.30    2.40
  18   2  -2    9.70    2.20
  18   2  -2   14.40    2.80
 -18   2   2   11.60    3.00
 -17  -2   2    2.40    1.50
  17   2  -2    7.70    2.50
 -17   2   2    3.40    1.90
  17   2  -2    2.50    3.00
  16  -2  -2    1.50    1.80
 -16  -2   2   -0.30    1.50
  16   2  -2    2.90    1.70
  16   2  -2   -1.30    1.20
 -16   2   2    0.50    1.70
  15  -2  -2    0.50    1.40
 -15  -2   2    2.00    1.50
  15   2  -2    0.40    1.30
 -15   2   2    2.20    1.60
  15   2  -2    1.40    1.30
 -14  -2   2    0.60    1.30
  14  -2  -2    2.40    1.50
 -14   2   2   -0.20    1.30
  14   2  -2    0.90    1.30
  14   2  -2    1.10    1.30
 -13  -2   2    1.70    1.40
  13  -2  -2    0.90    1.20
 -13   2   2    0.50    1.30
  13   2  -2    1.50    1.40
  13   2  -2   -0.70    1.20
  12  -2  -2  134.99    6.00
 -12  -2   2  141.69    5.90
  12  -2  -2  124.69    5.80
  12   2  -2  136.59    5.40
  12   2  -2  133.19    5.90
 -12   2   2  139.49    6.30
  11  -2  -2  101.09    4.80
 -11  -2   2  105.89    4.80
  11  -2  -2  100.89    4.90
 -11   2   2   99.89    5.10
  11   2  -2  100.19    4.90
  11   2  -2  101.39    4.50
 -10  -2   2    2.50    1.10
  10  -2  -2    1.10    1.00
  10  -2  -2    1.40    1.10
  10   2  -2    1.30    1.00
 -10   2   2    2.20    1.20
  10   2  -2    1.50    1.10
  -9  -2   2   19.50    2.00
   9  -2  -2   16.30    2.00
   9  -2  -2   18.20    2.20
   9   2  -2   15.10    2.00
   9   2  -2   16.60    2.00
  -8  -2   2  515.15   10.90
   8  -2  -2  497.95   11.20
   8  -2  -2  512.75   11.00
   8   2  -2  495.95   11.20
   8   2  -2  512.15   10.90
   7  -2  -2  515.65   11.10
   7  -2  -2  519.85   10.70
  -7  -2   2  515.05   10.50
   7   2  -2  513.45   10.80
   7   2  -2  497.45   10.90
   6  -2  -2  355.16    6.40
   6  -2  -2  371.36    8.10
   6  -2  -2  371.16    8.50
  -6  -2   2  378.06    7.90
   6   2  -2  377.26    8.50
   6   2  -2  365.56    8.40
   5  -2  -2  144.29    3.80
  -5  -2   2  145.89    4.00
   5  -2  -2  151.28    4.30
  -5   2   2  158.68    3.40
   5   2  -2  149.29    4.80
   5   2  -2  157.98    4.70
   4  -2  -2  216.38    5.10
   4  -2  -2  219.88    5.50
  -4  -2   2  211.48    5.40
  -4  -2   2  212.38    4.80
   4  -2  -2  215.38    4.60
   4   2  -2  207.78    5.40
   4   2  -2  210.48    4.70
   4   2  -2  218.08    5.70
  -4   2   2  216.18    4.50
   3  -2  -2   25.80    1.40
  -3  -2   2   27.30    1.30
   3  -2  -2   28.80    1.70
   3  -2  -2   27.90    1.50
  -3  -2   2   27.60    1.70
  -3   2   2   26.40    1.40
   3   2  -2   25.50    1.70
  -3   2   2   25.10    1.40
  -2  -2   2  802.22   13.90
   2  -2  -2  818.82   13.40
   2  -2  -2  809.32   13.50
   2  -2  -2  826.52   14.00
  -2  -2   2  800.12   12.70
  -2   2   2  794.02   13.30
   2   2  -2  796.52   12.70
   2   2  -2  813.52   14.20
  -2   2   2  803.62   13.50
  -1  -2   2 3543.35   51.59
  -1  -2   2 3508.95   52.99
   1  -2  -2 3559.24   52.29
   1  -2  -2 3551.74   53.89
   1  -2  -2 3648.93   52.99
   1   2  -2 3576.94   53.19
  -1   2   2 3554.14   52.89
  -1   2   2 3559.24   52.19
  -1   2   2 3462.15   54.19
   1   2  -2 3521.65   51.59
   0  -2   2  750.92   13.00
   0  -2   2  748.33   11.70
   0  -2  -2  752.62   12.20
   0  -2  -2  748.93   12.80
   0   2  -2  727.33   11.70
   0   2   2  733.03   12.90
   0   2  -2  770.22   12.90
   0   2   2  728.93   12.20
   0   2   2  739.13   13.00
  -1  -2  -2   28.10    1.40
  -1  -2  -2   29.30    1.40
   1  -2   2   25.60    1.60
  -1  -2  -2   28.30    1.60
   1  -2   2   32.60    1.30
   1  -2   2   28.00    1.50
  -1   2  -2   25.20    1.50
   1   2   2   27.80    1.70
   1   2   2   26.50    1.40
  -1   2  -2   29.20    1.20
  -2  -2  -2    7.30    0.80
   2  -2   2    8.60    0.90
  -2  -2  -2    7.30    0.90
   2  -2   2    6.90    1.10
  -2  -2  -2    6.60    0.80
   2  -2   2    6.00    0.80
  -2   2  -2    6.40    0.80
  -2   2  -2    7.10    0.80
   2   2   2    7.80    1.10
  -3  -2  -2   55.99    2.50
  -3  -2  -2   57.19    2.20
   3  -2   2   57.79    2.20
   3  -2   2   55.59    1.90
   3  -2   2   56.79    2.50
   3   2   2   55.99    2.50
  -3   2  -2   60.49    2.00
   3   2   2   55.59    2.20
  -3   2  -2   51.19    2.00
   4  -2   2  419.96    8.20
   4  -2   2  448.66    8.60
   4  -2   2  444.26    9.20
  -4  -2  -2  439.06    9.10
   4   2   2  444.26   12.20
  -4   2  -2  423.96    7.60
   4   2   2  446.56    8.70
   5  -2   2  297.67    6.80
  -5  -2  -2  288.87    7.10
   5  -2   2  290.67    7.10
   5  -2   2  281.27    5.20
   5   2   2  290.97    7.10
  -5   2  -2  295.17    6.80
   5   2   2  291.17    6.70
   6  -2   2   41.40    2.50
   6  -2   2   39.20    2.30
  -6  -2  -2   41.60    2.60
   6   2   2   41.30    2.50
   6   2   2   41.60    2.30
  -6   2  -2   41.10    2.40
  -7  -2  -2    5.00    1.20
   7  -2   2    5.60    1.30
   7   2   2    4.60    1.10
  -7   2  -2    5.80    1.20
   7   2   2    4.60    1.10
   8  -2   2  167.78    5.70
  -8  -2  -2  159.88    5.60
   8   2   2  159.98    5.30
   8   2   2  165.18    5.40
  -8   2  -2  161.68    5.50
  -9  -2  -2  117.19    4.90
   9  -2   2  109.19    4.80
   9   2   2  117.59    4.60
  -9   2  -2  109.49    4.80
   9   2   2  119.29    4.80
 -10  -2  -2   60.19    3.70
  10  -2   2   53.59    3.60
 -10   2  -2   54.39    3.60
  10   2   2   59.49    3.70
  10   2   2   55.59    3.30
  11  -2   2  232.38    7.80
  11   2   2  217.68    7.40
 -11   2  -2  217.78    7.90
  11   2   2  238.88    7.10
  12  -2   2   83.19    4.80
 -12  -2  -2   79.19    4.80
 -12   2  -2   74.69    4.60
  12   2   2   81.59    4.60
  12   2   2   84.69    4.30
  13  -2   2   43.10    3.70
 -13  -2  -2   42.60    3.90
 -13   2  -2   42.30    3.70
  13   2   2   42.30    3.30
  13   2   2   43.40    3.60
  14  -2   2   36.40    3.80
 -14  -2  -2   35.30    3.90
  14   2   2   37.70    3.20
  14   2   2   45.20    3.90
 -14   2  -2   39.40    3.70
 -15  -2  -2   57.89    4.80
  15  -2   2   59.79    4.70
  15   2   2   44.00    3.50
  15   2   2   55.39    4.50
 -15   2  -2   56.69    4.60
 -16  -2  -2   23.00    3.70
  16   2   2   31.80    3.80
 -16   2  -2   23.10    3.70
  16   2   2   24.10    3.40
  17  -2   2    8.80    2.40
 -17  -2  -2    2.40    2.10
  17   2   2    6.90    2.10
  17   2   2    4.00    1.80
 -17   2  -2    6.50    2.40
 -18  -2  -2   38.20    4.70
 -18   2  -2   41.20    4.60
  18   2   2   41.80    4.90
 -19  -2  -2    0.50    1.90
  19  -2   2   -2.90    1.50
  19   2   2    1.80    2.20
 -19   2  -2   -3.70    2.00
  19  -3  -2   -0.50    2.30
 -19  -3   2   -3.00    2.00
  19   3  -2    0.90    2.30
 -19   3   2   -1.10    1.90
  19   3  -2    2.90    2.40
  18  -3  -2    5.90    2.60
 -18  -3   2    4.00    2.30
 -18   3   2    6.30    2.30
  18   3  -2    7.20    2.60
  18   3  -2    5.40    2.30
 -17  -3   2    4.90    4.00
  17  -3  -2    4.80    2.30
  17   3  -2   -0.90    1.80
  17   3  -2    8.10    2.60
 -17   3   2    5.20    2.50
  16  -3  -2   20.70    3.80
 -16  -3   2   25.70    3.80
  16   3  -2   29.90    3.60
  16   3  -2   28.50    5.80
 -15  -3   2    2.10    1.60
  15  -3  -2   -0.90    1.40
 -15   3   2    0.30    1.60
  15   3  -2   -1.00    1.60
  15   3  -2    2.10    1.70
  14  -3  -2   -0.20    1.50
 -14  -3   2   -2.30    1.10
  14   3  -2   -0.30    1.20
 -14   3   2    2.50    1.40
  14   3  -2   -0.70    1.30
  13  -3  -2   13.30    2.40
 -13  -3   2    5.40    1.90
  13  -3  -2    7.10    2.00
  13   3  -2    8.70    2.10
  13   3  -2   10.10    2.30
 -13   3   2    8.80    2.30
  12  -3  -2   -1.50    1.00
  12  -3  -2    1.10    1.50
  12   3  -2   -0.80    1.10
  12   3  -2    1.20    2.50
 -12   3   2   -0.20    1.10
  11  -3  -2   -1.20    1.30
 -11  -3   2    1.90    1.20
  11  -3  -2    0.70    1.20
 -11   3   2    1.60    1.20
  11   3  -2    1.00    1.30
  11   3  -2    1.20    1.40
 -10  -3   2   32.00    2.70
  10  -3  -2   24.00    2.80
  10  -3  -2   30.00    2.90
  10   3  -2   36.70    3.90
  10   3  -2   30.70    3.00
   9  -3  -2   -0.30    0.80
  -9  -3   2    0.90    0.90
   9  -3  -2   -1.00    0.90
   9   3  -2   -1.10    0.80
   9   3  -2   -0.80    0.90
   8  -3  -2    9.10    1.70
  -8  -3   2    6.30    1.60
   8  -3  -2    6.40    1.60
  -8  -3   2    8.70    1.50
   8   3  -2    6.20    1.70
   8   3  -2    7.80    1.60
  -7  -3   2  402.86    9.80
  -7  -3   2  404.56    9.00
   7  -3  -2  406.56    9.70
   7  -3  -2  379.96    7.40
   7  -3  -2  405.76    9.50
   7   3  -2  387.26    9.60
  -7   3   2  393.86    7.50
   7   3  -2  394.96   10.00
   6  -3  -2  293.87    7.70
  -6  -3   2  294.47    7.80
   6  -3  -2  299.57    7.50
   6  -3  -2  279.57    7.10
  -6   3   2  297.07    6.20
   6   3  -2  288.97    7.70
   6   3  -2  300.17    8.10
  -5  -3   2   74.79    2.90
  -5  -3   2   74.29    3.50
   5  -3  -2   75.99    3.50
   5  -3  -2   68.99    3.10
   5   3  -2   75.09    3.60
  -5   3   2   76.09    2.70
   4  -3  -2  171.98    5.00
   4  -3  -2  180.78    5.40
  -4  -3   2  173.18    4.50
  -4  -3   2  171.68    5.30
  -4   3   2  183.38    4.70
   4   3  -2  182.18    5.70
  -3  -3   2 1378.46   23.30
   3  -3  -2 1344.87   22.80
  -3  -3   2 1361.16   21.70
   3  -3  -2 1374.26   23.10
  -3   3   2 1386.66   22.60
   3   3  -2 1392.26   23.70
   3   3  -2 1372.06   21.80
  -2  -3   2  739.03   12.60
   2  -3  -2  767.02   13.50
  -2  -3   2  750.32   14.10
   2  -3  -2  786.02   15.60
   2   3  -2  742.13   12.70
  -2   3   2  747.63   15.00
   2   3  -2  764.32   14.50
   1  -3  -2    1.50    0.80
  -1  -3   2    2.50    0.90
  -1  -3   2    2.90    0.70
   1  -3  -2    2.40    0.90
   1   3  -2    3.80    1.00
  -1   3   2    4.40    1.00
   1   3  -2    2.10    0.70
   0  -3  -2  678.13   12.40
   0  -3   2  677.73   13.00
   0  -3  -2  700.63   12.90
   0  -3   2  696.03   11.70
   0   3   2  693.83   13.20
   0   3  -2  706.93   13.20
   0   3  -2  660.03   11.60
  -1  -3  -2 1168.58   19.10
   1  -3   2 1197.28   18.50
   1  -3   2 1153.58   19.90
  -1  -3  -2 1126.79   20.70
  -1   3  -2 1095.59   22.70
  -1   3  -2 1112.09   18.30
   1   3   2 1152.48   20.10
  -2  -3  -2   21.80    1.70
   2  -3   2   20.10    1.50
  -2  -3  -2   25.20    2.30
   2  -3   2   19.50    1.90
   2   3   2   21.90    2.00
  -2   3  -2   23.00    1.80
  -3  -3  -2  265.77    8.50
  -3  -3  -2  250.97    6.50
   3  -3   2  244.98    6.70
   3  -3   2  262.57    6.00
  -3   3  -2  260.27    6.00
   3   3   2  253.07    7.00
   4  -3   2 1105.99   20.00
  -4  -3  -2 1126.99   19.80
  -4  -3  -2 1139.69   19.40
   4  -3   2 1133.69   19.10
  -4   3  -2 1140.29   18.60
   4   3   2 1096.39   20.40
   5  -3   2   12.60    1.60
  -5  -3  -2    9.80    1.50
   5  -3   2   11.00    1.50
  -5  -3  -2   12.70    1.70
   5  -3   2    9.40    1.50
   5   3   2   12.20    2.00
  -5   3  -2   12.50    1.20
   5   3   2   14.20    1.60
  -6  -3  -2  343.37    8.20
  -6  -3  -2  325.87    8.40
   6  -3   2  309.97    6.40
   6  -3   2  336.87    8.10
   6  -3   2  328.87    8.50
   6   3   2  325.77    8.70
  -6   3  -2  322.77    6.40
   6   3   2  330.37    8.00
   7  -3   2  153.88    5.70
  -7  -3  -2  152.78    5.60
   7  -3   2  155.98    5.30
  -7   3  -2  161.38    5.50
   7   3   2  156.18    5.90
   7   3   2  156.48    5.40
   8  -3   2  126.19    5.40
   8  -3   2  126.59    5.00
  -8  -3  -2  127.49    5.30
   8   3   2  133.59    5.40
   8   3   2  135.49    5.10
  -8   3  -2  126.79    5.10
   9  -3   2  299.57    9.30
  -9  -3  -2  307.47    9.00
   9   3   2  306.57    8.60
  -9   3  -2  295.77    8.70
   9   3   2  307.47    8.90
  10  -3   2  196.48    7.30
 -10  -3  -2  195.08    7.70
 -10   3  -2  197.08    7.10
  10   3   2  206.98    7.20
  10   3   2  191.48    6.90
 -11  -3  -2   33.20    3.40
  11  -3   2   37.80    3.60
  11   3   2   38.10    3.60
 -11   3  -2   32.70    3.30
  11   3   2   39.20    3.30
  12  -3   2   35.90    3.60
 -12  -3  -2   39.70    3.80
  12   3   2   41.70    3.60
 -12   3  -2   33.40    3.50
  12   3   2   37.00    3.40
  13  -3   2  139.99    6.70
 -13  -3  -2  143.99    6.80
  13   3   2  130.89    6.30
  13   3   2  132.39    6.10
 -13   3  -2  131.09    6.50
 -14  -3  -2   13.10    2.80
  14  -3   2   11.60    2.60
 -14   3  -2   12.20    2.60
  14   3   2    9.80    2.40
  14   3   2   11.10    2.60
 -15  -3  -2    1.60    1.70
  15  -3   2    3.80    3.10
  15   3   2    0.30    1.60
  15   3   2    0.90    1.70
 -15   3  -2    4.50    1.90
 -16  -3  -2    6.80    2.30
  16  -3   2    4.60    2.40
 -16   3  -2    9.30    2.50
  16   3   2    1.60    2.00
  16   3   2    8.20    2.20
 -17  -3  -2   20.00    3.80
  17  -3   2   16.30    3.40
 -17   3  -2   21.90    3.80
  17   3   2   17.80    3.00
  17   3   2   17.30    3.60
 -18  -3  -2    1.60    2.00
  18  -3   2   -0.30    1.90
 -18   3  -2    1.80    2.10
  18   3   2   -2.00    1.70
  18   3   2    1.40    2.30
 -18  -4   2    1.80    2.50
 -18  -4   2    4.10    2.40
  18  -4  -2    3.40    2.60
  18   4  -2    3.30    2.50
 -18   4   2    5.40    2.20
  18   4  -2    1.60    2.40
  17  -4  -2   -0.40    2.40
 -17  -4   2    4.10    2.40
 -17  -4   2    1.00    2.20
  17   4  -2    2.60    3.30
 -17   4   2    3.40    2.10
  17   4  -2   -2.00    2.00
 -16  -4   2   -1.50    1.70
 -16  -4   2   -2.00    1.60
  16  -4  -2   -4.60    2.00
  16   4  -2    2.10    2.10
 -16   4   2    1.50    2.00
  16   4  -2   -0.10    2.00
  15  -4  -2   29.40    7.20
 -15  -4   2   24.60    3.50
 -15  -4   2   22.80    3.60
 -15   4   2   17.80    4.10
  15   4  -2   18.40    3.20
  15   4  -2   25.40    3.80
 -14  -4   2    7.30    2.40
 -14  -4   2    4.40    1.90
  14  -4  -2    8.60    2.40
  14  -4  -2    6.30    2.20
  14   4  -2    6.20    2.20
 -14   4   2    2.50    1.90
  14   4  -2    8.40    2.60
  13  -4  -2    0.00    1.60
  13  -4  -2    0.50    1.50
 -13  -4   2   -1.60    1.30
 -13  -4   2    0.70    1.40
 -13   4   2   -1.00    1.40
  13   4  -2   -1.80    1.30
  13   4  -2   -0.60    1.40
 -12  -4   2   13.10    2.50
  12  -4  -2   12.80    2.50
  12  -4  -2   12.60    2.50
 -12  -4   2   13.90    2.50
  12   4  -2   12.30    2.70
  12   4  -2   11.20    2.40
 -12   4   2   12.10    2.60
  11  -4  -2   15.10    2.60
  11  -4  -2   12.40    2.40
 -11  -4   2   17.70    2.90
 -11  -4   2   15.70    2.50
  11   4  -2   11.60    2.50
  11   4  -2   11.40    2.60
  10  -4  -2   24.80    3.00
  10  -4  -2   28.10    3.10
 -10  -4   2   23.90    2.90
 -10  -4   2   23.90    2.70
  10   4  -2   19.60    2.90
  10   4  -2   21.10    2.90
  -9  -4   2    3.50    1.50
   9  -4  -2    0.20    1.60
   9  -4  -2    2.60    1.80
  -9  -4   2    4.30    1.40
   9   4  -2    4.60    1.80
  -8  -4   2  142.89    8.90
   8  -4  -2  135.29    5.80
   8  -4  -2  129.59    5.50
  -8  -4   2  139.99    5.20
  -8   4   2  137.49    4.20
   8   4  -2  145.69    6.30
  -7  -4   2    2.90    1.30
   7  -4  -2    4.30    1.40
   7  -4  -2    3.60    1.30
  -7  -4   2    4.80    1.20
   7   4  -2   -0.20    1.50
  -7   4   2    1.30    1.20
  -6  -4   2    1.70    1.10
  -6  -4   2    2.10    1.10
   6  -4  -2    5.20    1.50
   6  -4  -2    1.90    1.20
   6   4  -2    0.40    1.20
  -6   4   2    3.00    1.00
   5  -4  -2  543.95   11.90
   5  -4  -2  560.04   12.20
  -5  -4   2  545.05   12.30
  -5  -4   2  539.85   10.90
  -5   4   2  543.05   11.20
   5   4  -2  540.15   12.90
   4  -4  -2  367.56    8.90
   4  -4  -2  377.26    9.20
  -4  -4   2  360.46    8.10
  -4  -4   2  370.96    9.40
   4   4  -2  363.96    9.90
  -4   4   2  368.76    8.60
  -3  -4   2   19.60    2.10
   3  -4  -2   19.10    2.10
  -3  -4   2   19.40    1.70
   3  -4  -2   19.30    2.00
  -3   4   2   16.20    1.80
   3   4  -2   15.50    2.30
  -2  -4   2  170.68    5.70
  -2  -4   2  167.28    4.50
   2  -4  -2  166.38    5.40
   2  -4  -2  170.98    5.30
   2   4  -2  164.78    5.90
  -2   4   2  164.18    5.40
   1  -4  -2  105.79    4.20
   1  -4  -2  100.89    4.00
  -1  -4   2  110.09    4.40
  -1  -4   2  102.69    3.40
  -1   4   2  111.19    4.50
   1   4  -2   99.99    4.40
   0  -4   2    7.70    1.50
   0  -4   2    7.30    1.20
   0  -4  -2    5.00    1.20
   0  -4  -2    4.50    1.20
   0   4   2    8.00    1.60
   0   4  -2    6.20    1.40
   1  -4   2  248.28    6.00
  -1  -4  -2  252.27    6.70
   1  -4   2  254.97    7.20
  -1  -4  -2  254.77    6.90
   1   4   2  250.37    7.40
  -1   4  -2  256.67    7.10
   2  -4   2  540.95   10.70
  -2  -4  -2  538.35   11.30
   2  -4   2  559.04   12.10
  -2  -4  -2  517.25   11.30
  -2   4  -2  543.85   11.50
   2   4   2  547.55   12.50
  -3  -4  -2   37.80    2.70
   3  -4   2   32.70    2.80
   3  -4   2   35.80    2.30
  -3  -4  -2   35.50    2.70
   3   4   2   39.50    3.10
  -3   4  -2   35.30    2.60
   4  -4   2  192.68    6.50
   4  -4   2  202.28    5.80
  -4  -4  -2  189.38    6.10
  -4  -4  -2  190.78    6.00
   4   4   2  188.98    6.80
  -4   4  -2  195.38    5.80
  -5  -4  -2 1201.28   21.90
  -5  -4  -2 1165.38   21.40
   5  -4   2 1199.88   22.40
   5  -4   2 1213.78   21.20
   5   4   2 1170.08   22.90
  -5   4  -2 1227.28   20.60
  -6  -4  -2  695.73   14.80
   6  -4   2  687.73   15.30
   6  -4   2  709.63   14.40
  -6  -4  -2  688.53   14.50
  -6   4  -2  710.63   14.40
   6   4   2  706.23   15.80
  -7  -4  -2    1.00    1.20
   7  -4   2    2.90    2.70
  -7  -4  -2    0.90    1.20
   7  -4   2    2.90    1.30
  -7   4  -2    0.10    1.40
   7   4   2    3.60    1.50
   8  -4   2   53.59    3.60
  -8  -4  -2   51.19    3.60
   8  -4   2   48.40    3.80
  -8  -4  -2   58.59    3.80
   8   4   2   49.50    3.90
  -8   4  -2   48.90    3.70
   8   4   2   51.19    3.50
   9  -4   2   81.19    4.90
   9  -4   2   81.09    4.50
  -9  -4  -2   82.39    5.80
  -9  -4  -2   94.99    7.60
   9   4   2   86.99    5.60
  -9   4  -2   91.69    4.90
   9   4   2   81.59    5.00
 -10  -4  -2    7.10    1.90
 -10  -4  -2    6.50    1.80
  10  -4   2    5.40    2.00
  10   4   2    7.00    1.80
  10   4   2    7.60    2.10
 -10   4  -2    9.30    2.10
  11  -4   2   47.90    4.10
 -11  -4  -2   57.59    4.30
 -11  -4  -2   46.00    3.90
  11   4   2   50.89    3.90
  11   4   2   49.99    4.20
 -11   4  -2   55.59    4.30
 -12  -4  -2    7.60    2.20
  12  -4   2    6.90    2.30
 -12  -4  -2    9.80    2.50
  12   4   2    6.80    2.20
  12   4   2    8.00    2.00
 -12   4  -2    8.40    2.30
  13  -4   2    5.30    2.20
 -13  -4  -2    5.50    2.30
  13   4   2    1.90    1.80
 -13   4  -2    0.30    1.50
  13   4   2    2.00    1.60
  14  -4   2   11.10    2.70
 -14  -4  -2   10.40    2.80
 -14   4  -2    6.80    2.50
  14   4   2   14.50    2.90
  14   4   2   12.00    2.80
  15  -4   2   25.50    4.00
 -15  -4  -2   17.70    3.20
  15   4   2   25.70    3.60
 -15   4  -2   16.50    3.40
  15   4   2   30.70    4.00
  16  -4   2    0.50    1.70
 -16  -4  -2   -1.60    1.90
  16   4   2    0.90    2.00
 -16   4  -2    2.00    2.20
  16   4   2    0.20    2.90
 -17  -4  -2   -1.90    1.90
  17  -4   2   -1.40    2.10
  17   4   2    0.10    1.80
 -17   4  -2   -1.10    2.20
  17   4   2    3.90    2.30
 -16  -5   2   -1.60    2.10
  16  -5  -2   -4.00    2.10
 -16  -5   2   -3.00    1.90
  16   5  -2   -0.90    2.10
 -16   5   2   -1.30    2.10
 -15  -5   2   -2.50    1.80
 -15  -5   2   -0.60    1.80
  15  -5  -2    1.80    2.20
 -15   5   2    3.80    2.20
  15   5  -2   -2.60    2.00
  14  -5  -2   -2.10    1.70
  14  -5  -2   -0.60    1.90
 -14  -5   2    0.70    1.90
 -14  -5   2   -1.50    1.60
  14   5  -2    0.30    2.00
 -14   5   2   -1.00    1.70
 -13  -5   2    5.00    1.90
  13  -5  -2    7.30    2.30
 -13  -5   2    4.60    3.80
  13   5  -2    7.10    4.60
  12  -5  -2   17.60    2.90
  12  -5  -2   13.70    2.60
 -12  -5   2   14.60    2.80
 -12  -5   2   17.80    2.80
  12   5  -2   16.50    3.30
 -12   5   2   14.50    2.90
 -11  -5   2   11.60    2.60
  11  -5  -2    8.70    2.40
  11  -5  -2   10.50    2.50
 -11  -5   2   10.10    2.20
  11   5  -2   11.70    2.60
 -10  -5   2    0.70    1.70
 -10  -5   2   -0.30    1.30
  10  -5  -2   -1.20    1.50
  10  -5  -2   -1.80    1.30
  10   5  -2    0.10    1.70
  -9  -5   2   14.90    2.40
   9  -5  -2   14.60    2.50
   9  -5  -2   18.20    2.80
  -9  -5   2   14.30    2.50
   9   5  -2   16.20    2.90
  -9   5   2   13.70    1.80
   8  -5  -2    7.10    1.90
  -8  -5   2    6.10    1.60
  -8  -5   2   11.90    2.40
   8  -5  -2    9.50    2.30
   8   5  -2    8.70    2.30
  -8   5   2    8.50    1.50
  -7  -5   2   44.70    3.10
   7  -5  -2   49.60    3.80
  -7  -5   2   44.30    3.70
   7  -5  -2   48.80    3.70
  -7   5   2   48.50    3.00
   7   5  -2   44.50    3.90
   6  -5  -2   62.69    4.00
  -6  -5   2   54.99    3.20
   6  -5  -2   57.49    3.90
  -6  -5   2   58.19    4.00
   6   5  -2   61.69    4.60
  -6   5   2   56.19    3.30
   5  -5  -2    3.80    1.60
  -5  -5   2    6.20    1.30
   5  -5  -2    5.50    1.50
  -5  -5   2    4.00    1.40
   5   5  -2    1.10    1.80
  -5   5   2    5.00    1.60
   4  -5  -2   45.20    3.30
   4  -5  -2   37.00    3.20
  -4  -5   2   46.10    5.40
  -4  -5   2   35.80    2.60
   4   5  -2   42.20    3.80
  -4   5   2   37.40    3.00
  -3  -5   2   42.00    3.60
  -3  -5   2   42.20    2.60
   3  -5  -2   45.60    3.40
   3  -5  -2   43.00    3.20
   3   5  -2   39.50    3.40
  -3   5   2   45.10    3.20
   2  -5  -2  191.98    6.50
   2  -5  -2  195.58    6.50
  -2  -5   2  192.78    5.50
  -2  -5   2  186.48    6.80
  -2   5   2  203.18    6.80
   2   5  -2  202.88    9.30
   1  -5  -2  105.29    4.70
  -1  -5   2  107.59    3.90
   1  -5  -2  108.09    4.80
  -1  -5   2  118.39    5.20
   1   5  -2  109.89    5.20
  -1   5   2  113.09    5.10
   0  -5  -2  190.88    6.40
   0  -5  -2  189.68    6.40
   0  -5   2  193.78    5.50
   0  -5   2  196.18    6.90
   0   5   2  189.58    6.90
   0   5  -2  198.38    6.90
  -1  -5  -2   16.40    2.30
  -1  -5  -2   14.00    2.20
   1  -5   2   14.10    2.30
   1  -5   2   17.10    2.00
  -1   5  -2   18.70    2.50
   2  -5   2   27.10    3.30
   2  -5   2   30.10    2.40
  -2  -5  -2   27.10    2.90
  -2  -5  -2   24.10    2.70
  -2   5  -2   26.00    2.70
   2   5   2   29.40    3.10
   3  -5   2  160.98    8.40
  -3  -5  -2  164.38    6.10
   3  -5   2  171.98    5.60
  -3  -5  -2  165.28    6.10
  -3   5  -2  166.68    6.10
   3   5   2  171.18    6.90
   4  -5   2  288.37    8.90
  -4  -5  -2  286.47    8.40
   4  -5   2  289.77    7.80
  -4  -5  -2  300.27    8.50
  -4   5  -2  289.57    8.20
   4   5   2  287.57    9.40
  -5  -5  -2   12.60    2.10
   5  -5   2   22.50    2.60
   5  -5   2   15.10    2.60
  -5  -5  -2   17.60    2.50
  -5   5  -2   13.60    2.30
   5   5   2   16.10    2.70
   6  -5   2   65.19    4.40
   6  -5   2   60.69    3.70
  -6  -5  -2   64.99    4.10
  -6  -5  -2   62.69    4.10
   6   5   2   56.39    4.20
  -6   5  -2   57.89    3.30
  -7  -5  -2  148.39    9.40
   7  -5   2  145.49    5.70
  -7  -5  -2  133.79    5.80
   7  -5   2  136.89    6.30
   7   5   2  130.09    6.50
  -7   5  -2  128.79    4.60
   8  -5   2   74.49    6.60
  -8  -5  -2   68.59    4.40
   8  -5   2   78.69    5.00
  -8  -5  -2   74.39    4.50
  -8   5  -2   71.29    5.20
  -8   5  -2   69.29    3.10
   8   5   2   74.39    5.10
  -9  -5  -2    2.50    1.50
   9  -5   2    4.20    2.00
   9  -5   2    4.90    1.70
  -9  -5  -2    3.30    1.60
  -9   5  -2    3.60    1.70
   9   5   2    3.00    2.20
 -10  -5  -2   16.20    2.70
 -10  -5  -2   14.10    2.70
  10  -5   2   14.70    2.70
  10  -5   2   18.80    2.80
 -10   5  -2   14.50    2.80
  10   5   2   13.40    2.80
  11  -5   2    2.60    1.90
 -11  -5  -2    5.40    1.90
 -11  -5  -2    1.70    2.20
  11   5   2    8.80    2.60
 -11   5  -2    4.40    2.00
 -12  -5  -2    6.20    2.50
 -12  -5  -2    5.70    2.20
  12  -5   2    9.10    4.00
 -12   5  -2    7.00    2.20
  12   5   2    4.40    2.20
 -13  -5  -2    2.80    2.20
  13  -5   2    2.00    1.80
 -13  -5  -2    3.00    2.00
  13   5   2    4.20    2.30
 -13   5  -2    5.00    2.20
 -14  -5  -2   12.00    2.90
 -14  -5  -2   22.50    3.40
  14  -5   2   17.60    3.40
  14   5   2   19.10    3.20
 -14   5  -2   12.30    2.90
 -15  -5  -2   -1.80    2.10
 -15  -5  -2    7.30    2.30
  15  -5   2    0.20    2.20
  15   5   2   -1.10    2.20
 -15   5  -2    1.20    2.10
  14  -6  -2   -0.10    2.30
  14  -6  -2    5.20    2.70
 -14  -6   2   -0.70    2.10
 -14  -6   2   -0.40    2.40
 -14   6   2    1.90    2.30
  14   6  -2    0.70    2.40
 -13  -6   2   -1.10    1.90
  13  -6  -2    0.30    2.20
  13  -6  -2   -2.20    2.00
 -13  -6   2   -2.80    1.80
 -13   6   2   -3.20    1.90
  13   6  -2   -5.00    2.20
 -12  -6   2    5.10    2.40
  12  -6  -2    3.70    2.00
 -12  -6   2    4.00    2.00
  12  -6  -2    3.60    2.30
 -12   6   2   -0.70    1.70
  12   6  -2    7.20    2.70
  11  -6  -2    1.80    2.10
  11  -6  -2    3.10    2.10
 -11  -6   2   -0.60    1.60
 -11  -6   2   -2.00    1.60
  11   6  -2    0.00    2.10
 -10  -6   2    0.70    1.50
  10  -6  -2    2.40    2.00
  10  -6  -2   -2.50    1.50
 -10  -6   2    3.80    2.10
  10   6  -2    1.20    2.10
   9  -6  -2   19.80    3.00
  -9  -6   2   23.80    3.60
   9  -6  -2   28.10    3.80
  -9  -6   2   25.00    3.20
   9   6  -2   31.10    4.20
  -9   6   2   28.10    2.80
  -8  -6   2   39.60    3.30
   8  -6  -2   43.40    4.10
  -8  -6   2   42.40    4.10
   8  -6  -2   40.80    3.90
  -8   6   2   40.20    3.20
   8   6  -2   44.50    4.50
  -7  -6   2    1.60    1.70
  -7  -6   2    0.20    1.20
   7  -6  -2    3.90    1.80
   7  -6  -2    4.60    1.80
   7   6  -2    0.90    1.90
  -7   6   2    2.00    1.30
   6  -6  -2    8.20    1.90
   6  -6  -2    2.50    1.80
  -6  -6   2    4.00    1.60
  -6  -6   2    2.80    1.80
  -6   6   2    1.00    1.60
   6   6  -2    3.60    2.10
   5  -6  -2   58.69    4.10
   5  -6  -2   53.09    4.10
  -5  -6   2   55.29    4.30
  -5  -6   2   48.80    3.10
   5   6  -2   51.79    4.60
  -5   6   2   54.99    3.90
  -4  -6   2   31.70    3.50
   4  -6  -2   30.80    3.30
  -4  -6   2   31.40    2.50
   4  -6  -2   36.50    3.30
  -4   6   2   30.50    3.10
   4   6  -2   20.40    3.40
  -3  -6   2   16.30    2.00
   3  -6  -2   15.20    2.40
  -3  -6   2   15.60    2.60
   3  -6  -2   17.60    2.70
  -3   6   2   19.90    2.80
   3   6  -2   12.80    2.90
  -2  -6   2    3.10    1.70
   2  -6  -2    6.10    2.50
   2  -6  -2    2.70    1.50
  -2  -6   2    3.60    1.10
  -2   6   2   -1.00    1.20
   2   6  -2    6.10    2.10
  -1  -6   2   16.30    2.00
   1  -6  -2   18.60    2.60
   1  -6  -2   17.50    2.60
  -1  -6   2   18.70    2.90
  -1   6   2   15.70    2.70
   1   6  -2   17.10    2.80
   0  -6   2   26.90    3.30
   0  -6  -2   26.80    2.90
   0  -6  -2   21.80    2.80
   0  -6   2   24.20    2.20
   0   6   2   29.90    3.40
   0   6  -2   31.20    3.30
   1  -6   2   53.49    3.10
   1  -6   2   57.89    4.30
  -1  -6  -2   55.19    3.80
  -1  -6  -2   61.69    4.00
  -1   6  -2   59.89    4.10
   1   6   2   64.99    4.70
   2  -6   2   36.60    2.90
   2  -6   2   42.80    3.90
  -2  -6  -2   39.40    3.30
  -2  -6  -2   44.20    3.60
  -2   6  -2   48.30    3.90
   2   6   2   47.20    4.20
   3  -6   2    2.10    1.70
   3  -6   2    2.50    1.30
  -3  -6  -2    5.60    1.70
  -3   6  -2    1.70    1.60
   3   6   2    1.70    1.80
  -4  -6  -2   12.20    2.20
   4  -6   2   10.80    2.30
  -4  -6  -2   14.50    2.50
   4  -6   2   15.80    2.10
  -4   6  -2   11.50    2.30
   4   6   2   13.30    2.80
  -5  -6  -2   24.40    3.10
   5  -6   2   34.60    3.00
   5  -6   2   34.10    3.70
  -5  -6  -2   33.50    3.40
   5   6   2   35.80    4.10
  -5   6  -2   32.80    3.60
  -6  -6  -2    2.90    1.70
   6  -6   2    3.00    1.60
   6  -6   2    0.70    1.50
  -6  -6  -2    3.50    1.50
  -6   6  -2   -1.10    1.30
   6   6   2    1.80    1.90
  -7  -6  -2    3.00    1.70
   7  -6   2   -0.60    1.30
   7  -6   2    1.10    1.60
  -7  -6  -2    2.30    1.60
  -7   6  -2    0.10    1.30
   7   6   2    3.10    2.20
   8  -6   2   -0.30    1.80
   8  -6   2    2.30    1.50
  -8  -6  -2    0.40    1.70
  -8  -6  -2    0.90    1.60
  -8   6  -2    1.80    1.40
   8   6   2    2.60    2.70
  -8   6  -2    2.60    1.60
   9  -6   2   15.90    2.70
  -9  -6  -2    9.20    2.40
   9  -6   2   12.90    4.00
  -9  -6  -2    9.90    2.40
  -9   6  -2    5.00    1.90
   9   6   2   17.20    3.40
 -10  -6  -2    1.00    1.80
 -10  -6  -2    0.30    1.90
  10  -6   2    0.20    1.60
 -10   6  -2   -2.50    1.70
  10   6   2   -0.70    2.00
 -11  -6  -2    5.00    2.40
 -11  -6  -2    7.80    3.50
  11  -6   2    2.90    2.20
  11   6   2    8.50    2.70
 -11   6  -2    3.20    1.90
 -12  -6  -2    9.20    2.50
 -12  -6  -2    8.90    2.90
  12  -6   2    4.00    2.40
 -12   6  -2    4.70    2.80
  12   6   2    4.00    2.80
  13  -6   2    1.50    2.50
 -13  -6  -2   -4.30    1.80
 -13  -6  -2   -2.80    2.30
  13   6   2   -1.40    2.30
 -13   6  -2    2.00    2.00
  10  -7  -2   -1.50    1.90
 -10  -7   2    0.10    2.10
  10  -7  -2    3.80    2.50
  10   7  -2    0.30    2.40
  -9  -7   2   10.80    2.50
  -9  -7   2    6.80    2.80
   9  -7  -2    9.20    3.60
   9  -7  -2    6.00    2.60
   9   7  -2    5.20    2.60
   8  -7  -2    4.00    2.30
  -8  -7   2    2.70    1.60
   8  -7  -2    2.50    2.90
  -8  -7   2    6.00    2.40
  -8   7   2    6.70    2.20
   8   7  -2    3.60    2.20
  -7  -7   2   21.70    3.00
  -7  -7   2   23.00    3.40
   7  -7  -2   28.00    4.00
   7  -7  -2   21.50    3.40
   7   7  -2   20.30    3.70
  -7   7   2   24.90    3.50
   6  -7  -2    0.90    2.20
  -6  -7   2    8.20    2.50
  -6  -7   2    5.50    1.80
   6  -7  -2    4.20    2.10
  -6   7   2    6.00    1.90
   6   7  -2    8.30    2.70
  -5  -7   2    1.40    2.10
   5  -7  -2    6.90    2.30
   5  -7  -2    3.30    2.10
  -5  -7   2    3.30    1.60
  -5   7   2    0.90    1.60
   5   7  -2    2.90    2.20
   4  -7  -2    4.20    1.90
  -4  -7   2   -0.90    1.60
  -4  -7   2    2.70    1.40
   4  -7  -2   -0.90    1.70
   4   7  -2    4.60    2.50
  -4   7   2   -0.80    1.90
   3  -7  -2   28.00    3.40
  -3  -7   2   37.30    4.10
   3  -7  -2   40.50    3.90
  -3  -7   2   37.10    3.00
   3   7  -2   41.50    5.40
  -3   7   2   45.10    4.20
  -2  -7   2   -0.40    1.30
   2  -7  -2    0.30    1.60
   2  -7  -2   -2.80    1.20
  -2  -7   2    4.10    1.90
  -2   7   2   -0.60    1.70
   2   7  -2   -2.60    1.80
   1  -7  -2    0.60    1.50
  -1  -7   2    2.30    1.40
   1  -7  -2    0.40    1.40
  -1  -7   2    3.30    1.90
   1   7  -2   -1.50    1.50
  -1   7   2    0.80    1.80
   0  -7   2    1.80    1.90
   0  -7  -2    1.40    1.60
   0  -7   2   -2.10    1.20
   0  -7  -2   -2.10    1.30
   0   7   2   -3.70    1.50
   0   7  -2   -2.20    1.90
   1  -7   2    5.90    2.30
  -1  -7  -2    3.80    1.70
  -1  -7  -2    6.40    2.00
   1   7   2    7.70    2.60
  -1   7  -2    1.90    1.90
   2  -7   2    1.80    2.00
   2  -7   2    5.50    1.50
  -2  -7  -2    2.10    1.70
  -2  -7  -2   -0.80    1.50
  -2   7  -2    1.80    2.10
   2   7   2    6.30    3.80
  -3  -7  -2   23.40    3.00
   3  -7   2   19.00    3.00
  -3  -7  -2   29.20    3.50
   3  -7   2   18.50    2.40
  -3   7  -2   28.10    3.60
   3   7   2   21.20    3.60
   4  -7   2    4.80    1.80
  -4  -7  -2    1.60    1.90
  -4  -7  -2   -0.90    1.50
   4  -7   2    3.00    2.80
   4   7   2   -0.30    1.80
  -4   7  -2   -0.20    1.80
   5  -7   2    6.10    1.70
  -5  -7  -2    0.80    1.60
   5  -7   2   -3.50    1.70
  -5  -7  -2   -1.90    1.50
  -5   7  -2   -1.20    1.60
   5   7   2   -1.10    1.80
   6  -7   2   -1.70    1.90
   6  -7   2   -2.90    1.50
  -6  -7  -2   -3.40    1.50
  -6  -7  -2   -0.40    1.70
   6   7   2   -0.20    2.00
  -6   7  -2    1.60    1.80
   7  -7   2    3.00    2.20
  -7  -7  -2    8.90    2.10
  -7  -7  -2    2.70    1.80
   7  -7   2    1.30    1.90
   7   7   2    2.70    2.00
  -7   7  -2    0.50    1.50
  -7   7  -2    0.90    1.80
  -8  -7  -2    5.20    2.20
   8  -7   2    3.40    2.30
   8  -7   2    4.70    2.30
  -8  -7  -2    9.30    3.60
  -8   7  -2    4.30    1.80
   8   7   2    5.30    2.30
   9  -7   2    2.40    2.20
   9  -7   2    1.70    2.50
  -9  -7  -2    4.20    2.20
  -9  -7  -2    4.60    2.30
  -9   7  -2    1.60    1.80
   9   7   2    0.30    2.30
 -10  -7  -2   -4.70    2.10
  10  -7   2   -1.60    2.50
 -10   7  -2    2.90    2.00
  10   7   2    2.20    2.40
  -4  -8   2   -1.90    1.90
  -4   8   2   -3.10    2.10
   4   8  -2   -0.30    2.40
  -3  -8   2    0.70    2.00
   3  -8  -2   -2.10    1.80
   3  -8  -2   -2.90    2.00
  -3   8   2    0.50    2.40
  -2  -8   2    1.80    2.00
   2  -8  -2   -1.40    2.00
   2  -8  -2   -1.20    1.90
  -2   8   2    0.90    2.40
   2   8  -2   -2.90    2.40
   1  -8  -2    5.80    2.40
   1  -8  -2    6.10    2.30
  -1  -8   2    9.50    2.70
  -1   8   2    2.00    2.70
   1   8  -2    1.70    2.60
   0  -8   2   -0.60    2.10
   0  -8  -2    0.40    2.20
   0  -8  -2   -0.50    1.90
   0   8   2   -3.70    2.20
   0   8  -2    0.90    2.60
   1  -8   2   12.30    2.90
  -1  -8  -2    7.90    2.60
  -1  -8  -2    7.60    2.50
  -1   8  -2   10.20    3.20
   1   8   2   12.60    3.30
   2  -8   2   -0.80    2.30
  -2  -8  -2   -2.60    1.90
  -2  -8  -2   -2.90    1.80
   2   8   2   -2.70    2.40
  -2   8  -2    0.70    2.50
   3  -8   2    1.10    2.20
  -3  -8  -2    2.90    2.10
  -3  -8  -2    0.00    2.20
  -3   8  -2   -1.60    2.10
   3   8   2    0.60    2.30
  20   0  -3   -0.50    1.80
 -20   0   3   -1.60    1.80
 -19   0   3    9.90    2.80
  19   0  -3    5.40    2.30
 -18   0   3   -1.00    1.60
  18   0  -3    1.80    1.70
  17   0  -3    1.50    1.90
 -17   0   3    3.30    1.90
 -16   0   3    0.20    1.40
  16   0  -3    1.00    1.50
  15   0  -3   46.00    3.90
 -15   0   3   50.89    4.10
  14   0  -3    3.30    1.40
 -14   0   3    2.40    1.20
 -13   0   3  337.87   10.00
  13   0  -3  341.87    7.20
  12   0  -3    1.30    1.20
 -12   0   3    0.40    0.90
  12   0  -3   -0.90    0.60
  11   0  -3  251.57    7.40
  11   0  -3  234.98    5.50
 -11   0   3  245.28    7.60
  10   0  -3    0.50    0.50
 -10   0   3   -0.50    0.70
 -10   0   3   -0.70    0.60
  10   0  -3    1.00    0.80
  -9   0   3    2.60    0.70
   9   0  -3    3.30    1.00
   9   0  -3    2.90    0.70
  -9   0   3    1.50    0.90
   8   0  -3    0.70    0.70
   8   0  -3   -1.00    0.50
  -8   0   3    0.10    0.50
  -8   0   3    0.20    0.40
   8   0  -3   -0.10    0.40
  -7   0   3  378.96    7.10
  -7   0   3  391.26    9.80
   7   0  -3  391.86   11.40
   7   0  -3  376.86    9.10
   7   0  -3  386.76    7.20
   6   0  -3    0.00    0.50
  -6   0   3    0.10    0.30
   6   0  -3    0.50    0.50
  -6   0   3    0.00    0.40
   5   0  -3   82.09    2.30
   5   0  -3   83.69    2.80
  -5   0   3   84.99    3.30
   4   0  -3    0.20    0.40
   4   0  -3    0.70    0.30
  -4   0   3    0.40    0.30
  -4   0   3    0.30    0.30
  -4   0   3   -0.20    0.30
   4   0  -3    0.30    0.30
  -3   0   3 7418.76  106.89
  -2   0   3    0.70    0.30
   2   0  -3    1.00    0.30
   2   0  -3    0.70    0.30
  -2   0   3    2.00    0.40
   2   0  -3    0.30    0.30
  -2   0   3    0.90    0.30
  -1   0   3  719.73   11.00
   1   0  -3  710.33   10.70
  -1   0   3  677.23   11.20
  -1   0   3  715.13   10.70
  -1   0   3  700.83   10.70
   1   0  -3  701.73   11.20
   1   0  -3  705.73   11.00
   0   0  -3    2.60    0.40
   0   0   3    1.40    0.30
   0   0   3    1.50    0.30
   0   0  -3    2.20    0.30
   0   0  -3    2.60    0.30
   0   0   3    1.70    0.30
  -1   0  -3   92.89    2.10
  -1   0  -3   88.99    2.30
   1   0   3   92.39    2.10
   1   0   3   92.09    2.30
  -1   0  -3   92.89    2.30
   1   0   3   89.69    2.20
   1   0   3   91.39    2.30
  -2   0  -3    0.90    0.30
   2   0   3    1.10    0.30
   2   0   3    1.00    0.30
   2   0   3    1.00    0.40
  -2   0  -3    1.70    0.40
  -2   0  -3    1.10    0.40
   3   0   3    6.10    0.60
   3   0   3    6.10    0.70
  -3   0  -3    5.40    0.70
  -3   0  -3    4.70    0.60
   3   0   3    5.40    0.80
  -3   0  -3    6.20    0.90
   4   0   3    0.80    0.50
  -4   0  -3    0.30    0.40
   4   0   3    1.00    0.40
  -4   0  -3    0.80    0.50
   5   0   3  289.57    6.30
  -5   0  -3  286.17    6.60
   5   0   3  281.07    5.60
  -5   0  -3  285.17    5.60
  -6   0  -3   -0.20    0.50
   6   0   3    0.60    0.40
  -6   0  -3   -0.30    0.40
  -7   0  -3   37.00    1.60
   7   0   3   40.20    2.40
  -7   0  -3   43.00    2.50
   7   0   3   39.10    1.70
   8   0   3    0.40    0.50
  -8   0  -3    0.90    0.70
   8   0   3    0.70    0.70
  -9   0  -3  237.58    5.30
   9   0   3  259.17    7.20
  -9   0  -3  249.88    7.40
   9   0   3  257.97    5.50
  10   0   3    2.90    0.90
  11   0   3  168.28    6.20
  11   0   3  166.08    4.40
 -11   0  -3  176.88    6.70
  12   0   3    0.60    0.70
 -12   0  -3    0.60    1.10
  12   0   3    3.60    1.20
  13   0   3  441.86   11.90
 -13   0  -3  443.56   12.30
 -14   0  -3    0.10    1.30
  14   0   3   -1.50    1.20
 -15   0  -3   45.80    4.20
  15   0   3   49.30    4.10
  16   0   3    0.30    1.50
 -16   0  -3    0.10    1.50
  17   0   3   -2.30    1.20
 -17   0  -3   -2.30    1.10
  18   0   3   -2.10    1.50
 -18   0  -3   -2.30    1.60
  19   0   3   33.80    4.60
 -19   0  -3   25.10    3.90
 -20  -1   3   -1.60    1.80
  20  -1  -3    2.60    2.10
  20   1  -3    0.80    2.10
 -20   1   3    0.00    1.90
 -19  -1   3   -1.70    2.00
  19  -1  -3   -0.10    2.00
  19   1  -3    1.90    2.10
 -19   1   3    1.30    1.90
  18  -1  -3   -1.40    1.80
 -18  -1   3    3.40    1.90
  18   1  -3   -1.40    1.00
 -18   1   3    0.40    1.80
  18   1  -3    3.20    2.10
 -17  -1   3    1.90    1.60
  17  -1  -3   -1.20    1.60
  17   1  -3    1.10    1.60
  17   1  -3   -1.20    1.10
 -17   1   3   -1.10    1.40
  16  -1  -3    1.40    1.50
 -16  -1   3   -0.20    1.30
 -16   1   3   -0.60    1.30
  16   1  -3    4.70    1.80
  16   1  -3   -1.30    1.00
  15  -1  -3   26.00    3.20
 -15  -1   3   26.30    3.40
  15   1  -3   27.40    2.40
  15   1  -3   29.50    3.50
 -15   1   3   30.90    3.50
  14  -1  -3   12.10    2.20
 -14  -1   3   14.00    2.50
 -14   1   3   14.80    2.50
  14   1  -3   13.50    2.70
  14   1  -3   14.00    2.00
  13  -1  -3   15.90    2.50
 -13  -1   3   21.70    2.90
  13   1  -3   14.20    2.50
  13   1  -3   16.60    2.00
 -13   1   3   20.20    2.80
 -12  -1   3  209.68    7.20
  12  -1  -3  215.38    7.10
  12   1  -3  208.28    5.90
 -12   1   3  211.08    7.80
  12   1  -3  209.78    7.50
 -11  -1   3   48.00    3.20
  11  -1  -3   48.60    3.20
  11  -1  -3   44.90    3.20
  11   1  -3   43.50    3.10
 -11   1   3   44.20    3.30
  11   1  -3   43.10    2.60
  10  -1  -3  154.08    5.60
  10  -1  -3  161.58    5.60
 -10  -1   3  155.18    5.50
  10   1  -3  161.08    4.80
 -10   1   3  159.28    5.90
  -9  -1   3   23.50    2.00
   9  -1  -3   21.90    2.10
   9  -1  -3   16.10    1.80
   9   1  -3   22.10    2.00
  -9   1   3   21.90    2.10
   9   1  -3   22.20    2.70
   8  -1  -3   19.90    1.90
  -8  -1   3   17.60    1.70
   8  -1  -3   20.00    1.90
   8   1  -3   21.80    1.70
   8   1  -3   17.30    1.80
  -7  -1   3  488.55    9.80
   7  -1  -3  476.45    9.90
   7  -1  -3  477.15   10.10
   7   1  -3  478.45    9.50
  -7   1   3  481.75    8.00
  -7   1   3  487.95    8.00
   6  -1  -3   45.20    2.20
   6  -1  -3   43.90    3.40
  -6  -1   3   47.40    2.10
   6   1  -3   42.80    2.70
  -6   1   3   43.90    1.50
   6   1  -3   45.90    2.20
  -6   1   3   42.80    1.40
   5  -1  -3   17.60    1.40
  -5  -1   3   18.70    1.20
  -5  -1   3   15.70    1.10
   5   1  -3   18.80    1.40
  -5   1   3   18.70    1.00
  -5   1   3   18.50    0.90
   5   1  -3   17.10    1.40
  -4  -1   3   53.49    1.80
   4  -1  -3   50.79    2.20
  -4  -1   3   51.19    2.10
  -4  -1   3   49.70    2.00
   4  -1  -3   53.39    1.90
  -4   1   3   51.89    1.60
  -4   1   3   50.09    1.80
   4   1  -3   52.19    2.10
   4   1  -3   49.90    2.10
  -4   1   3   55.09    1.70
   3  -1  -3  954.80   14.80
   3  -1  -3  957.40   15.70
  -3  -1   3  944.61   14.60
  -3  -1   3  958.90   15.50
  -3  -1   3  939.71   15.50
   3  -1  -3  920.01   14.80
  -3  -1   3  975.00   14.60
  -3  -1   3  931.91   15.40
  -3   1   3  937.21   14.80
  -3   1   3  920.01   14.80
   3   1  -3  973.10   15.60
   3   1  -3  960.20   15.50
  -2  -1   3 4052.19   60.09
   2  -1  -3 3985.40   60.39
   2  -1  -3 4101.89   59.09
  -2  -1   3 4131.19   60.09
   2  -1  -3 4228.18   60.29
   2   1  -3 4121.89   60.09
   2   1  -3 4077.19   60.19
  -2   1   3 4027.40   59.09
  -2   1   3 4080.89   59.79
  -2   1   3 4133.69   60.19
  -1  -1   3  748.03   12.60
   1  -1  -3  769.82   13.20
   1  -1  -3  769.92   12.80
  -1  -1   3  779.72   12.60
  -1   1   3  778.22   12.70
  -1   1   3  776.82   12.60
   1   1  -3  773.52   12.50
   1   1  -3  777.42   12.70
   0  -1   3 1422.26   23.90
   0  -1  -3 1480.55   22.40
   0  -1  -3 1447.86   22.30
   0  -1   3 1467.65   22.20
   0   1   3 1441.96   22.30
   0   1  -3 1401.06   22.10
   0   1  -3 1441.86   22.20
   0   1   3 1447.06   22.30
  -1  -1  -3 2636.24   40.00
  -1  -1  -3 2737.43   39.00
  -1  -1  -3 2696.33   40.20
   1  -1   3 2704.83   40.00
   1  -1   3 2640.74   39.10
   1  -1   3 2648.54   39.60
  -1   1  -3 2708.23   39.10
  -1   1  -3 2666.43   39.00
   1   1   3 2621.24   40.10
  -1   1  -3 2662.33   39.90
   1   1   3 2747.33   39.00
  -1   1  -3 2721.03   39.60
   1   1   3 2654.73   40.10
  -2  -1  -3   14.90    1.20
   2  -1   3   15.30    1.10
  -2  -1  -3   15.10    1.10
  -2  -1  -3   15.60    0.80
   2  -1   3   14.90    0.90
   2  -1   3   14.70    0.90
   2   1   3   14.30    1.10
   2   1   3   15.10    0.90
  -2   1  -3   15.70    0.90
   2   1   3   13.80    1.10
  -2   1  -3   15.30    0.90
  -2   1  -3   15.30    1.10
  -2   1  -3   14.50    0.90
   3  -1   3    3.70    0.60
  -3  -1  -3    3.60    0.80
  -3  -1  -3    4.80    0.70
   3  -1   3    4.50    0.60
   3  -1   3    4.90    0.80
  -3   1  -3    5.50    0.70
  -3   1  -3    5.50    0.60
   3   1   3    4.50    0.80
  -3   1  -3    4.30    0.70
   3   1   3    5.20    0.70
   4  -1   3  621.94   11.40
  -4  -1  -3  606.84   11.60
   4  -1   3  621.34   10.00
   4  -1   3  632.04   10.00
  -4  -1  -3  619.74   10.80
   4   1   3  620.94   11.20
  -4   1  -3  615.94   11.10
   4   1   3  642.14   11.00
   5  -1   3  106.89    4.30
   5  -1   3   99.79    2.30
   5   1   3  100.19    3.30
  -5   1  -3   99.39    3.40
   5   1   3  102.59    3.30
  -6  -1  -3  635.54   12.60
   6  -1   3  627.34   12.30
  -6   1  -3  626.04   12.20
   6   1   3  653.83   11.80
   6   1   3  614.94   15.20
   7  -1   3  142.89    4.70
  -7  -1  -3  148.69    5.00
  -7   1  -3  150.58    4.90
   7   1   3  143.99    4.30
   7   1   3  149.39    4.70
   8  -1   3   46.30    2.80
  -8  -1  -3   43.90    2.80
   8   1   3   45.20    2.60
  -8   1  -3   44.20    2.80
   8   1   3   43.40    2.60
   9  -1   3   64.99    3.60
  -9  -1  -3   69.79    3.90
  -9   1  -3   66.29    3.70
   9   1   3   71.69    3.60
   9   1   3   69.39    3.00
 -10  -1  -3   42.90    3.30
  10  -1   3   38.60    3.00
  10   1   3   42.80    3.20
 -10   1  -3   41.50    3.20
  10   1   3   40.50    2.50
  11  -1   3  212.48    7.70
 -11  -1  -3  213.58    8.30
 -11   1  -3  208.88    7.40
  11   1   3  213.18    7.20
  11   1   3  214.08    6.00
  12  -1   3    4.30    1.60
 -12  -1  -3    2.20    1.40
 -12   1  -3    3.90    1.60
  12   1   3    5.00    1.30
  12   1   3    4.20    1.40
 -13  -1  -3   30.30    3.40
  13  -1   3   32.60    3.40
  13   1   3   34.80    2.50
  13   1   3   34.30    3.30
 -13   1  -3   32.40    3.40
  14  -1   3    1.70    1.30
 -14  -1  -3    6.20    2.10
  14   1   3   -0.20    0.90
 -14   1  -3    1.40    1.40
  14   1   3   -1.10    1.00
  15  -1   3   22.10    3.30
 -15  -1  -3   15.50    2.90
  15   1   3   19.40    2.10
  15   1   3   16.10    2.80
 -15   1  -3   18.70    3.00
 -16  -1  -3   15.70    3.20
  16  -1   3   18.90    3.20
  16   1   3   17.80    3.10
 -16   1  -3   15.50    3.00
  17  -1   3   40.40    4.40
 -17  -1  -3   41.10    4.50
 -17   1  -3   41.40    4.50
  17   1   3   39.30    4.30
 -18  -1  -3    0.50    1.90
  18  -1   3   -0.40    1.70
 -18   1  -3   -0.20    1.40
  18   1   3    0.70    1.60
 -19  -1  -3   -2.10    1.90
  19  -1   3    0.80    2.10
  19   1   3   -1.60    1.70
 -19   1  -3    1.10    2.10
 -20  -2   3   -2.60    1.80
  20  -2  -3   -2.40    2.00
 -20   2   3   -1.10    1.90
  20   2  -3    3.90    2.40
  19  -2  -3    0.70    1.90
 -19  -2   3    0.40    1.90
  19   2  -3    3.90    2.30
 -19   2   3   -0.60    1.70
  19   2  -3   -1.50    1.50
 -18  -2   3    1.60    1.80
  18  -2  -3    2.00    2.10
  18   2  -3    3.70    2.20
  18   2  -3   -0.10    1.60
 -18   2   3    0.20    1.80
  17  -2  -3   27.10    4.80
 -17  -2   3   29.70    3.80
  17   2  -3   23.50    3.10
 -17   2   3   31.90    4.40
  17   2  -3   25.60    4.30
 -16  -2   3    2.10    1.70
  16  -2  -3   -0.70    1.40
  16   2  -3    2.80    1.70
  16   2  -3   -1.50    1.40
 -16   2   3   -2.60    1.20
 -15  -2   3   26.40    3.30
  15  -2  -3   35.00    3.60
  15   2  -3   27.80    2.90
 -15   2   3   30.60    3.80
  15   2  -3   34.20    3.70
  14  -2  -3   65.59    4.50
 -14  -2   3   54.89    4.00
  14   2  -3   59.69    4.30
  14   2  -3   61.39    3.80
 -14   2   3   61.79    4.60
 -13  -2   3  135.19    6.00
  13  -2  -3  148.99    6.30
  13  -2  -3  145.89    6.60
 -13   2   3  135.89    6.50
  13   2  -3  138.09    6.30
  13   2  -3  141.49    5.60
  12  -2  -3   12.40    2.30
 -12  -2   3   14.10    2.40
  12   2  -3   13.70    2.20
  12   2  -3   15.00    2.60
 -12   2   3   14.20    2.50
 -11  -2   3    2.00    1.10
  11  -2  -3    3.30    1.50
  11  -2  -3    5.50    1.60
 -11   2   3    2.20    1.20
  11   2  -3    4.80    1.50
  11   2  -3    3.60    1.40
  10  -2  -3   35.60    2.80
 -10  -2   3   39.40    2.80
  10  -2  -3   32.80    2.80
  10   2  -3   34.80    2.80
  10   2  -3   31.60    2.60
   9  -2  -3   57.99    3.20
   9  -2  -3   61.49    3.50
  -9  -2   3   58.69    3.10
   9   2  -3   59.49    3.50
   9   2  -3   53.89    3.20
   8  -2  -3  237.98    6.90
  -8  -2   3  237.78    6.40
   8  -2  -3  233.88    6.50
   8   2  -3  230.68    6.70
   8   2  -3  230.88    6.60
  -7  -2   3   40.40    2.30
   7  -2  -3   41.90    2.70
   7  -2  -3   42.90    2.40
   7   2  -3   36.50    2.50
   7   2  -3   35.70    2.40
   6  -2  -3    9.40    0.90
   6  -2  -3   10.60    1.50
   6  -2  -3   10.30    2.10
  -6  -2   3   10.40    1.10
  -6   2   3    7.80    0.80
   6   2  -3    8.40    1.30
   6   2  -3    8.00    1.40
  -5  -2   3  255.47    6.40
   5  -2  -3  257.67    6.50
  -5  -2   3  259.07    5.60
   5  -2  -3  248.38    5.20
   5  -2  -3  252.77    5.90
  -5   2   3  251.17    5.20
   5   2  -3  249.88    5.50
   5   2  -3  254.27    6.30
   5   2  -3  249.28    6.40
   4  -2  -3  707.53   12.20
   4  -2  -3  718.53   13.10
  -4  -2   3  703.03   11.70
   4  -2  -3  680.43   11.80
   4   2  -3  715.93   16.20
   4   2  -3  691.93   11.60
  -4   2   3  695.13   11.90
   3  -2  -3   19.40    1.30
   3  -2  -3   19.00    1.60
  -3  -2   3   21.50    1.60
  -3  -2   3   20.80    1.00
   3  -2  -3   20.30    1.30
   3   2  -3   20.50    1.00
   3   2  -3   20.60    1.60
  -3   2   3   20.10    1.30
  -3   2   3   21.60    1.20
   2  -2  -3   18.90    1.20
   2  -2  -3   20.90    1.60
  -2  -2   3   18.70    1.40
  -2   2   3   18.80    1.30
  -2   2   3   17.50    1.10
   2   2  -3   18.20    1.50
   1  -2  -3  164.68    4.40
   1  -2  -3  158.58    3.60
  -1  -2   3  162.88    4.30
   1   2  -3  164.28    4.40
  -1   2   3  155.08    4.20
   0  -2  -3 3658.33   52.49
   0  -2   3 3539.95   53.69
   0  -2  -3 3584.34   53.79
   0   2  -3 3566.74   51.79
   0   2  -3 3576.64   53.49
   0   2   3 3568.44   53.79
   1  -2   3    7.50    0.90
  -1  -2  -3    6.40    1.00
   1  -2   3    5.60    0.70
   1  -2   3    5.90    1.00
  -1  -2  -3    8.10    0.80
  -1   2  -3    6.70    0.70
   1   2   3    6.50    1.00
  -2  -2  -3  173.78    3.90
  -2  -2  -3  169.68    4.60
  -2  -2  -3  164.78    3.90
   2  -2   3  165.18    4.60
   2  -2   3  173.98    3.80
   2  -2   3  162.08    4.00
  -2   2  -3  169.78    4.10
   2   2   3  171.68    4.80
  -2   2  -3  165.58    3.90
   3  -2   3   14.40    1.00
  -3  -2  -3   15.60    1.40
   3  -2   3   14.90    1.20
   3  -2   3   18.00    2.50
  -3  -2  -3   11.90    1.10
   3   2   3   14.60    1.20
   3   2   3   15.50    2.20
  -3   2  -3   14.00    1.00
  -3   2  -3   14.40    1.20
  -3   2  -3   14.30    1.10
   4  -2   3   97.59    3.60
  -4  -2  -3   92.69    3.60
   4  -2   3   91.29    3.10
   4  -2   3   98.69    2.60
  -4   2  -3   94.69    3.20
  -4   2  -3   94.09    2.60
   4   2   3   94.79    3.10
   4   2   3   92.69    3.60
  -5  -2  -3   49.60    2.70
   5  -2   3   46.50    1.90
   5  -2   3   49.30    2.60
  -5   2  -3   50.39    2.40
   5   2   3   50.49    2.40
   5   2   3   49.60    2.60
  -5   2  -3   50.89    1.70
  -6  -2  -3  308.47    7.90
   6  -2   3  307.37    7.80
   6   2   3  303.37    7.60
   6   2   3  309.47    7.30
  -6   2  -3  304.77    7.40
   7  -2   3   30.40    2.40
  -7  -2  -3   31.80    2.40
   7   2   3   32.30    2.30
   7   2   3   28.00    2.20
  -7   2  -3   27.90    2.20
  -8  -2  -3   32.60    2.60
   8  -2   3   33.30    2.60
  -8   2  -3   31.00    2.40
   8   2   3   34.00    2.40
   8   2   3   35.30    2.50
  -9  -2  -3  127.89    5.30
   9  -2   3  128.19    5.30
   9   2   3  124.99    4.90
   9   2   3  123.49    4.80
  -9   2  -3  126.49    5.10
 -10  -2  -3   32.20    3.00
  10  -2   3   37.80    3.10
  10   2   3   33.80    2.70
  10   2   3   30.30    2.70
 -10   2  -3   32.00    2.90
  11  -2   3   80.29    4.60
 -11  -2  -3   83.79    4.70
 -11   2  -3   87.39    7.10
  11   2   3   84.59    4.60
  11   2   3   85.09    4.30
 -12  -2  -3   17.50    2.70
  12  -2   3   14.80    2.50
  12   2   3   19.30    2.50
  12   2   3   13.80    2.30
 -12   2  -3   17.90    2.70
 -13  -2  -3  114.59    6.00
  13  -2   3  108.59    5.80
 -13   2  -3  107.59    5.70
  13   2   3  109.59    5.60
  13   2   3  116.39    5.10
 -14  -2  -3    9.70    2.30
  14  -2   3   11.70    2.60
 -14   2  -3    9.90    2.20
  14   2   3   11.30    2.50
  14   2   3    9.70    1.90
  15  -2   3   53.29    4.60
 -15  -2  -3   51.79    4.60
  15   2   3   45.30    3.50
 -15   2  -3   47.70    4.40
  15   2   3   46.50    4.40
  16  -2   3    0.20    1.70
 -16  -2  -3   -0.20    2.80
  16   2   3    1.20    1.50
  16   2   3   -1.10    2.40
 -16   2  -3    1.20    2.80
 -17  -2  -3   39.00    4.50
  17  -2   3   31.40    4.20
 -17   2  -3   24.50    3.90
  17   2   3   22.60    3.20
  17   2   3   31.30    4.00
  18  -2   3    9.60    2.70
 -18  -2  -3   20.90    4.10
  18   2   3   19.00    3.60
 -18   2  -3   13.60    2.90
 -19  -2  -3   29.80    4.60
  19  -2   3   24.50    4.20
 -19   2  -3   27.50    4.40
  19   2   3   33.30    4.50
 -19  -3   3    3.60    2.50
  19  -3  -3    0.60    2.10
 -19   3   3    6.80    2.50
  19   3  -3    2.40    2.20
  19   3  -3    5.30    2.40
 -18  -3   3    7.80    2.60
  18  -3  -3    5.40    2.40
  18   3  -3    6.30    2.40
  18   3  -3    6.40    2.40
 -18   3   3    5.40    2.80
 -17  -3   3    9.10    2.70
  17  -3  -3    8.60    2.50
 -17   3   3   12.40    3.10
  17   3  -3    6.60    2.30
  17   3  -3   12.60    2.70
  16  -3  -3    4.70    2.10
 -16  -3   3    2.10    1.70
  16   3  -3    0.90    2.10
  16   3  -3    4.10    1.80
 -15  -3   3    4.90    1.80
  15  -3  -3    5.90    2.20
 -15   3   3    6.40    2.40
  15   3  -3    2.60    1.70
  15   3  -3    5.00    2.00
  14  -3  -3    4.00    2.00
 -14  -3   3    7.20    2.00
  14  -3  -3    4.00    2.00
  14   3  -3    6.00    2.10
  14   3  -3    3.20    1.80
 -14   3   3    3.40    1.90
 -13  -3   3   10.40    2.10
  13  -3  -3    7.40    2.00
  13  -3  -3    5.80    1.90
  13   3  -3    8.00    2.00
 -13   3   3    7.90    2.20
  13   3  -3    7.20    2.00
  12  -3  -3   16.90    2.60
 -12  -3   3   14.40    2.30
  12  -3  -3   12.40    2.30
  12   3  -3   13.00    2.30
  12   3  -3   10.00    2.70
 -12   3   3   16.70    2.80
  11  -3  -3   16.10    3.50
 -11  -3   3   16.20    2.30
  11  -3  -3   14.70    2.60
  11   3  -3   12.90    2.30
  11   3  -3   10.20    2.30
  10  -3  -3   13.90    2.50
 -10  -3   3   13.40    2.00
  10  -3  -3    9.80    1.90
  10   3  -3   14.80    2.40
  -9  -3   3   75.29    3.60
  -9  -3   3   76.39    4.30
   9  -3  -3   79.99    4.00
   9  -3  -3   72.39    4.10
   9   3  -3   71.09    4.10
   9   3  -3   74.69    4.10
   8  -3  -3  262.87    7.80
   8  -3  -3  263.57    7.30
  -8  -3   3  250.67    7.60
  -8  -3   3  264.97    7.00
   8  -3  -3  238.68    5.30
   8   3  -3  260.17    7.60
   8   3  -3  253.27    7.80
  -8   3   3  257.77    5.40
   7  -3  -3   18.30    2.10
  -7  -3   3   16.40    1.80
  -7  -3   3   17.60    2.10
   7  -3  -3   16.40    1.90
   7  -3  -3   15.50    1.70
  -7   3   3   16.70    1.30
   7   3  -3   14.80    2.30
   7   3  -3   18.40    2.20
  -6  -3   3   85.39    3.20
   6  -3  -3   87.89    3.60
   6  -3  -3   86.99    3.90
  -6  -3   3   84.69    3.90
  -6   3   3   87.59    3.00
   6   3  -3   85.59    4.00
  -5  -3   3  241.38    6.80
  -5  -3   3  250.47    5.70
   5  -3  -3  242.08    6.80
   5  -3  -3  248.28    6.30
  -5   3   3  245.18    5.80
   5   3  -3  245.68    7.10
   4  -3  -3   15.70    1.80
  -4  -3   3   17.70    1.80
  -4  -3   3   15.70    1.20
   4  -3  -3   17.30    1.90
  -4   3   3   18.00    1.50
   4   3  -3   17.80    1.20
   4   3  -3   16.50    1.90
   3  -3  -3  427.96    8.60
   3  -3  -3  416.36    9.30
  -3  -3   3  416.06    9.30
  -3  -3   3  428.66    7.70
  -3   3   3  439.56    9.20
   3   3  -3  411.56    7.70
   3   3  -3  413.86    9.60
   2  -3  -3 1666.33   26.20
  -2  -3   3 1625.04   25.10
   2  -3  -3 1673.63   27.30
  -2  -3   3 1662.73   27.40
   2   3  -3 1662.93   27.60
  -2   3   3 1634.54   27.00
   1  -3  -3    0.90    0.60
   1  -3  -3    0.20    0.70
  -1  -3   3   -0.40    0.80
  -1  -3   3    0.20    0.50
   1   3  -3    1.50    0.80
  -1   3   3    0.90    0.80
   1   3  -3   -1.30    0.70
   0  -3   3  133.89    4.50
   0  -3  -3  137.99    4.50
   0  -3  -3  134.89    3.80
   0  -3   3  135.49    3.30
   0   3  -3  139.09    4.50
   0   3   3  134.29    4.50
   0   3  -3  132.09    3.60
  -1  -3  -3    0.40    0.70
   1  -3   3   -0.60    0.70
   1  -3   3   -0.40    0.40
  -1  -3  -3    0.70    0.60
  -1   3  -3    0.90    0.50
   1   3   3   -0.10    0.60
  -1   3  -3    0.00    0.80
  -2  -3  -3  776.12   14.80
  -2  -3  -3  802.52   14.00
   2  -3   3  824.72   13.60
   2  -3   3  808.52   15.20
   2   3   3  760.62   15.20
  -2   3  -3  830.12   14.50
  -2   3  -3  792.22   13.50
   3  -3   3   77.19    3.50
  -3  -3  -3   79.29    3.00
   3  -3   3   78.59    2.80
  -3  -3  -3   79.79    3.50
  -3   3  -3   77.19    3.00
   3   3   3   76.59    3.60
  -4  -3  -3   28.50    2.30
  -4  -3  -3   25.90    1.90
   4  -3   3   21.10    2.00
   4  -3   3   25.90    1.70
   4   3   3   27.10    2.30
  -4   3  -3   23.10    1.70
  -5  -3  -3  672.33   13.80
  -5  -3  -3  702.23   13.20
   5  -3   3  692.53   13.00
   5  -3   3  692.63   14.00
  -5   3  -3  687.83   13.10
   5   3   3  672.33   14.20
   5   3   3  663.33   13.00
  -5   3  -3  668.73   12.00
   6  -3   3   82.49    4.00
  -6  -3  -3   86.39    4.10
   6  -3   3   74.19    2.60
   6  -3   3   80.29    3.50
  -6   3  -3   78.59    2.70
  -6   3  -3   81.29    3.60
   6   3   3   71.99    3.90
   6   3   3   81.49    3.60
   7  -3   3  442.26   10.90
  -7  -3  -3  443.66   10.90
   7   3   3  435.66   10.90
  -7   3  -3  457.45   10.40
   7   3   3  447.66   10.20
   8  -3   3   71.89    4.10
  -8  -3  -3   74.09    4.10
  -8   3  -3   71.19    3.80
   8   3   3   72.19    4.10
   8   3   3   72.39    3.70
   9  -3   3   62.19    4.50
  -9  -3  -3   68.19    4.20
   9   3   3   68.89    4.00
   9   3   3   66.19    3.80
  -9   3  -3   58.39    3.80
 -10  -3  -3  120.29    5.70
  10  -3   3  118.19    5.70
 -10   3  -3  111.09    5.40
  10   3   3  120.39    5.50
  10   3   3  124.59    5.30
  11  -3   3   37.40    3.60
 -11  -3  -3   40.90    3.60
  11   3   3   39.70    3.30
  11   3   3   41.10    5.60
 -11   3  -3   37.90    3.40
 -12  -3  -3    1.50    1.60
  12  -3   3   -0.60    1.20
 -12   3  -3    0.30    1.20
  12   3   3    0.00    1.20
  12   3   3    0.90    1.30
  13  -3   3    7.40    2.20
 -13  -3  -3    6.40    2.00
  13   3   3    7.90    2.00
 -13   3  -3    5.50    2.00
  13   3   3    6.50    1.90
 -14  -3  -3   17.40    3.20
  14  -3   3   26.60    3.50
  14   3   3   22.80    3.10
  14   3   3   19.80    3.00
 -14   3  -3   19.60    3.10
 -15  -3  -3   28.20    4.30
  15  -3   3   37.40    4.40
  15   3   3   34.50    3.80
  15   3   3   39.00    4.10
 -15   3  -3   37.70    4.10
 -16  -3  -3   11.50    2.90
  16  -3   3   10.50    2.80
  16   3   3    8.60    2.50
  16   3   3    8.10    2.30
 -16   3  -3   12.00    2.90
  17  -3   3    8.40    2.70
 -17  -3  -3    8.40    2.80
 -17   3  -3    7.50    2.70
  17   3   3   10.00    2.60
  17   3   3    8.70    2.90
 -18  -3  -3   10.10    2.90
  18  -3   3    2.80    2.20
  18   3   3    6.20    2.50
 -18   3  -3    6.60    2.90
  18   3   3   11.00    3.00
  18  -4  -3   -0.60    2.20
 -18  -4   3    6.40    2.70
 -18  -4   3   -2.30    2.30
  18   4  -3    0.30    2.20
 -18   4   3    2.80    2.40
  18   4  -3    1.80    2.50
 -17  -4   3   13.10    3.50
 -17  -4   3   11.80    3.20
  17  -4  -3   11.40    3.10
  17   4  -3   10.30    3.90
 -17   4   3   14.50    3.60
  17   4  -3   15.50    3.20
 -16  -4   3   -0.50    1.80
 -16  -4   3    3.90    2.10
  16  -4  -3   -1.00    1.80
 -16   4   3   -3.50    1.70
  16   4  -3    0.10    2.00
  16   4  -3    1.80    2.00
  15  -4  -3    1.40    1.90
 -15  -4   3   -1.00    1.70
 -15  -4   3    0.60    1.70
  15  -4  -3    0.50    1.90
  15   4  -3    0.60    1.70
 -15   4   3   -2.40    1.90
  15   4  -3   -1.60    1.60
  14  -4  -3    2.50    2.00
 -14  -4   3    2.50    1.80
 -14  -4   3    4.20    1.90
  14  -4  -3    6.30    2.50
  14   4  -3    3.20    2.00
 -14   4   3    2.80    2.00
  14   4  -3    6.60    2.20
  13  -4  -3   29.40    4.00
 -13  -4   3   33.20    3.60
  13  -4  -3   33.50    3.60
 -13  -4   3   32.50    3.70
  13   4  -3   33.30    3.80
  13   4  -3   33.00    3.70
 -13   4   3   25.00    3.50
  12  -4  -3    1.80    1.60
 -12  -4   3   -0.40    1.20
 -12  -4   3    0.60    1.30
  12  -4  -3    2.70    1.60
  12   4  -3    1.30    1.60
  12   4  -3    1.60    1.60
 -11  -4   3   29.60    3.00
 -11  -4   3   33.00    3.30
  11  -4  -3   28.30    3.10
  11  -4  -3   31.10    3.30
  11   4  -3   27.60    3.30
  11   4  -3   29.90    3.60
  10  -4  -3   22.70    3.00
  10  -4  -3   14.30    2.40
 -10  -4   3   16.50    2.30
 -10  -4   3   11.40    2.20
  10   4  -3   16.50    2.80
  -9  -4   3   66.89    4.20
   9  -4  -3   58.39    4.10
  -9  -4   3   65.59    3.60
   9  -4  -3   62.29    3.90
   9   4  -3   63.09    4.40
   8  -4  -3   82.89    4.60
  -8  -4   3   79.19    3.80
   8  -4  -3   84.09    4.50
  -8  -4   3   74.49    4.70
   8   4  -3   77.89    4.70
  -8   4   3   76.29    3.10
   7  -4  -3  651.23   13.90
  -7  -4   3  649.74   12.90
   7  -4  -3  664.13   14.60
  -7  -4   3  652.23   14.60
  -7   4   3  651.13   12.50
   7   4  -3  658.03   17.40
  -6  -4   3  146.59    5.80
  -6  -4   3  149.59    4.80
   6  -4  -3  159.68    6.00
   6  -4  -3  158.98    5.60
  -6   4   3  157.88    4.90
   6   4  -3  162.38    6.30
  -5  -4   3  131.79    4.20
  -5  -4   3  133.79    5.40
   5  -4  -3  133.69    4.90
   5  -4  -3  134.09    5.30
  -5   4   3  130.89    4.60
   5   4  -3  120.69    5.50
   4  -4  -3  349.77    9.00
  -4  -4   3  335.37    7.30
   4  -4  -3  345.77    8.30
  -4  -4   3  345.27    9.00
  -4   4   3  340.17    8.30
   4   4  -3  336.27    9.40
   3  -4  -3  285.87    7.20
  -3  -4   3  283.67    7.90
  -3  -4   3  288.27    6.30
   3  -4  -3  275.07    7.60
   3   4  -3  285.57    8.20
  -3   4   3  295.97    7.60
  -2  -4   3   31.90    2.60
  -2  -4   3   29.10    1.70
   2  -4  -3   30.60    2.40
   2  -4  -3   29.00    2.20
  -2   4   3   32.10    2.40
   2   4  -3   31.80    2.70
   1  -4  -3    6.00    1.30
  -1  -4   3    7.00    1.00
  -1  -4   3    6.00    1.40
   1  -4  -3    5.10    1.20
  -1   4   3    5.50    1.30
   1   4  -3    3.50    1.20
   0  -4   3   58.59    2.40
   0  -4  -3   53.89    3.10
   0  -4  -3   59.09    2.90
   0  -4   3   63.49    3.40
   0   4   3   59.89    3.40
   0   4  -3   56.09    3.20
  -1  -4  -3   11.00    1.70
   1  -4   3   10.20    1.60
  -1  -4  -3    8.50    1.40
   1  -4   3   11.10    1.30
  -1   4  -3    9.70    1.50
   1   4   3   11.20    1.90
   2  -4   3  212.48    6.80
  -2  -4  -3  214.98    6.00
   2  -4   3  210.48    5.40
  -2  -4  -3  209.78    6.40
   2   4   3  211.28    6.90
  -2   4  -3  207.38    6.30
  -3  -4  -3  412.76   10.00
  -3  -4  -3  429.36    9.50
   3  -4   3  429.66   12.10
   3  -4   3  424.06   10.50
  -3   4  -3  430.26    9.70
   3   4   3  427.56   10.80
   4  -4   3   53.89    3.60
   4  -4   3   49.20    2.80
  -4  -4  -3   50.09    3.30
  -4  -4  -3   46.60    2.90
  -4   4  -3   44.70    2.90
   4   4   3   49.60    3.60
   5  -4   3   74.59    4.20
  -5  -4  -3   73.49    4.20
   5  -4   3   71.99    3.50
  -5  -4  -3   75.39    3.80
   5   4   3   79.39    4.50
  -5   4  -3   72.89    3.40
  -6  -4  -3  255.57    7.40
  -6  -4  -3  268.47    8.10
   6  -4   3  258.37    8.30
   6  -4   3  254.17    7.30
  -6   4  -3  252.07    7.20
   6   4   3  254.97   12.10
  -7  -4  -3   31.90    3.00
   7  -4   3   31.10    3.10
   7  -4   3   31.50    2.90
  -7  -4  -3   27.30    3.00
   7   4   3   31.20    3.20
  -7   4  -3   30.90    2.90
  -7   4  -3   26.00    1.90
  -8  -4  -3  120.69    6.80
   8  -4   3  126.19    5.30
  -8  -4  -3  122.59    5.30
   8  -4   3  115.19    5.80
   8   4   3  116.49    5.00
  -8   4  -3  125.29    5.40
   8   4   3  118.19    5.70
  -9  -4  -3  127.19    8.20
   9  -4   3  123.89    6.00
  -9  -4  -3  123.69    5.80
   9   4   3  125.19    6.10
  -9   4  -3  127.99    5.60
 -10  -4  -3   16.60    2.70
  10  -4   3   15.90    2.80
 -10  -4  -3   22.90    3.10
  10   4   3   20.40    3.20
 -10   4  -3   22.20    2.90
  10   4   3   25.40    2.80
 -11  -4  -3   14.10    2.50
  11  -4   3   11.80    2.50
 -11  -4  -3   13.30    2.70
 -11   4  -3   11.80    2.40
  11   4   3   13.30    2.80
  11   4   3   13.80    2.30
  12  -4   3   41.10    4.00
 -12  -4  -3   40.10    3.90
  12   4   3   31.40    3.70
 -12   4  -3   35.70    3.60
  12   4   3   35.30    3.50
 -13  -4  -3   18.60    3.20
  13  -4   3   17.80    3.50
  13   4   3   16.80    2.80
 -13   4  -3   14.50    2.70
  13   4   3   17.20    3.00
 -14  -4  -3    1.50    1.80
  14  -4   3    3.80    2.10
 -14   4  -3    2.90    1.80
  14   4   3    5.60    2.30
  14   4   3    3.90    2.10
 -15  -4  -3   23.20    3.80
  15  -4   3   23.30    3.90
 -15   4  -3   19.70    3.50
  15   4   3   28.00    4.00
  15   4   3   19.80    3.50
 -16  -4  -3    2.30    2.10
  16  -4   3   -0.20    2.00
  16   4   3   -2.60    2.50
 -16   4  -3    3.00    2.20
  16   4   3    2.00    2.00
 -17  -4  -3   -3.30    2.00
  17  -4   3    0.70    2.40
  17   4   3    0.00    2.10
 -17   4  -3    4.10    2.30
  17   4   3   -3.30    2.00
 -16  -5   3    1.80    2.00
  16  -5  -3    4.60    2.40
 -16  -5   3   -1.00    2.10
 -16   5   3    6.90    2.70
  16   5  -3    5.10    2.50
 -15  -5   3    9.40    2.50
 -15  -5   3   10.60    2.80
  15  -5  -3    9.70    3.00
  15  -5  -3   13.70    3.10
  15   5  -3   13.90    3.30
 -15   5   3    6.80    2.80
  14  -5  -3    5.70    2.40
 -14  -5   3    4.20    2.10
  14  -5  -3    1.60    2.10
 -14  -5   3    3.20    2.00
  14   5  -3    2.80    2.40
 -14   5   3   -2.20    1.60
 -13  -5   3   -0.70    1.70
  13  -5  -3    1.30    2.10
  13  -5  -3   -0.60    2.00
 -13  -5   3    2.60    1.90
 -13   5   3    1.70    1.70
  12  -5  -3   12.90    2.80
 -12  -5   3    9.10    2.60
  12  -5  -3    9.10    2.50
 -12  -5   3   15.00    2.50
  12   5  -3    6.80    2.40
 -11  -5   3    1.00    1.70
  11  -5  -3    2.50    1.60
 -11  -5   3    2.10    1.50
  11  -5  -3    3.70    2.00
  11   5  -3    7.30    2.50
 -10  -5   3   22.40    2.90
  10  -5  -3   19.00    2.80
  10  -5  -3   17.40    2.80
 -10  -5   3   17.40    2.90
  10   5  -3   19.30    3.20
  -9  -5   3   69.19    4.60
   9  -5  -3   62.39    4.40
  -9  -5   3   60.59    3.60
   9  -5  -3   64.59    4.30
   9   5  -3   59.59    4.80
  -9   5   3   60.89    2.90
  -8  -5   3   65.49    3.60
   8  -5  -3   70.19    4.30
  -8  -5   3   67.99    4.60
   8  -5  -3   69.79    4.40
  -8   5   3   64.29    3.30
   8   5  -3   67.19    4.80
   7  -5  -3    2.00    1.60
  -7  -5   3    4.00    1.20
  -7  -5   3    2.50    1.30
   7  -5  -3    3.10    1.50
  -7   5   3    1.70    1.10
   7   5  -3    1.20    1.50
   6  -5  -3   23.60    2.80
  -6  -5   3   24.40    2.20
   6  -5  -3   23.70    5.00
  -6  -5   3   26.10    3.00
   6   5  -3   21.30    3.30
  -6   5   3   22.50    2.50
   5  -5  -3  195.88    7.00
  -5  -5   3  184.38    5.40
   5  -5  -3  195.28    6.70
  -5  -5   3  183.88    7.10
  -5   5   3  202.38    6.50
   5   5  -3  187.78    7.60
  -4  -5   3   16.00    1.80
  -4  -5   3   21.20    2.90
   4  -5  -3   14.00    2.20
   4  -5  -3   21.50    2.50
   4   5  -3   22.80    3.10
  -4   5   3   20.30    2.40
  -3  -5   3   11.40    2.30
   3  -5  -3   13.80    2.20
   3  -5  -3   10.50    1.90
  -3   5   3   14.70    2.10
   3   5  -3    9.20    2.20
  -2  -5   3    8.60    1.40
   2  -5  -3   11.80    2.00
   2  -5  -3    8.80    1.90
  -2   5   3    8.00    1.70
   2   5  -3    8.90    2.40
   1  -5  -3   71.49    3.90
   1  -5  -3   67.69    3.90
  -1  -5   3   78.09    6.80
  -1  -5   3   72.99    3.10
  -1   5   3   70.69    4.20
   1   5  -3   76.49    4.60
   0  -5   3   56.09    6.10
   0  -5  -3   43.80    3.20
   0  -5  -3   47.90    3.40
   0   5  -3   55.79    3.60
   0   5   3   51.39    4.00
  -1  -5  -3  436.26   10.80
   1  -5   3  439.16    9.30
  -1  -5  -3  424.46   10.20
   1  -5   3  448.86   15.90
   1   5   3  445.56   12.00
  -1   5  -3  462.15   11.30
   2  -5   3    6.20    1.40
   2  -5   3    7.30    1.90
  -2  -5  -3    5.80    1.60
  -2  -5  -3    6.60    1.60
  -2   5  -3    6.30    1.70
   2   5   3    6.40    1.70
   3  -5   3    4.30    1.20
   3  -5   3    2.10    1.50
  -3  -5  -3    1.90    1.30
  -3  -5  -3    0.70    1.40
  -3   5  -3    2.20    1.30
   3   5   3    1.20    1.50
  -4  -5  -3   19.20    2.70
   4  -5   3   25.20    3.10
   4  -5   3   22.10    2.30
  -4  -5  -3   24.60    2.90
  -4   5  -3   19.20    2.60
   4   5   3   24.60    3.20
   5  -5   3  231.38    8.10
  -5  -5  -3  228.78    7.30
   5  -5   3  225.98    6.80
  -5  -5  -3  226.98    7.70
   5   5   3  216.78    8.30
  -5   5  -3  231.28    6.90
   6  -5   3   41.60    3.10
   6  -5   3   43.90    3.90
  -6  -5  -3   48.80    4.50
  -6  -5  -3   37.60    3.20
   6   5   3   42.90    3.80
  -6   5  -3   41.30    2.90
   7  -5   3    0.20    1.50
   7  -5   3    0.30    1.30
  -7  -5  -3    3.20    1.80
  -7  -5  -3    3.60    1.60
   7   5   3    0.30    1.40
  -7   5  -3    1.00    1.20
  -7   5  -3    2.50    1.20
   8  -5   3   72.79    4.80
   8  -5   3   76.79    4.50
  -8  -5  -3   68.79    4.60
  -8  -5  -3   68.09    4.40
  -8   5  -3   67.69    4.30
  -8   5  -3   68.29    3.10
   8   5   3   66.39    4.90
  -9  -5  -3    1.50    1.50
  -9  -5  -3    0.70    1.40
   9  -5   3   -0.40    1.20
  -9   5  -3    0.00    1.30
   9   5   3    0.60    1.60
 -10  -5  -3    8.80    2.10
 -10  -5  -3    5.60    2.00
  10  -5   3    7.60    2.30
  10   5   3    6.20    2.20
 -10   5  -3    6.20    1.80
 -11  -5  -3    6.40    2.40
 -11  -5  -3    7.90    2.00
  11  -5   3    8.40    2.50
  11   5   3    4.00    2.20
 -11   5  -3    6.00    2.10
 -12  -5  -3    0.20    1.80
 -12  -5  -3    1.90    1.70
  12  -5   3   -1.70    1.40
 -12   5  -3    0.10    1.60
 -13  -5  -3    7.90    2.40
  13  -5   3    3.60    2.30
 -13  -5  -3    6.20    3.90
 -13   5  -3    2.50    2.00
  13   5   3    4.10    2.30
 -14  -5  -3    0.20    2.30
 -14  -5  -3    5.60    2.50
  14  -5   3    3.20    2.20
  14   5   3   -0.10    2.30
 -14   5  -3    4.40    2.20
 -15  -5  -3    5.50    2.60
 -15  -5  -3   -3.20    1.90
  15  -5   3    0.10    2.30
  15   5   3   -0.40    2.10
  15   5   3   -0.50    2.20
 -15   5  -3   -0.20    1.90
  14  -6  -3    1.30    2.30
 -14  -6   3    4.70    2.50
  14  -6  -3   -0.50    2.30
 -14  -6   3   -2.80    2.20
  14   6  -3   -2.90    2.00
 -14   6   3    3.30    2.50
  13  -6  -3    2.40    2.40
  13  -6  -3    1.30    2.40
 -13  -6   3    1.90    2.20
 -13  -6   3    4.30    1.90
  13   6  -3   -2.80    2.30
 -13   6   3    0.70    2.00
 -12  -6   3    9.70    2.90
 -12  -6   3    5.00    2.20
  12  -6  -3    9.50    2.60
  12  -6  -3    7.80    2.50
  12   6  -3   11.50    3.10
  11  -6  -3   35.70    4.20
 -11  -6   3   35.30    4.30
 -11  -6   3   35.60    3.70
  11  -6  -3   27.00    5.40
  11   6  -3   36.20    4.90
  10  -6  -3    3.80    2.10
 -10  -6   3    4.90    1.80
  10  -6  -3    6.10    2.20
 -10  -6   3    1.80    3.40
 -10   6   3    5.10    2.00
  10   6  -3   10.20    2.90
   9  -6  -3   10.90    2.50
  -9  -6   3   15.30    3.00
   9  -6  -3   12.90    2.70
  -9  -6   3   12.40    2.20
  -9   6   3   19.90    2.60
   9   6  -3   17.10    3.40
   8  -6  -3   12.50    2.60
   8  -6  -3   14.80    2.60
  -8  -6   3   14.70    2.90
  -8  -6   3   16.40    2.30
   8   6  -3   14.20    3.10
  -8   6   3   16.10    2.20
  -7  -6   3    5.30    1.50
   7  -6  -3   11.00    2.40
  -7  -6   3    8.50    2.20
   7  -6  -3   14.00    2.80
  -7   6   3   14.10    2.20
   7   6  -3    8.70    2.80
   6  -6  -3    6.40    2.00
  -6  -6   3    6.90    2.10
   6  -6  -3    4.70    1.70
  -6  -6   3    8.50    1.60
  -6   6   3   11.70    3.40
   6   6  -3    6.70    2.40
  -5  -6   3   -1.30    1.00
  -5  -6   3    2.40    1.60
   5  -6  -3   -1.40    1.40
   5  -6  -3    2.30    1.50
  -5   6   3    1.90    1.30
   5   6  -3   -0.40    1.60
  -4  -6   3   28.20    2.40
  -4  -6   3   28.80    3.40
   4  -6  -3   33.70    3.40
   4  -6  -3   34.60    3.40
   4   6  -3   39.00    4.10
  -4   6   3   34.60    3.40
  -3  -6   3   39.30    3.70
   3  -6  -3   39.50    3.50
   3  -6  -3   36.80    3.50
  -3  -6   3   34.20    2.40
  -3   6   3   40.20    3.60
   3   6  -3   32.40    3.70
  -2  -6   3   32.20    3.40
  -2  -6   3   32.60    2.30
   2  -6  -3   31.80    3.20
   2  -6  -3   30.20    4.00
  -2   6   3   32.60    3.20
   2   6  -3   29.30    3.50
  -1  -6   3   30.00    2.20
   1  -6  -3   28.60    3.10
  -1  -6   3   29.10    3.30
   1   6  -3   30.90    3.60
  -1   6   3   29.40    3.20
   0  -6   3   20.40    2.10
   0  -6  -3   18.90    4.10
   0  -6  -3   17.80    2.60
   0  -6   3   16.80    2.70
   0   6  -3   17.20    2.90
   0   6   3   17.40    2.80
   1  -6   3   55.09    4.20
  -1  -6  -3   62.59    4.10
   1  -6   3   55.79    3.10
   1   6   3   56.99    4.50
  -1   6  -3   61.29    4.30
   2  -6   3   20.60    2.30
   2  -6   3   31.70    3.50
  -2  -6  -3   25.30    3.40
  -2  -6  -3   29.80    3.10
   2   6   3   21.50    3.30
  -2   6  -3   23.40    3.00
  -3  -6  -3    5.50    1.60
   3  -6   3    5.40    1.40
   3  -6   3    4.00    1.90
  -3  -6  -3    4.10    1.60
   3   6   3    2.00    1.90
  -3   6  -3    3.60    1.60
  -4  -6  -3    1.20    1.20
   4  -6   3   -1.00    1.10
   4  -6   3    1.70    1.60
  -4  -6  -3    2.50    1.60
  -4   6  -3    0.40    1.30
   4   6   3    0.20    1.50
   5  -6   3    3.50    1.90
  -5  -6  -3    3.10    1.70
   5  -6   3    2.80    1.30
  -5  -6  -3    5.20    1.60
   5   6   3    2.00    1.80
  -5   6  -3    2.80    1.90
   6  -6   3   21.90    3.40
   6  -6   3   17.70    2.50
  -6  -6  -3   16.30    2.50
  -6  -6  -3   19.00    2.80
   6   6   3   17.30    3.20
  -6   6  -3   19.00    2.60
   7  -6   3    1.40    1.80
   7  -6   3   -1.00    1.30
  -7  -6  -3   -3.20    1.30
  -7  -6  -3   -0.70    1.60
   7   6   3    0.00    1.70
  -7   6  -3   -0.70    1.40
  -7   6  -3   -2.00    1.30
   8  -6   3    0.40    1.70
  -8  -6  -3    2.10    1.70
   8  -6   3   -0.70    1.40
  -8  -6  -3    1.10    1.60
  -8   6  -3    4.20    1.70
   8   6   3    0.60    1.70
  -8   6  -3   -2.20    1.30
   9  -6   3   -1.10    1.70
  -9  -6  -3   -0.60    1.70
  -9  -6  -3    0.20    1.60
   9   6   3    2.50    2.10
  -9   6  -3    2.00    1.70
 -10  -6  -3    2.40    2.10
  10  -6   3    1.00    1.90
 -10  -6  -3    0.30    1.70
  10   6   3    3.90    2.40
 -10   6  -3   -3.40    1.30
  11  -6   3   -1.50    1.70
 -11  -6  -3    3.30    2.40
 -11   6  -3    1.00    1.80
  11   6   3    0.40    2.00
 -12  -6  -3    4.70    2.20
  12  -6   3    1.20    2.30
 -12  -6  -3    3.10    2.30
  12   6   3    1.70    2.60
 -12   6  -3    3.80    2.30
 -13  -6  -3   -3.60    2.10
  13  -6   3    2.50    2.40
  13   6   3    0.20    2.20
  10  -7  -3    3.10    2.30
  10  -7  -3    6.20    2.70
 -10  -7   3    0.70    2.30
  10   7  -3    2.20    2.50
  -9  -7   3    0.40    2.10
   9  -7  -3   -3.10    2.10
   9  -7  -3   -0.80    2.00
   9   7  -3    2.20    2.00
   8  -7  -3    2.00    2.40
   8  -7  -3    9.10    2.40
  -8  -7   3    2.80    2.20
  -8   7   3    6.20    2.20
   8   7  -3    6.60    2.70
   7  -7  -3    6.00    2.10
   7  -7  -3    3.10    2.10
  -7  -7   3    4.00    2.30
   7   7  -3    0.20    2.10
  -7   7   3   -0.70    1.80
   6  -7  -3    6.40    2.30
   6  -7  -3    8.90    2.40
  -6  -7   3    6.30    2.40
  -6   7   3    5.80    1.80
   6   7  -3    2.50    2.50
   5  -7  -3    5.70    2.10
  -5  -7   3    0.60    1.80
   5  -7  -3    2.90    1.90
  -5  -7   3    0.30    2.00
  -5   7   3    3.30    1.90
   5   7  -3    0.50    2.10
  -4  -7   3   -0.30    1.20
   4  -7  -3    1.20    1.80
   4  -7  -3    1.80    1.80
  -4  -7   3    0.90    2.90
  -4   7   3    1.10    1.80
   4   7  -3    0.60    2.10
  -3  -7   3    0.60    1.10
   3  -7  -3   -0.30    1.60
   3  -7  -3   -2.40    1.50
  -3  -7   3   -0.90    1.70
   3   7  -3   -1.50    2.10
  -3   7   3    0.50    1.70
  -2  -7   3   12.00    1.60
   2  -7  -3   12.50    2.40
   2  -7  -3   10.90    2.50
  -2  -7   3   12.40    2.70
   2   7  -3   13.20    3.90
  -2   7   3    9.40    2.50
   1  -7  -3    0.90    1.90
  -1  -7   3    3.50    1.90
  -1  -7   3   -0.40    1.10
   1  -7  -3   -0.90    1.40
  -1   7   3    1.00    1.90
   1   7  -3    0.10    1.80
   0  -7  -3    8.20    2.30
   0  -7  -3    8.40    2.10
   0  -7   3    7.50    2.30
   0  -7   3    6.70    1.50
   0   7  -3    9.50    2.60
   0   7   3   10.70    2.80
   1  -7   3   -2.20    1.20
   1  -7   3   -1.30    1.50
  -1  -7  -3    4.50    2.00
  -1  -7  -3   -1.40    1.50
  -1   7  -3    0.70    1.80
  -2  -7  -3    2.40    1.80
   2  -7   3    4.60    1.50
   2  -7   3    5.60    2.30
  -2  -7  -3    7.50    2.20
   2   7   3    6.80    2.70
  -2   7  -3    1.40    2.00
  -3  -7  -3    0.60    1.60
  -3  -7  -3    1.10    1.40
   3  -7   3   -0.90    1.40
  -3   7  -3   -0.10    1.80
   3   7   3   -0.50    2.00
   4  -7   3    8.00    2.40
  -4  -7  -3    7.00    2.10
   4  -7   3    6.50    1.80
  -4  -7  -3    5.30    2.00
  -4   7  -3   10.70    2.20
   4   7   3   10.50    2.80
   5  -7   3   -2.80    1.50
  -5  -7  -3   -0.30    1.70
   5  -7   3   -1.90    1.40
  -5  -7  -3   -1.00    1.60
   5   7   3   -3.10    1.70
  -5   7  -3    0.60    1.80
   6  -7   3    2.70    2.20
   6  -7   3    5.70    1.90
  -6  -7  -3   -1.30    1.60
  -6  -7  -3    1.20    2.00
  -6   7  -3   -1.30    1.90
   6   7   3    3.80    2.60
  -7  -7  -3    1.90    2.00
   7  -7   3   -3.70    1.70
  -7  -7  -3   -4.00    1.60
   7  -7   3   -1.70    1.70
  -7   7  -3   -1.20    1.60
  -7   7  -3   -1.90    1.60
   7   7   3    1.00    1.60
  -8  -7  -3    0.80    3.20
  -8  -7  -3    3.80    2.10
   8  -7   3    1.30    2.20
  -8   7  -3    0.50    2.10
   8   7   3    4.40    2.40
  -9  -7  -3    1.80    2.10
   9  -7   3   -2.00    2.20
  -9  -7  -3   -3.30    1.90
   9   7   3   -0.60    2.10
  -9   7  -3   -1.10    2.30
   3  -8  -3    8.90    4.20
   3  -8  -3   -2.60    2.10
  -3  -8   3    1.60    2.20
   3   8  -3   -3.30    2.40
  -3   8   3   -2.60    2.00
   2  -8  -3    1.50    2.10
   2  -8  -3    1.80    2.50
  -2  -8   3   -2.70    1.70
  -2   8   3   -2.80    2.00
   1  -8  -3    0.30    2.00
  -1  -8   3    0.30    2.10
   1  -8  -3   -6.40    3.00
  -1   8   3   -0.50    2.30
   1   8  -3    2.00    2.60
   0  -8  -3    6.80    2.30
   0  -8  -3    9.00    4.10
   0  -8   3    2.60    2.30
   0   8  -3    5.80    3.20
   0   8   3    6.30    2.70
   1  -8   3    7.40    2.90
  -1  -8  -3    4.20    3.70
  -1  -8  -3    5.20    2.30
  -1   8  -3    2.40    2.40
   1   8   3    6.60    2.80
  -2  -8  -3   18.80    3.30
   2  -8   3   18.10    3.50
  -2  -8  -3   27.30    3.70
  -2   8  -3   24.20    3.90
   2   8   3   26.30    4.30
  20   0  -4    3.50    2.50
 -20   0   4    0.00    2.00
  19   0  -4    1.50    1.70
 -19   0   4   -0.70    1.70
 -18   0   4    2.50    2.10
  18   0  -4    4.90    2.00
 -17   0   4   -1.30    1.50
  17   0  -4    0.10    1.50
 -16   0   4   33.40    4.00
  16   0  -4   30.40    3.50
 -15   0   4    0.20    1.30
  15   0  -4    0.10    1.20
 -14   0   4   89.29    5.10
  14   0  -4   85.49    4.90
  14   0  -4   81.59    3.20
 -13   0   4    0.70    1.00
  13   0  -4    2.60    1.40
  12   0  -4  128.59    3.90
 -12   0   4  130.59    5.50
  12   0  -4  126.59    5.30
 -11   0   4    0.30    0.80
  11   0  -4   -0.80    0.60
  11   0  -4    1.50    1.00
  10   0  -4   57.59    3.20
 -10   0   4   62.79    3.40
  10   0  -4   55.09    2.30
   9   0  -4    0.30    0.50
   9   0  -4    0.10    0.60
  -9   0   4   -0.70    0.50
   9   0  -4    0.40    0.60
   8   0  -4   -0.10    0.60
   8   0  -4   -0.40    0.50
  -8   0   4    1.50    0.60
  -8   0   4   -0.40    0.40
   8   0  -4    0.20    0.40
   7   0  -4   -0.30    0.60
  -7   0   4   -0.20    0.30
  -7   0   4    0.10    0.60
   7   0  -4    0.30    1.00
   7   0  -4    0.10    0.50
   6   0  -4   35.40    1.90
   6   0  -4   35.20    1.60
   6   0  -4   34.70    1.90
  -6   0   4   31.30    1.50
  -5   0   4    0.90    0.40
   5   0  -4    0.60    0.40
   5   0  -4    0.80    0.40
   5   0  -4    1.30    0.50
   4   0  -4  530.35    9.20
  -4   0   4  516.35    9.10
  -4   0   4  527.95    9.30
  -4   0   4  513.75    9.10
   4   0  -4  520.75    9.20
   4   0  -4  527.45    9.30
   3   0  -4    1.20    0.40
  -3   0   4    1.00    0.40
   3   0  -4    2.30    0.50
  -3   0   4    2.20    0.50
   3   0  -4    2.10    0.50
  -3   0   4    1.10    0.40
  -2   0   4    2.20    0.40
  -2   0   4    2.30    0.40
   2   0  -4    2.70    0.40
  -2   0   4    3.50    0.60
   2   0  -4    3.10    0.50
   1   0  -4    6.50    0.50
  -1   0   4    4.80    0.50
  -1   0   4    5.40    0.60
   1   0   4    1.10    0.40
  -1   0  -4    0.80    0.30
   1   0   4    0.90    0.40
  -1   0  -4    0.90    0.30
   1   0   4    0.30    0.40
  -2   0  -4  221.28    4.60
   2   0   4  221.98    4.80
  -2   0  -4  218.38    5.80
   2   0   4  218.78    4.40
   2   0   4  221.68    4.60
   2   0   4  224.88    4.70
  -2   0  -4  234.38    4.90
   3   0   4    0.40    0.40
   3   0   4    0.00    0.30
  -3   0  -4   -0.50    0.30
   3   0   4    0.20    0.40
  -3   0  -4   -0.30    0.20
  -3   0  -4    0.00    0.40
   4   0   4  440.16    8.40
  -4   0  -4  434.56    8.00
   4   0   4  441.86    8.10
  -4   0  -4  459.05    8.90
  -5   0  -4    0.30    0.30
   5   0   4    0.80    0.50
   5   0   4   -0.10    0.40
  -5   0  -4    0.00    0.50
   6   0   4 2279.77   34.00
   6   0   4 2242.78   35.20
  -6   0  -4 2216.28   35.70
  -6   0  -4 2199.38   33.90
  -7   0  -4   -0.10    0.70
  -7   0  -4    0.70    0.50
   7   0   4    0.20    0.50
   7   0   4    0.00    0.60
   8   0   4  113.19    3.40
  -8   0  -4  117.49    4.60
   8   0   4  116.39    4.40
   9   0   4    1.10    0.60
  -9   0  -4    0.80    0.90
   9   0   4    1.30    1.00
 -10   0  -4 2564.94   42.60
  10   0   4 2513.95   39.00
  10   0   4 2596.04   42.00
  11   0   4    1.70    1.30
  11   0   4    2.30    0.80
 -11   0  -4   -0.70    1.80
 -12   0  -4  274.17    9.10
  12   0   4  271.77    6.20
  12   0   4  252.17    8.30
  13   0   4    2.00    1.30
 -13   0  -4    2.10    1.60
  14   0   4  109.69    5.70
 -14   0  -4  102.89    5.80
  15   0   4    1.10    1.50
 -15   0  -4   -0.50    1.30
  16   0   4    7.40    2.30
 -16   0  -4    9.30    2.70
  17   0   4    0.00    1.80
 -17   0  -4    2.30    1.80
  18   0   4   -2.20    1.70
 -18   0  -4   -1.20    1.70
 -19   0  -4   -1.50    1.90
  19   0   4   -2.30    1.80
  20  -1  -4    4.70    2.10
 -20  -1   4    2.80    2.10
 -20   1   4    5.60    2.60
  20   1  -4    6.50    2.30
  19  -1  -4    0.50    1.90
 -19  -1   4   -2.10    1.40
 -19   1   4   -0.30    1.90
  19   1  -4    0.40    1.70
  18  -1  -4    0.10    1.60
 -18  -1   4   -0.80    1.80
  18   1  -4    2.10    1.00
  18   1  -4   -0.40    1.60
 -18   1   4   -1.20    1.60
 -17  -1   4    0.70    1.70
  17  -1  -4    3.70    1.80
 -17   1   4    0.10    1.70
  17   1  -4    2.70    1.90
  17   1  -4   -1.30    1.20
  16  -1  -4   19.10    3.20
 -16  -1   4   20.60    3.30
  16   1  -4   25.50    3.30
 -16   1   4   17.40    3.10
  16   1  -4   21.00    2.30
 -15  -1   4   13.60    2.50
  15  -1  -4   10.20    2.20
 -15   1   4   11.80    2.60
  15   1  -4   16.60    2.20
  15   1  -4   12.70    2.50
  14  -1  -4    1.10    1.30
 -14  -1   4    1.20    1.20
  14   1  -4    1.50    1.50
 -14   1   4    0.80    1.40
  14   1  -4    0.70    1.00
  13  -1  -4   60.19    3.90
  13   1  -4   61.69    4.30
 -13   1   4   56.29    4.20
  13   1  -4   52.89    3.20
  12  -1  -4   27.00    2.90
  12  -1  -4   27.60    2.70
 -12  -1   4   30.40    2.80
 -12   1   4   23.30    3.00
  12   1  -4   20.10    2.10
  12   1  -4   22.80    2.80
  11  -1  -4   22.30    2.30
 -11  -1   4   26.40    2.50
  11  -1  -4   25.80    2.60
  11   1  -4   23.60    2.00
  11   1  -4   18.40    2.40
 -11   1   4   23.00    2.60
  10  -1  -4    7.90    1.40
 -10  -1   4    7.20    1.50
  10  -1  -4    5.80    1.30
  10   1  -4    6.50    1.50
 -10   1   4    4.90    1.30
  10   1  -4    9.50    1.40
   9  -1  -4   12.60    1.60
   9  -1  -4    9.70    1.50
  -9  -1   4   13.70    1.60
  -9   1   4   12.70    0.90
   9   1  -4   12.80    1.40
   9   1  -4   11.50    1.70
  -8  -1   4   13.00    1.40
   8  -1  -4   10.30    1.60
   8  -1  -4   10.60    1.40
  -8   1   4   12.10    0.90
   8   1  -4   12.40    1.60
   8   1  -4   10.50    1.60
  -8   1   4    9.90    0.90
   7  -1  -4 1034.20   21.20
   7  -1  -4 1014.40   18.20
  -7  -1   4 1049.00   17.70
   7   1  -4 1012.80   17.40
  -7   1   4 1001.40   16.10
   7   1  -4 1014.80   18.00
  -7   1   4 1005.20   16.20
  -6  -1   4  539.55   10.00
   6  -1  -4  535.95   12.00
   6  -1  -4  529.55   10.00
  -6   1   4  520.85    9.10
   6   1  -4  530.05   10.10
   6   1  -4  542.15   13.70
  -6   1   4  524.25    9.10
   5  -1  -4    1.20    0.60
   5  -1  -4    1.60    0.50
  -5  -1   4    0.90    0.40
  -5   1   4    1.30    0.50
   5   1  -4    0.80    0.50
  -5   1   4    1.00    0.40
   5   1  -4    1.00    0.60
  -5   1   4    1.30    0.50
  -4  -1   4   34.00    2.20
   4  -1  -4   36.60    2.00
  -4  -1   4   38.90    1.50
   4  -1  -4   43.20    1.60
   4   1  -4   40.20    1.90
  -4   1   4   39.90    1.60
   4   1  -4   40.20    1.90
  -4   1   4   39.10    1.60
  -4   1   4   41.50    1.60
  -3  -1   4  513.15    9.30
  -3  -1   4  524.05    8.40
   3  -1  -4  499.65    8.90
   3  -1  -4  513.15    9.50
  -3  -1   4  514.45    8.30
   3  -1  -4  514.75    8.50
  -3  -1   4  515.95    9.30
  -3  -1   4  517.25   10.20
  -3   1   4  504.15    8.40
   3   1  -4  519.25    9.30
   3   1  -4  502.55    8.30
  -3   1   4  511.45    9.00
   3   1  -4  507.55    9.40
   2  -1  -4 6542.45   94.39
   2  -1  -4 6615.34   93.29
  -2  -1   4 6449.95   94.49
  -2  -1   4 6555.14   94.69
  -2  -1   4 6590.04   94.49
  -2   1   4 6417.56   94.39
  -2   1   4 6470.55   94.69
   2   1  -4 6343.67   94.69
  -2   1   4 6480.25   93.19
   2   1  -4 6547.84   94.49
  -1  -1   4 1398.26   21.70
   1  -1  -4 1421.06   22.00
   1  -1  -4 1394.96   21.80
  -1  -1   4 1388.86   21.80
   1   1  -4 1388.06   21.60
  -1   1   4 1390.46   21.80
   1   1  -4 1383.06   21.80
  -1   1   4 1382.66   21.80
   0  -1   4 3333.07   48.50
   0  -1  -4 3221.38   48.60
   0  -1   4 3248.38   48.40
   0  -1  -4 3256.57   48.70
   0   1  -4 3232.38   48.40
   0   1   4 3247.97   48.70
   0   1   4 3177.68   48.60
   0   1  -4 3339.37   48.50
   0   1  -4 3377.96   48.00
   1  -1   4  163.48    3.30
  -1  -1  -4  168.78    4.20
  -1  -1  -4  163.98    3.00
   1  -1   4  166.08    4.00
   1  -1   4  160.98    3.70
  -1  -1  -4  159.78    4.00
  -1   1  -4  169.88    3.80
  -1   1  -4  161.98    3.30
   1   1   4  162.78    4.10
  -1   1  -4  161.88    3.90
   1   1   4  168.38    4.10
   1   1   4  163.38    3.00
   2  -1   4 2944.31   43.70
  -2  -1  -4 2942.71   42.70
   2  -1   4 2938.41   43.20
  -2  -1  -4 2882.91   44.00
  -2   1  -4 2913.01   43.10
  -2   1  -4 2916.71   43.10
   2   1   4 2886.91   42.70
   2   1   4 2865.31   43.80
   3  -1   4 3073.49   46.70
  -3  -1  -4 3196.38   47.60
   3  -1   4 3106.69   47.20
  -3  -1  -4 3049.29   46.20
   3  -1   4 3289.77   47.10
  -3   1  -4 3106.79   46.20
   3   1   4 3145.19   47.20
   3   1   4 3066.49   46.30
  -3   1  -4 3161.78   46.70
  -4  -1  -4  400.86    8.60
   4  -1   4  402.86    8.30
  -4  -1  -4  396.16    7.80
   4  -1   4  412.46    7.20
   4   1   4  400.56    7.70
   4   1   4  404.76    8.20
  -4   1  -4  396.96    8.00
   5  -1   4   10.10    0.80
  -5  -1  -4    7.10    1.20
   5  -1   4    8.10    1.30
   5  -1   4    8.70    1.30
   5   1   4    7.90    1.00
  -5   1  -4    8.80    1.20
   5   1   4    8.70    1.10
  -6  -1  -4 1089.19   19.70
   6  -1   4 1105.79   17.90
   6  -1   4 1092.19   17.30
   6  -1   4 1135.59   19.60
  -6   1  -4 1120.29   19.40
   6   1   4 1129.19   20.50
   6   1   4 1118.69   18.90
   7  -1   4   53.39    2.90
  -7  -1  -4   55.19    3.10
   7   1   4   57.39    2.80
   7   1   4   55.19    3.10
  -7   1  -4   56.99    3.00
   8  -1   4  416.56    9.90
  -8  -1  -4  422.76   10.30
   8   1   4  433.46    9.70
  -8   1  -4  425.96   10.00
   8   1   4  429.76    9.10
   9  -1   4   13.70    2.00
  -9  -1  -4   13.30    2.10
   9   1   4   13.60    1.80
   9   1   4   14.70    1.60
  -9   1  -4   11.00    1.80
 -10  -1  -4  381.06   10.30
  10  -1   4  382.76   10.00
  10   1   4  381.46    8.70
 -10   1  -4  371.76   10.00
  10   1   4  382.26    9.80
 -11  -1  -4    9.30    2.10
  11  -1   4    8.90    2.30
 -11   1  -4   10.00    2.40
  11   1   4    8.80    1.90
  11   1   4    8.90    1.60
 -12  -1  -4   98.49    5.40
  12  -1   4  113.49    5.50
  12   1   4  105.69    4.20
  12   1   4  105.09    5.20
 -12   1  -4  113.19    5.60
  13  -1   4   44.10    3.90
 -13  -1  -4   44.40    3.80
  13   1   4   36.60    2.70
  13   1   4   36.90    3.40
 -13   1  -4   34.40    3.50
  14  -1   4   15.20    2.50
 -14  -1  -4    9.00    2.40
  14   1   4    8.30    1.90
  14   1   4   10.10    1.70
 -14   1  -4    8.30    2.20
 -15  -1  -4    1.70    1.80
  15  -1   4    1.70    1.60
  15   1   4   -1.00    1.50
  15   1   4    1.30    1.20
 -15   1  -4    0.90    1.40
 -16  -1  -4    4.00    3.80
  16  -1   4    5.10    3.20
 -16   1  -4    3.50    2.00
  16   1   4    4.00    1.80
  17  -1   4    5.00    2.10
 -17  -1  -4    3.40    2.00
  17   1   4    0.70    1.70
 -17   1  -4    2.40    2.00
  17   1   4    0.10    1.20
 -18  -1  -4   12.50    3.10
  18  -1   4   14.40    3.20
 -18   1  -4   16.90    3.60
  18   1   4   11.40    3.10
 -19  -1  -4    2.70    2.30
  19  -1   4   -1.00    1.70
 -19   1  -4    0.90    2.10
  19   1   4    5.10    2.50
 -20  -2   4    2.10    2.00
  20  -2  -4    1.60    2.50
 -20   2   4    0.40    2.10
  20   2  -4    0.20    2.30
  19  -2  -4    0.80    2.30
 -19  -2   4    1.20    2.00
 -19   2   4    2.40    2.00
  19   2  -4    2.20    1.80
 -18  -2   4   11.90    2.90
  18  -2  -4   11.90    2.90
  18   2  -4   11.20    2.40
  18   2  -4    7.50    2.60
 -18   2   4    5.90    1.90
  17  -2  -4   -0.80    1.50
 -17  -2   4    3.70    1.80
 -17   2   4    0.10    1.70
  17   2  -4    0.30    1.50
  17   2  -4   -3.00    1.70
  16  -2  -4   47.60    4.20
 -16  -2   4   54.59    4.50
  16   2  -4   46.80    4.40
  16   2  -4   53.09    5.50
 -16   2   4   48.60    4.60
 -15  -2   4   28.10    3.40
  15  -2  -4   34.80    3.50
  15   2  -4   24.70    2.90
  15   2  -4   32.20    3.60
 -15   2   4   32.50    3.80
  14  -2  -4    1.60    1.60
 -14  -2   4    2.40    1.40
  14   2  -4    4.90    1.50
  14   2  -4    3.20    1.50
 -14   2   4    3.90    1.90
  13  -2  -4   13.40    2.40
  13  -2  -4   12.10    2.30
 -13   2   4   10.80    2.20
  13   2  -4   13.10    2.40
  13   2  -4   13.50    2.30
  12  -2  -4   31.20    3.10
 -12  -2   4   27.60    2.70
  12  -2  -4   28.20    3.00
 -12   2   4   24.70    3.00
  12   2  -4   31.30    3.10
  12   2  -4   26.60    2.80
  11  -2  -4    9.80    1.80
 -11  -2   4   10.50    1.80
  11  -2  -4   12.80    2.10
  11   2  -4   13.50    2.00
  11   2  -4   10.30    2.00
  10  -2  -4   -0.60    0.90
  10  -2  -4   -0.50    1.00
 -10  -2   4   -0.20    0.60
  10   2  -4    0.30    0.90
  10   2  -4   -0.20    0.80
   9  -2  -4   28.00    2.30
  -9  -2   4   32.70    2.30
   9  -2  -4   31.10    2.60
   9   2  -4   30.10    2.60
   9   2  -4   31.30    2.50
  -8  -2   4    0.90    0.70
   8  -2  -4    1.90    0.90
   8  -2  -4    1.20    0.80
   8   2  -4    0.90    0.90
  -8   2   4    0.60    0.40
   8   2  -4    0.20    0.80
  -7  -2   4   22.20    1.60
   7  -2  -4   21.30    1.80
   7  -2  -4   22.00    2.00
  -7   2   4   22.60    1.20
   7   2  -4   22.50    2.00
  -7   2   4   20.50    1.20
   7   2  -4   20.20    1.90
  -6  -2   4  113.49    4.10
   6  -2  -4  108.99    3.00
  -6  -2   4  111.99    3.40
   6  -2  -4  110.89    4.10
   6  -2  -4  114.49    3.70
  -6   2   4  101.99    2.90
  -6   2   4  107.29    3.00
   6   2  -4  107.69    4.00
   6   2  -4  114.59    4.10
  -5  -2   4  294.97    7.10
  -5  -2   4  292.77    5.90
   5  -2  -4  290.07    6.30
  -5  -2   4  287.97    5.80
   5  -2  -4  282.17    7.10
   5  -2  -4  293.67    6.00
   5   2  -4  291.37    7.10
   5   2  -4  292.07    7.10
  -5   2   4  289.07    6.00
   5   2  -4  285.77    5.90
  -4  -2   4  458.25    8.00
   4  -2  -4  469.25    8.60
   4  -2  -4  448.26    9.50
  -4  -2   4  468.15    9.50
   4  -2  -4  480.65   10.10
  -4  -2   4  461.55    8.00
   4   2  -4  462.35    9.70
   4   2  -4  452.95    8.10
  -4   2   4  463.05    8.50
  -4   2   4  465.55    8.70
  -3  -2   4   57.79    2.70
   3  -2  -4   58.29    2.70
   3  -2  -4   57.29    2.00
   3   2  -4   57.19    1.60
  -3   2   4   59.69    2.40
  -3   2   4   57.09    2.00
   3   2  -4   57.59    3.10
   2  -2  -4  167.88    4.70
  -2  -2   4  166.88    4.60
   2  -2  -4  162.18    3.60
   2   2  -4  161.68    4.60
  -2   2   4  167.98    4.40
  -2   2   4  162.98    4.00
  -1  -2   4    2.50    0.70
   1  -2  -4    3.00    0.80
   1  -2  -4    3.20    0.50
   1   2  -4    2.60    0.80
  -1   2   4    2.10    0.60
  -1   2   4    2.10    0.50
   0  -2  -4  472.85    7.90
   0  -2  -4  472.45    9.40
   0  -2   4  467.95    9.20
   0  -2  -4  463.35    7.90
   0   2  -4  461.15    9.10
   0   2   4  471.85    9.40
   1  -2   4    1.90    0.70
  -1  -2  -4    1.70    0.50
  -1  -2  -4    1.30    0.60
  -1  -2  -4    2.40    0.50
  -1   2  -4    1.30    0.30
  -1   2  -4    1.50    0.40
   1   2   4    1.70    0.60
  -1   2  -4    0.50    0.50
  -2  -2  -4    8.90    1.30
  -2  -2  -4    9.40    0.90
   2  -2   4    8.80    1.10
  -2  -2  -4   10.30    0.90
  -2   2  -4    9.90    0.90
  -2   2  -4    9.30    1.00
   2   2   4    9.20    0.90
  -2   2  -4    8.20    0.90
   3  -2   4  138.79    4.30
  -3  -2  -4  136.09    4.40
  -3  -2  -4  131.99    3.50
   3  -2   4  131.79    3.50
   3   2   4  133.99    4.40
  -3   2  -4  127.89    3.40
   3   2   4  133.39    3.50
  -3   2  -4  138.59    3.60
  -3   2  -4  139.69    3.60
   4  -2   4  551.24    9.90
  -4  -2  -4  562.24   11.50
   4  -2   4  575.84   11.50
  -4   2  -4  583.04   10.00
  -4   2  -4  581.34   10.70
   4   2   4  569.34   10.50
   4   2   4  570.04   11.50
  -5  -2  -4  315.97    8.00
   5  -2   4  326.57    7.90
   5  -2   4  312.07    6.10
  -5   2  -4  325.97    7.30
   5   2   4  327.37    7.10
   5   2   4  321.57    7.80
  -5   2  -4  313.37    6.10
   6  -2   4   83.49    3.70
  -6  -2  -4   85.89    3.90
   6   2   4   87.59    3.70
  -6   2  -4   82.99    3.40
   6   2   4   85.29    3.30
   7  -2   4    1.80    0.90
  -7  -2  -4   -0.90    0.70
  -7   2  -4    0.10    0.70
   7   2   4    0.00    0.60
   7   2   4    1.10    0.70
   8  -2   4   81.89    4.10
  -8  -2  -4   85.19    4.20
   8   2   4   81.59    3.70
   8   2   4   83.59    3.90
  -8   2  -4   83.39    3.90
   9  -2   4    0.40    0.90
  -9  -2  -4    0.20    1.10
  -9   2  -4   -1.20    0.80
   9   2   4   -0.40    0.80
   9   2   4   -0.50    0.70
  10  -2   4  140.09    8.30
 -10  -2  -4  138.39    8.20
  10   2   4  151.48    5.60
 -10   2  -4  138.89    5.70
  10   2   4  145.59    5.60
 -11  -2  -4   16.70    2.70
  11  -2   4   19.20    2.60
  11   2   4   20.70    2.80
 -11   2  -4   16.40    3.00
  11   2   4   17.40    2.50
  12  -2   4    2.30    1.50
 -12  -2  -4    1.30    1.30
  12   2   4    1.40    1.20
  12   2   4    2.30    1.30
 -12   2  -4    1.40    1.30
 -13  -2  -4    6.40    2.10
  13  -2   4    6.80    1.80
  13   2   4    9.80    2.10
 -13   2  -4    8.90    2.30
  13   2   4    5.80    1.70
 -14  -2  -4   21.50    3.40
  14  -2   4   33.90    3.60
  14   2   4   34.00    3.50
  14   2   4   29.10    3.00
 -14   2  -4   26.40    3.70
  15  -2   4    2.70    1.90
 -15  -2  -4    7.70    2.60
  15   2   4    4.30    2.40
 -15   2  -4    3.10    1.90
  15   2   4    5.40    1.90
 -16  -2  -4   22.20    3.80
  16  -2   4   24.20    3.70
  16   2   4   22.10    3.00
 -16   2  -4   23.10    4.00
  16   2   4   23.30    4.20
  17  -2   4    2.30    1.90
 -17  -2  -4    0.60    1.80
 -17   2  -4    2.00    1.90
  17   2   4   -1.80    1.60
  17   2   4   -1.00    1.60
  18  -2   4    9.20    2.90
 -18  -2  -4    4.70    2.70
  18   2   4    4.70    1.60
  18   2   4    5.40    2.50
 -18   2  -4    7.30    2.70
 -19  -3   4    2.90    2.50
  19  -3  -4    0.10    2.30
  19   3  -4    2.90    2.20
 -19   3   4    2.90    2.40
  19   3  -4    1.70    2.10
 -18  -3   4    4.10    2.30
  18  -3  -4    4.70    2.80
  18   3  -4    0.80    2.10
 -18   3   4    4.20    2.10
  18   3  -4    1.50    2.10
 -17  -3   4   -0.90    1.70
  17  -3  -4    3.00    2.10
 -17   3   4    3.90    2.30
  17   3  -4    1.20    1.80
  17   3  -4    1.00    2.00
 -16  -3   4    0.30    1.70
  16  -3  -4    1.50    1.80
 -16   3   4   -0.50    3.40
  16   3  -4    1.60    2.20
  16   3  -4    1.40    1.80
 -15  -3   4   -3.00    1.30
  15  -3  -4   -0.20    1.40
  15  -3  -4    1.90    2.10
  15   3  -4   -2.10    1.20
 -15   3   4   -0.20    1.50
  15   3  -4   -0.10    1.40
 -14  -3   4    1.10    1.50
  14  -3  -4    5.10    1.80
  14  -3  -4    1.60    1.60
  14   3  -4    2.50    1.70
 -14   3   4    0.20    1.50
  14   3  -4    3.10    1.70
  13  -3  -4   10.20    2.20
  13  -3  -4    8.30    2.10
 -13  -3   4    5.80    1.70
  13   3  -4    7.80    2.10
 -13   3   4    7.70    2.10
  13   3  -4    8.30    2.10
  12  -3  -4    7.20    1.90
  12  -3  -4    5.00    1.70
 -12  -3   4    5.10    1.60
  12   3  -4    4.90    1.90
  12   3  -4    5.00    1.70
  11  -3  -4   32.80    3.20
  11  -3  -4   32.90    3.00
 -11  -3   4   30.20    2.80
  11   3  -4   32.10    3.30
  11   3  -4   30.10    3.00
  10  -3  -4    2.90    1.40
 -10  -3   4    2.10    1.60
 -10  -3   4    4.60    1.30
  10   3  -4    4.00    1.50
  10   3  -4    1.30    1.30
  -9  -3   4   28.70    2.90
   9  -3  -4   28.40    2.70
  -9  -3   4   32.10    2.50
   9  -3  -4   29.30    2.70
   9   3  -4   33.00    2.90
   9   3  -4   31.10    3.00
   8  -3  -4  296.07    8.50
  -8  -3   4  292.97    7.30
  -8  -3   4  282.57    8.30
   8  -3  -4  297.47    7.80
   8   3  -4  289.67    8.40
   8   3  -4  303.77    8.60
  -8   3   4  294.77    6.20
  -7  -3   4   14.50    1.60
  -7  -3   4   11.00    1.90
   7  -3  -4   16.90    2.10
   7  -3  -4   14.90    1.80
  -7   3   4   15.20    1.30
   7   3  -4    8.70    1.70
   6  -3  -4   21.40    1.90
   6  -3  -4   22.30    2.10
  -6  -3   4   20.60    2.10
  -6  -3   4   21.80    1.60
   6   3  -4   18.60    2.10
  -6   3   4   23.20    1.60
   5  -3  -4  308.77    8.00
  -5  -3   4  297.07    6.20
   5  -3  -4  303.37    7.30
  -5  -3   4  298.47    7.80
   5   3  -4  308.97    8.10
  -5   3   4  300.27    6.80
   5   3  -4  295.07    6.20
  -4  -3   4  461.85   10.30
   4  -3  -4  463.75    9.20
  -4  -3   4  463.75    8.30
   4  -3  -4  475.05   10.40
  -4   3   4  456.05   12.30
   4   3  -4  471.55   10.60
   4   3  -4  458.25    8.30
   3  -3  -4    7.30    1.50
   3  -3  -4    7.40    1.10
  -3  -3   4    8.50    0.80
  -3  -3   4    7.30    1.30
  -3   3   4    7.50    1.20
  -2  -3   4  106.39    4.10
   2  -3  -4  111.29    4.20
   2  -3  -4  110.09    3.40
  -2   3   4  106.79    3.90
   2   3  -4  103.49    4.20
   1  -3  -4  537.85    9.70
  -1  -3   4  517.15   11.00
   1  -3  -4  535.35   11.10
   1   3  -4  526.95   11.10
  -1   3   4  526.95   10.90
   0  -3   4   17.50    1.80
   0  -3  -4   18.30    1.30
   0  -3  -4   17.70    1.80
   0   3  -4   15.10    1.60
   0   3   4   18.20    1.70
   0   3  -4   15.80    1.00
   1  -3   4   33.20    2.30
  -1  -3  -4   38.80    1.90
   1  -3   4   36.00    1.50
  -1  -3  -4   34.00    2.30
   1   3   4   33.90    2.30
  -1   3  -4   36.00    1.70
  -1   3  -4   32.90    2.20
  -2  -3  -4  186.88    5.60
  -2  -3  -4  188.18    4.70
   2  -3   4  178.88    5.60
   2  -3   4  185.78    4.30
   2   3   4  183.08    5.80
  -2   3  -4  186.78    4.30
  -2   3  -4  179.88    7.20
   3  -3   4    2.60    0.70
  -3  -3  -4    2.10    0.90
  -3  -3  -4    1.60    0.70
  -3   3  -4    2.50    0.60
   3   3   4    3.10    1.00
  -3   3  -4    1.80    0.70
  -4  -3  -4   38.40    2.70
  -4  -3  -4   42.20    3.60
   4  -3   4   43.60    2.80
   4  -3   4   40.20    2.10
  -4   3  -4   40.10    2.10
   4   3   4   39.70    2.70
  -4   3  -4   36.70    2.10
  -5  -3  -4  100.49    4.40
   5  -3   4  108.99    4.50
  -5  -3  -4  110.49    3.90
  -5   3  -4  107.89    3.40
   5   3   4  112.29    3.90
  -5   3  -4  110.59    3.90
   5   3   4  114.39    4.70
   6  -3   4  275.97    7.90
  -6  -3  -4  267.47    7.90
  -6   3  -4  270.47    5.90
   6   3   4  273.07    8.00
  -6   3  -4  271.57    7.10
   6   3   4  282.37    7.20
   7  -3   4   34.00    3.00
  -7  -3  -4   37.20    3.00
   7   3   4   36.20    2.90
  -7   3  -4   33.30    2.70
   7   3   4   39.60    2.50
   8  -3   4   59.49    3.80
  -8  -3  -4   54.39    3.70
   8   3   4   53.79    3.60
   8   3   4   59.79    3.30
  -8   3  -4   55.49    3.40
   9  -3   4    7.30    1.70
  -9   3  -4    7.90    1.80
   9   3   4    6.40    1.50
   9   3   4    8.00    1.80
 -10  -3  -4    7.10    2.00
  10  -3   4    5.40    1.70
  10   3   4    7.90    1.70
  10   3   4    6.30    2.00
 -10   3  -4    5.10    1.60
  11  -3   4   43.50    3.50
 -11  -3  -4   32.50    3.50
  11   3   4   38.30    3.20
  11   3   4   33.80    3.30
 -11   3  -4   36.30    3.40
  12  -3   4   12.40    2.30
 -12  -3  -4   16.20    3.00
  12   3   4   16.40    2.50
 -12   3  -4   13.40    2.40
  12   3   4   17.30    2.80
 -13  -3  -4   10.70    2.60
  13  -3   4    8.60    2.40
 -13   3  -4    9.60    2.10
  13   3   4    8.20    2.20
  13   3   4    9.60    2.20
 -14  -3  -4    0.60    1.70
  14  -3   4    1.40    1.80
  14   3   4    1.20    1.70
  14   3   4    1.40    1.60
 -14   3  -4    0.10    1.40
 -15  -3  -4    9.70    2.40
  15  -3   4   12.60    2.80
  15   3   4    8.20    2.40
  15   3   4   10.40    2.40
 -15   3  -4    9.10    2.50
  16  -3   4    2.10    2.20
 -16  -3  -4    6.10    2.70
  16   3   4    8.50    2.70
  16   3   4    6.10    1.90
 -16   3  -4    6.80    2.50
  17  -3   4    1.30    2.00
 -17  -3  -4   -2.20    1.90
  17   3   4    1.60    2.20
  17   3   4    3.70    2.10
 -17   3  -4   -0.20    1.80
  18  -3   4    7.80    2.80
 -18  -3  -4    2.30    2.30
 -18   3  -4    4.10    2.30
  18   3   4    3.60    2.50
  18   3   4    5.70    2.80
 -18  -4   4   10.60    3.30
 -18  -4   4   13.30    3.30
  18  -4  -4   12.80    3.10
  18   4  -4    9.30    2.80
  18   4  -4    8.30    2.70
 -18   4   4   11.30    3.40
 -17  -4   4    4.30    2.10
 -17  -4   4    5.00    3.20
  17  -4  -4    3.00    2.10
 -17   4   4    2.90    2.30
  17   4  -4    1.30    2.20
  17   4  -4    4.10    2.80
 -16  -4   4   18.00    3.20
 -16  -4   4   17.80    3.50
  16  -4  -4   18.30    3.60
  16   4  -4   17.50    3.50
  16   4  -4   18.40    3.30
 -16   4   4   14.80    3.20
  15  -4  -4    1.50    1.80
 -15  -4   4    0.20    1.90
  15  -4  -4    3.30    2.20
 -15  -4   4    3.50    2.00
  15   4  -4    1.70    1.80
  15   4  -4    2.90    2.00
 -15   4   4    1.00    2.00
  14  -4  -4    2.20    1.60
 -14  -4   4   -0.60    1.40
  14  -4  -4    0.00    1.70
 -14  -4   4   -0.80    1.20
 -14   4   4    2.10    1.70
  14   4  -4    2.80    1.70
  14   4  -4    0.80    1.80
 -13  -4   4    0.40    1.50
  13  -4  -4    0.10    1.40
  13  -4  -4   -0.70    1.40
 -13  -4   4   -0.60    1.50
  13   4  -4   -2.40    1.20
  13   4  -4    2.00    1.40
 -12  -4   4   38.90    3.50
  12  -4  -4   42.50    3.70
  12  -4  -4   36.60    3.90
 -12  -4   4   47.50    4.20
  12   4  -4   43.80    4.10
  12   4  -4   36.80    3.70
 -11  -4   4    0.40    1.30
 -11  -4   4    1.30    1.20
  11  -4  -4    2.10    1.50
  11  -4  -4    1.80    1.50
  11   4  -4    1.50    1.50
  11   4  -4    0.40    1.40
 -10  -4   4   52.99    4.00
 -10  -4   4   49.30    3.30
  10  -4  -4   52.79    4.00
  10   4  -4   50.59    4.20
  -9  -4   4   24.90    3.00
  -9  -4   4   27.00    2.50
   9  -4  -4   23.40    3.00
   9  -4  -4   26.40    2.90
  -9   4   4   29.20    2.00
   9   4  -4   24.60    3.40
   8  -4  -4  363.66   12.40
  -8  -4   4  349.07    8.50
  -8  -4   4  350.46   10.10
   8  -4  -4  356.66    9.50
  -8   4   4  360.66    8.30
   8   4  -4  351.86   10.40
   7  -4  -4  115.79    5.30
  -7  -4   4  108.19    4.00
   7  -4  -4  112.69    4.80
  -7  -4   4  116.49    6.10
   7   4  -4  100.79    8.10
  -7   4   4  111.29    4.10
  -6  -4   4   87.99    3.30
   6  -4  -4   85.99    4.00
   6  -4  -4   96.19    4.60
  -6  -4   4   90.99    4.60
  -6   4   4   88.59    3.60
   6   4  -4   88.49    4.80
  -5  -4   4  163.58    6.00
  -5  -4   4  156.78    4.40
   5  -4  -4  175.68    5.40
   5  -4  -4  168.48    6.10
  -5   4   4  174.38    5.40
   5   4  -4  169.88    6.50
   4  -4  -4   21.00    2.30
   4  -4  -4   21.50    2.00
  -4  -4   4   23.00    1.60
  -4  -4   4   20.60    2.40
  -4   4   4   22.20    2.10
   4   4  -4   23.00    2.20
   4   4  -4   19.80    2.70
   3  -4  -4   93.59    4.20
   3  -4  -4   93.09    3.60
  -3  -4   4   90.89    4.30
  -3  -4   4   96.79    2.80
   3   4  -4   90.69    2.80
  -3   4   4   97.19    4.10
   3   4  -4   94.19    4.60
   2  -4  -4    0.20    0.70
  -2  -4   4   -0.80    0.50
   2  -4  -4    0.50    1.00
  -2  -4   4   -0.50    0.70
  -2   4   4   -0.60    0.70
   2   4  -4    0.40    1.00
   2   4  -4   -0.40    0.60
   1  -4  -4   17.30    1.70
  -1  -4   4   23.90    2.30
   1  -4  -4   20.80    2.20
  -1  -4   4   19.90    1.30
  -1   4   4   20.80    2.20
   1   4  -4   18.80    1.30
   1   4  -4   22.70    2.40
   0  -4   4   63.49    3.50
   0  -4  -4   67.19    3.50
   0  -4  -4   62.69    2.90
   0  -4   4   60.99    2.20
   0   4  -4   55.69    2.20
   0   4   4   58.99    3.50
   0   4  -4   64.39    3.50
   1  -4   4   39.70    1.90
  -1  -4  -4   39.60    2.90
   1  -4   4   38.20    2.80
  -1  -4  -4   38.00    2.40
  -1   4  -4   36.90    2.50
   1   4   4   37.00    2.80
  -1   4  -4   38.60    2.70
  -2  -4  -4   27.40    2.10
  -2  -4  -4   28.30    2.60
   2  -4   4   26.70    1.80
   2  -4   4   30.90    2.70
   2   4   4   27.00    2.50
  -2   4  -4   23.50    2.20
   3  -4   4   34.60    2.80
  -3  -4  -4   30.50    2.80
   3  -4   4   32.70    2.10
  -3  -4  -4   31.00    2.30
  -3   4  -4   31.00    2.40
   3   4   4   30.30    2.80
   4  -4   4   97.29    3.70
  -4  -4  -4   88.09    3.80
  -4  -4  -4   89.99    4.50
   4  -4   4   97.59    4.60
   4   4   4   92.29    4.80
  -4   4  -4   89.79    3.80
   5  -4   4   21.30    2.50
  -5  -4  -4   14.50    2.20
   5  -4   4   19.60    2.10
  -5  -4  -4   20.00    2.20
   5   4   4   21.40    2.70
  -5   4  -4   15.50    2.00
  -5   4  -4   17.60    2.10
  -6  -4  -4  285.27    7.80
   6  -4   4  292.07    9.30
  -6  -4  -4  288.87    8.60
   6  -4   4  287.97    7.70
  -6   4  -4  272.47    6.80
  -6   4  -4  299.77    7.90
   6   4   4  290.27    9.40
  -7  -4  -4   30.90    2.80
  -7  -4  -4   19.10    2.80
   7  -4   4   25.30    3.00
  -7   4  -4   23.20    2.60
  -7   4  -4   24.80    1.90
   7   4   4   21.30    3.00
  -8  -4  -4    4.90    1.50
   8  -4   4    4.90    1.70
  -8  -4  -4    7.20    1.90
   8   4   4    5.00    1.50
  -8   4  -4    4.20    1.50
   8   4   4    6.60    1.90
  -9  -4  -4  147.09    6.50
  -9  -4  -4  142.39    6.40
   9  -4   4  142.99    6.50
   9   4   4  150.28    8.30
   9   4   4  139.59    6.40
  -9   4  -4  139.49    6.00
  10  -4   4  111.69    5.90
 -10  -4  -4  115.59    5.60
 -10  -4  -4  116.29    6.00
  10   4   4  114.39    6.00
  10   4   4  121.29    5.40
 -10   4  -4  113.69    5.60
  11  -4   4    6.20    2.00
 -11  -4  -4    6.60    2.00
 -11  -4  -4    6.50    2.20
  11   4   4    9.30    2.20
 -11   4  -4    3.50    1.80
  11   4   4    6.50    1.80
 -12  -4  -4    5.40    2.10
  12  -4   4    7.00    2.30
  12   4   4    2.50    1.80
 -12   4  -4    4.20    1.60
  12   4   4    4.20    1.70
 -13  -4  -4   10.70    2.60
  13   4   4   11.10    2.40
 -13   4  -4   10.30    2.40
  13   4   4   10.20    2.30
  14  -4   4   36.00    4.40
 -14  -4  -4   32.90    4.30
  14   4   4   28.90    3.80
 -14   4  -4   30.30    3.70
  14   4   4   38.40    4.30
  15  -4   4    2.50    2.20
 -15  -4  -4   -2.50    1.70
 -15   4  -4    0.80    2.00
  15   4   4    1.80    2.20
  15   4   4    2.80    2.10
 -16  -4  -4    6.00    2.10
  16  -4   4    1.10    1.80
 -16   4  -4    0.50    2.20
  16   4   4    0.60    2.10
  16   4   4    4.30    2.50
  16  -5  -4    7.90    3.00
 -16  -5   4   -1.20    2.30
  16  -5  -4    3.80    2.40
 -16  -5   4    4.80    2.60
 -16   5   4    0.40    2.40
  16   5  -4    3.80    2.60
  15  -5  -4   12.90    3.00
 -15  -5   4   12.50    3.10
  15  -5  -4   13.60    3.40
 -15  -5   4    7.00    2.30
 -15   5   4    4.70    2.50
  15   5  -4    8.20    2.60
  14  -5  -4    4.70    2.50
 -14  -5   4    5.60    2.00
 -14  -5   4    9.60    2.70
  14  -5  -4    7.40    3.60
 -14   5   4    4.00    2.20
  14   5  -4    2.60    2.30
  13  -5  -4   -0.60    1.80
 -13  -5   4    1.90    1.80
 -13  -5   4   -1.10    1.40
  13   5  -4   -0.10    3.20
  12  -5  -4    3.60    2.00
 -12  -5   4    2.90    1.50
  12  -5  -4    0.90    1.70
 -12  -5   4    2.00    1.50
  12   5  -4    8.10    2.70
 -11  -5   4   21.70    3.40
  11  -5  -4   13.90    2.80
 -11  -5   4   22.40    2.70
  11  -5  -4   16.80    2.50
  11   5  -4   18.60    3.30
 -10  -5   4   18.90    2.50
  10  -5  -4   15.20    2.70
  10  -5  -4   17.90    2.80
 -10  -5   4   19.60    3.00
  10   5  -4   21.10    3.40
 -10   5   4   21.40    1.90
  -9  -5   4    7.70    2.10
   9  -5  -4    5.20    1.70
   9  -5  -4    4.90    1.90
  -9  -5   4    4.30    1.50
  -9   5   4    4.40    1.30
   9   5  -4    2.30    2.20
  -8  -5   4   44.10    2.80
  -8  -5   4   49.40    4.00
   8  -5  -4   53.69    4.00
   8  -5  -4   44.40    4.30
  -8   5   4   48.00    2.90
   8   5  -4   46.70    4.20
   7  -5  -4    7.80    1.90
  -7  -5   4    5.00    1.20
   7  -5  -4    5.90    1.80
  -7  -5   4    5.70    1.70
   7   5  -4    7.30    1.90
  -7   5   4    6.60    1.50
  -6  -5   4   28.10    2.10
   6  -5  -4   29.40    3.00
  -6  -5   4   23.30    2.90
   6  -5  -4   28.20    3.00
   6   5  -4   27.50    3.40
  -6   5   4   31.90    2.80
  -5  -5   4   52.09    3.80
  -5  -5   4   44.40    3.60
   5  -5  -4   53.69    3.50
  -5   5   4   55.59    3.50
   5   5  -4   50.29    4.10
   4  -5  -4   45.50    3.50
  -4  -5   4   49.50    2.40
   4  -5  -4   50.19    3.30
  -4  -5   4   47.00    3.60
  -4   5   4   46.80    3.30
   4   5  -4   48.20    3.80
  -3  -5   4    0.40    0.70
   3  -5  -4    0.30    1.10
  -3  -5   4   -0.60    0.90
   3  -5  -4   -1.50    1.00
  -3   5   4    1.10    1.00
   3   5  -4    1.00    1.20
   2  -5  -4   42.60    3.30
  -2  -5   4   46.20    2.20
   2  -5  -4   46.60    3.10
  -2  -5   4   49.20    3.50
  -2   5   4   38.70    3.20
   2   5  -4   43.60    3.70
   1  -5  -4    4.30    1.40
  -1  -5   4    5.80    1.60
   1  -5  -4   10.70    2.00
  -1  -5   4    5.80    1.00
  -1   5   4    7.70    2.00
   1   5  -4    6.10    2.90
   0  -5  -4   12.80    2.10
   0  -5   4   15.60    1.50
   0  -5  -4   15.50    2.10
   0  -5   4   18.30    2.40
   0   5   4   17.80    3.10
   0   5  -4   15.20    2.30
  -1  -5  -4   -0.20    1.10
   1  -5   4    1.10    1.00
   1  -5   4    0.60    0.80
  -1  -5  -4    0.80    1.10
  -1   5  -4   -1.10    1.10
   2  -5   4  314.77    8.70
  -2  -5  -4  306.37    9.00
  -2  -5  -4  299.97    8.10
   2  -5   4  306.67    9.30
   2   5   4  310.47    9.60
  -2   5  -4  306.57    8.80
   3  -5   4   62.09    4.20
  -3  -5  -4   64.69    3.60
   3  -5   4   59.99    3.10
  -3  -5  -4   64.59    4.10
   3   5   4   65.39    4.40
  -3   5  -4   59.39    3.70
  -4  -5  -4    1.90    1.50
   4  -5   4    5.50    1.80
  -4  -5  -4    1.10    1.20
   4  -5   4    5.30    1.30
  -4   5  -4    0.90    1.50
   4   5   4    0.70    1.30
  -5  -5  -4  198.08    7.30
   5  -5   4  203.98    6.20
   5  -5   4  208.98    7.70
  -5  -5  -4  195.48    6.50
  -5   5  -4  197.68    6.20
   5   5   4  197.28    7.90
  -5   5  -4  187.38    6.30
   6  -5   4    2.70    1.60
  -6  -5  -4    8.00    1.80
   6  -5   4    5.90    1.50
  -6  -5  -4    7.10    1.80
  -6   5  -4    2.80    1.40
   6   5   4    7.20    2.10
  -6   5  -4    5.00    1.40
   7  -5   4    1.70    1.30
  -7  -5  -4    0.30    1.90
   7   5   4    0.30    1.40
  -7   5  -4    0.40    1.20
  -7   5  -4    0.70    1.00
  -8  -5  -4    4.80    1.70
   8  -5   4    5.90    2.20
  -8  -5  -4    7.30    1.80
   8   5   4    5.30    1.90
  -8   5  -4    6.10    1.70
  -8   5  -4    5.40    1.20
  -9  -5  -4   14.10    2.80
  -9  -5  -4   10.70    2.20
   9  -5   4   14.20    2.80
   9   5   4   13.80    2.90
  -9   5  -4   11.80    2.30
  10  -5   4   -1.70    1.30
 -10  -5  -4   -0.90    1.20
 -10  -5  -4    0.30    1.50
  10   5   4   -3.20    1.40
 -10   5  -4   -0.80    1.20
 -11  -5  -4   13.10    2.60
  11  -5   4   14.20    4.50
 -11  -5  -4    7.70    2.70
 -11   5  -4   12.50    2.50
  11   5   4   10.90    2.60
 -12  -5  -4    3.10    2.00
 -12  -5  -4    4.40    2.40
  12  -5   4    5.70    2.20
  12   5   4    2.60    2.20
 -12   5  -4    4.10    1.90
  13  -5   4   -1.70    1.70
 -13  -5  -4   -1.90    1.70
 -13  -5  -4    1.30    1.90
  13   5   4    1.50    2.20
 -13   5  -4   -1.00    1.70
  14  -5   4    3.50    2.10
 -14  -5  -4    2.10    2.10
 -14  -5  -4    0.80    2.30
 -14   5  -4    1.10    1.90
  14   5   4    0.70    2.00
  14   5   4   -4.10    2.00
  15  -5   4   29.70    4.50
 -15  -5  -4   25.00    4.00
 -15  -5  -4   20.90    4.00
 -15   5  -4   24.90    3.70
  15   5   4   37.30    4.80
  15   5   4   26.50    3.80
  14  -6  -4   -4.00    2.10
  14  -6  -4   -4.20    2.00
 -14   6   4   -1.50    2.10
  14   6  -4    2.90    2.60
 -13  -6   4    4.90    2.40
  13  -6  -4    7.90    2.60
 -13  -6   4    6.50    2.60
  13  -6  -4    3.60    2.70
  13   6  -4    7.00    2.90
 -12  -6   4   27.20    3.70
 -12  -6   4   31.30    4.30
  12  -6  -4   25.10    3.90
  12   6  -4   33.30    4.50
  11  -6  -4    0.30    2.50
 -11  -6   4    0.80    1.80
 -11  -6   4    2.00    2.00
  11  -6  -4    0.20    1.80
  11   6  -4    2.80    2.20
 -10  -6   4    0.60    2.00
  10  -6  -4   -0.50    1.70
  10  -6  -4    0.60    1.80
 -10  -6   4   -0.30    1.60
  10   6  -4    2.50    2.10
 -10   6   4   -0.30    1.30
   9  -6  -4    1.50    1.70
  -9  -6   4   -1.30    1.40
   9  -6  -4   -0.10    1.70
  -9  -6   4   -2.40    1.20
  -9   6   4   -2.60    1.20
   9   6  -4    0.00    2.10
  -8  -6   4    2.80    1.20
  -8  -6   4    1.50    1.70
   8  -6  -4    3.10    1.90
   8  -6  -4    0.90    1.80
  -8   6   4    1.50    1.40
   8   6  -4    1.30    2.50
  -7  -6   4   45.30    4.20
   7  -6  -4   49.99    4.00
  -7  -6   4   46.70    2.90
   7  -6  -4   44.90    4.10
   7   6  -4   41.40    4.50
  -7   6   4   39.30    4.10
   6  -6  -4    0.70    1.50
   6  -6  -4    3.00    1.70
  -6  -6   4    0.50    1.60
  -6  -6   4    2.40    1.00
  -6   6   4    3.50    1.60
   6   6  -4    0.30    1.90
   5  -6  -4    6.80    1.70
   5  -6  -4    4.50    1.50
  -5  -6   4    5.70    2.10
  -5  -6   4    4.70    1.10
  -5   6   4    3.50    1.60
   5   6  -4    3.50    2.10
  -4  -6   4   -0.90    0.80
  -4  -6   4    2.90    1.50
   4  -6  -4   -0.50    1.00
   4  -6  -4   -0.80    1.20
  -4   6   4   -0.30    1.10
   4   6  -4   -1.50    1.60
  -3  -6   4    8.80    2.10
  -3  -6   4    5.50    1.60
   3  -6  -4    7.10    1.90
   3  -6  -4    4.90    2.10
   3   6  -4    7.60    2.30
  -3   6   4    5.70    1.80
   2  -6  -4   33.40    3.20
  -2  -6   4   35.70    3.50
   2  -6  -4   29.70    2.90
  -2   6   4   36.30    3.40
   2   6  -4   29.70    3.70
   1  -6  -4    4.80    1.60
  -1  -6   4    6.60    1.90
  -1  -6   4    4.60    1.50
   1  -6  -4    5.40    1.60
  -1   6   4    8.20    1.90
   1   6  -4    4.20    1.90
   0  -6   4   -0.20    1.20
   0  -6   4   -0.70    0.90
   0  -6  -4    0.10    1.20
   0  -6  -4   -0.40    1.10
   0   6   4   -1.30    1.20
   0   6  -4   -1.80    1.20
   1  -6   4    0.40    0.90
  -1  -6  -4    0.70    1.30
   1  -6   4    4.90    1.70
  -1  -6  -4   -0.90    1.00
   1   6   4    2.30    1.80
  -1   6  -4    3.10    1.80
  -2  -6  -4   10.40    2.00
   2  -6   4   10.50    2.30
   2  -6   4    7.90    1.30
  -2  -6  -4    7.00    1.90
  -2   6  -4    7.40    2.00
   2   6   4    6.70    2.20
   3  -6   4   63.69    4.70
  -3  -6  -4   67.89    4.40
  -3  -6  -4   60.09    5.70
   3  -6   4   58.19    3.10
  -3   6  -4   68.99    4.40
   3   6   4   54.69    4.70
   4  -6   4    2.10    1.20
  -4  -6  -4    4.80    1.80
  -4  -6  -4    4.10    1.50
   4  -6   4    2.90    2.00
  -4   6  -4    2.40    1.30
   4   6   4    1.90    2.00
  -5  -6  -4   27.70    3.10
   5  -6   4   24.20    2.50
   5  -6   4   23.10    3.40
  -5  -6  -4   23.10    3.20
   5   6   4   28.00    3.60
  -5   6  -4   23.20    2.70
  -5   6  -4   21.60    4.60
  -6  -6  -4    1.50    1.60
   6  -6   4   -0.80    1.30
   6  -6   4   -2.00    1.40
  -6  -6  -4   -0.60    1.30
  -6   6  -4   -0.40    1.30
   6   6   4   -1.10    1.40
  -6   6  -4    1.20    1.50
  -7  -6  -4    6.10    1.70
   7  -6   4    4.00    2.10
  -7  -6  -4    4.50    1.90
  -7   6  -4    5.20    1.70
  -7   6  -4    8.30    2.20
   8  -6   4    0.40    2.20
  -8  -6  -4   -0.50    1.60
  -8  -6  -4   -1.30    1.50
   8   6   4    1.30    2.00
  -8   6  -4   -0.40    1.40
  -9  -6  -4    0.50    1.70
   9  -6   4    1.90    1.90
  -9   6  -4   -1.60    1.60
  10  -6   4   -2.50    1.60
 -10  -6  -4    0.50    2.00
  10   6   4   -1.20    1.90
 -10   6  -4   -0.60    1.40
  11  -6   4    5.50    2.50
 -11  -6  -4    3.30    2.30
 -11  -6  -4    3.80    2.10
 -11   6  -4   -1.10    1.90
  11   6   4    3.60    2.60
 -12  -6  -4    3.70    2.80
  12  -6   4    4.30    2.90
 -12  -6  -4    0.70    2.00
 -12   6  -4    4.20    2.10
  12   6   4    4.60    2.70
 -10  -7   4   -0.10    2.10
  10  -7  -4   -2.40    1.90
  10  -7  -4    1.40    2.10
  10   7  -4    0.00    2.20
   9  -7  -4    2.80    2.30
  -9  -7   4    2.30    2.50
   9   7  -4    0.40    2.40
   8  -7  -4    6.70    2.60
  -8  -7   4    5.30    2.40
   8  -7  -4    2.20    2.30
   8   7  -4    3.40    2.30
  -8   7   4    1.90    2.00
   7  -7  -4   -0.60    1.90
   7  -7  -4    3.20    2.20
  -7  -7   4    0.20    2.00
   7   7  -4    3.70    2.30
  -7   7   4   -0.40    1.70
   6  -7  -4    1.00    1.80
  -6  -7   4    4.50    2.00
   6  -7  -4    0.60    2.10
   6   7  -4    0.60    2.20
  -6   7   4    0.40    1.70
   5  -7  -4    7.90    2.40
  -5  -7   4    4.40    2.10
   5  -7  -4    2.60    1.70
   5   7  -4    7.20    2.60
  -5   7   4    5.50    2.10
  -4  -7   4    6.10    2.40
   4  -7  -4   11.90    2.50
   4  -7  -4    8.50    2.20
  -4   7   4    9.30    2.60
   4   7  -4   12.30    2.90
   3  -7  -4   -1.10    1.50
   3  -7  -4   -0.70    1.60
   3   7  -4    1.00    2.10
  -3   7   4    2.50    1.90
   2  -7  -4    1.20    1.70
   2  -7  -4   -0.70    1.50
  -2  -7   4   -1.80    2.60
  -2   7   4    8.70    2.60
   1  -7  -4   27.80    3.40
   1  -7  -4   26.00    3.40
  -1  -7   4   25.70    5.10
  -1   7   4   27.90    3.90
   1   7  -4   31.20    3.80
   0  -7   4    1.80    2.50
   0  -7  -4    3.10    1.70
   0  -7  -4    2.70    1.70
   0   7  -4   -0.60    1.90
   0   7   4    0.70    1.90
  -1  -7  -4    6.40    2.00
  -1  -7  -4    9.30    2.30
   1   7   4    7.30    2.80
  -1   7  -4   10.20    2.60
   2  -7   4   -1.90    2.00
  -2  -7  -4    1.50    1.70
  -2  -7  -4   -2.30    1.50
   2   7   4   -0.20    1.90
  -2   7  -4    2.00    1.90
   3  -7   4    7.10    2.60
   3  -7   4    8.20    2.00
  -3  -7  -4   11.00    2.30
  -3  -7  -4   10.50    2.50
  -3   7  -4   10.70    2.40
   3   7   4   10.40    3.10
  -4  -7  -4   -1.90    1.40
   4  -7   4    2.60    1.80
  -4  -7  -4    2.70    1.80
   4  -7   4    2.60    1.40
   4   7   4    3.80    2.20
  -4   7  -4    3.10    1.90
  -4   7  -4    1.40    1.30
   5  -7   4   15.60    3.50
  -5  -7  -4   17.40    2.60
   5  -7   4   14.50    2.10
  -5  -7  -4   15.30    2.70
  -5   7  -4   20.50    2.80
   5   7   4   13.00    3.20
  -6  -7  -4    2.00    2.30
   6  -7   4   -1.10    2.30
  -6  -7  -4   -1.90    1.70
  -6   7  -4    0.40    1.70
  -6   7  -4    1.20    1.50
   6   7   4    4.00    2.30
  -7  -7  -4   -2.60    1.70
  -7  -7  -4   -0.30    1.80
   7  -7   4   -2.00    2.20
  -7   7  -4   -1.30    1.60
   7   7   4    5.70    2.40
  -8  -7  -4    3.90    2.40
   8  -7   4    0.60    2.20
  -8  -7  -4   -2.50    1.90
  -8   7  -4    9.10    1.60
   8   7   4    3.10    1.90
  -9  -7  -4    3.30    2.40
   9  -7   4    7.80    3.00
  -9  -7  -4    3.40    2.60
  -9   7  -4   10.70    1.70
   9   7   4    8.60    2.90
   3  -8  -4   15.30    5.30
  -3  -8   4   13.90    3.30
  -3   8   4   18.20    3.60
   3   8  -4   14.50    3.50
  -2  -8   4    1.00    2.10
   2  -8  -4   -0.80    2.20
   2  -8  -4    0.80    2.50
  -2   8   4   -2.30    2.20
   2   8  -4    3.90    2.70
  -1  -8   4   -0.60    2.00
   1  -8  -4    0.90    2.20
   1  -8  -4    2.10    2.30
  -1   8   4   -2.40    2.40
   1   8  -4   -1.80    2.30
   0  -8  -4   -0.30    2.00
   0  -8   4    2.50    2.40
   0  -8  -4    4.60    2.50
   0   8  -4   -1.50    2.30
   0   8   4    0.00    2.30
  -1  -8  -4   21.60    3.30
  -1  -8  -4   33.50    4.30
   1  -8   4   18.90    3.70
  -1   8  -4   24.70    3.80
   1   8   4   26.20    4.50
 -20   0   5   -2.20    1.80
  20   0  -5   -3.90    1.60
 -19   0   5   -0.90    1.70
  19   0  -5    1.20    2.00
  18   0  -5   -0.60    1.60
 -18   0   5   -0.80    1.90
 -17   0   5   14.60    3.10
  17   0  -5   14.90    2.80
  16   0  -5   -0.30    1.40
 -16   0   5   -1.30    1.50
 -15   0   5   31.20    3.50
  15   0  -5   38.50    3.60
  15   0  -5   35.70    3.60
  14   0  -5    2.20    1.30
 -14   0   5    1.90    1.50
  13   0  -5   23.90    2.80
 -13   0   5   23.80    2.90
  13   0  -5   20.90    2.60
  12   0  -5    0.50    0.80
 -12   0   5   -1.00    0.80
  12   0  -5    0.20    0.90
 -11   0   5  248.78    7.60
  11   0  -5  246.48    7.40
  11   0  -5  242.78    5.90
 -10   0   5    1.10    1.00
  10   0  -5    1.20    0.70
  10   0  -5    1.10    1.00
  10   0  -5    1.70    0.80
   9   0  -5  120.99    4.40
   9   0  -5  121.59    4.50
   9   0  -5  120.99    3.70
  -9   0   5  128.69    4.70
   8   0  -5   -0.50    0.40
   8   0  -5    0.10    0.60
  -8   0   5   -0.20    0.50
   8   0  -5   -0.60    0.50
   7   0  -5   -0.20    0.40
   7   0  -5   -1.00    0.60
   7   0  -5    0.40    0.70
   6   0  -5    0.60    0.50
   6   0  -5   -0.20    0.50
   6   0  -5   -0.20    0.40
  -5   0   5  614.74   11.10
   5   0  -5  637.34   11.20
   5   0  -5  643.54   11.40
   5   0  -5  633.44   11.20
  -4   0   5    1.60    0.40
   4   0  -5    0.60    0.30
  -4   0   5    1.50    0.50
   4   0  -5    0.20    0.50
   4   0  -5    1.20    0.50
   3   0  -5  310.97    5.70
  -3   0   5  294.17    6.10
  -3   0   5  304.37    5.90
   3   0  -5  308.47    6.00
   3   0  -5  296.97    6.20
  -2   0   5    1.90    0.40
  -2   0   5    0.90    0.50
  -2   0   5    0.60    0.30
  -2   0   5   -1.50    0.60
   2   0  -5   -0.60    0.50
   2   0  -5    1.20    0.50
   0   0  -5    1.40    0.40
   0   0   5    1.00    0.50
   0   0   5    1.10    0.50
   0   0  -5    0.60    0.40
   0   0   5    0.90    0.40
   1   0   5 1354.86   21.50
  -1   0  -5 1364.06   21.30
   1   0   5 1361.26   21.30
   1   0   5 1383.26   20.70
  -1   0  -5 1311.47   21.30
   1   0   5 1372.16   21.50
  -1   0  -5 1392.56   20.70
  -2   0  -5    0.40    0.40
   2   0   5    0.80    0.40
   2   0   5   -0.10    0.40
   2   0   5    0.10    0.40
  -2   0  -5    0.20    0.30
  -2   0  -5    0.50    0.40
   2   0   5   -0.10    0.30
   3   0   5    4.80    0.80
   3   0   5    3.00    0.60
  -3   0  -5    3.30    0.70
   3   0   5    5.10    0.80
  -3   0  -5    3.60    0.60
  -4   0  -5    0.00    0.40
   4   0   5    0.60    0.40
   4   0   5   -0.10    0.40
  -4   0  -5    1.10    0.60
   5   0   5   53.89    2.40
   5   0   5   46.90    2.10
  -5   0  -5   47.10    2.50
  -6   0  -5    0.60    0.80
   6   0   5    0.50    0.50
   6   0   5    1.40    0.70
   7   0   5 1081.79   17.70
   7   0   5 1038.10   18.80
  -7   0  -5 1059.69   19.50
   8   0   5    1.30    0.90
  -8   0  -5    0.20    0.80
   8   0   5    0.90    0.60
   9   0   5  414.16    8.50
   9   0   5  424.66   10.20
  -9   0  -5  416.26   10.60
  10   0   5    3.80    0.90
 -10   0  -5    3.00    1.40
  10   0   5    3.90    1.30
  11   0   5  197.78    7.90
  11   0   5  195.18    5.10
 -11   0  -5  197.98    7.40
  12   0   5    2.30    1.40
  12   0   5    1.60    0.90
 -12   0  -5    0.70    1.20
  13   0   5   25.30    3.00
 -13   0  -5   25.00    3.20
  14   0   5    2.80    1.40
 -14   0  -5    0.50    1.40
 -15   0  -5   12.60    2.70
  15   0   5   12.70    2.60
 -16   0  -5    1.10    2.00
  16   0   5    0.00    1.70
 -17   0  -5   32.40    4.10
  17   0   5   37.70    4.40
 -18   0  -5   -0.90    1.80
  18   0   5    0.90    2.00
 -19   0  -5    0.40    2.00
  19   0   5   -2.10    1.90
 -20  -1   5   -2.60    1.90
  20  -1  -5   -2.10    2.00
 -20   1   5   -3.10    1.70
  20   1  -5    0.50    2.20
  19  -1  -5   -2.00    1.70
 -19  -1   5    4.10    1.80
  19   1  -5    1.00    1.80
 -19   1   5   -1.30    2.00
  18  -1  -5   -0.20    1.30
  18   1  -5    4.40    2.00
  18   1  -5   -1.00    1.20
 -18   1   5   -0.10    1.70
  17  -1  -5    0.80    1.70
 -17  -1   5    0.00    1.60
 -17   1   5   -2.60    1.50
  17   1  -5   -2.60    1.20
  17   1  -5    0.30    1.60
  16  -1  -5    9.90    2.40
 -16  -1   5    6.00    1.90
  16   1  -5    8.20    2.20
 -16   1   5    8.60    2.60
  16   1  -5    6.60    1.60
 -15  -1   5   16.00    2.70
  15  -1  -5   13.60    2.60
  15   1  -5   12.90    1.90
 -15   1   5   15.90    3.00
  15   1  -5   12.80    2.50
  14  -1  -5    2.30    1.30
 -14  -1   5    0.70    1.20
  14   1  -5    5.30    1.40
  14   1  -5    5.40    1.70
 -14   1   5    3.60    1.60
  13  -1  -5  245.38    8.20
 -13  -1   5  255.77    9.60
  13  -1  -5  250.37    8.50
  13   1  -5  246.08    6.90
  13   1  -5  252.87    8.40
 -13   1   5  262.77    8.90
  12  -1  -5    2.70    1.60
 -12  -1   5    4.30    1.40
  12  -1  -5    3.20    1.30
 -12   1   5    2.60    1.40
  12   1  -5    1.60    1.10
  12   1  -5    3.90    1.50
  11  -1  -5   19.50    2.40
  11  -1  -5   21.20    2.30
 -11  -1   5   19.80    2.30
 -11   1   5   15.40    1.20
  11   1  -5   17.80    2.40
 -11   1   5   19.00    1.30
  11   1  -5   22.00    2.00
 -11   1   5   19.40    2.40
 -10  -1   5    7.10    1.40
  10  -1  -5    7.40    1.60
  10  -1  -5    8.60    1.60
 -10   1   5    7.10    1.00
 -10   1   5    6.70    0.90
  10   1  -5    8.00    1.50
  10   1  -5    8.10    1.30
  -9  -1   5    0.80    0.70
   9  -1  -5    0.10    0.70
   9  -1  -5    0.00    0.70
  -9   1   5    0.40    0.50
  -9   1   5    0.30    0.50
   9   1  -5   -1.00    0.50
   9   1  -5    1.00    0.70
  -8  -1   5  354.86    8.10
   8  -1  -5  343.87    8.50
   8  -1  -5  339.97    7.90
  -8   1   5  333.27    6.70
   8   1  -5  343.17    7.80
  -8   1   5  353.56    6.90
   8   1  -5  357.36    8.40
   7  -1  -5  943.41   16.90
  -7  -1   5  924.71   16.10
   7  -1  -5  909.41   16.30
  -7   1   5  922.11   15.20
   7   1  -5  912.21   17.50
  -7   1   5  907.91   15.20
   7   1  -5  949.80   16.80
   6  -1  -5  460.95    9.60
  -6  -1   5  466.45    8.90
   6  -1  -5  454.85    8.80
   6   1  -5  455.55    9.70
   6   1  -5  453.15    9.20
  -6   1   5  456.55    8.50
  -6   1   5  460.05    8.50
   5  -1  -5   75.89    3.00
   5  -1  -5   86.29    2.60
  -5  -1   5   78.49    2.50
  -5  -1   5   75.59    2.50
  -5   1   5   74.19    2.50
  -5   1   5   71.39    2.40
   5   1  -5   74.79    2.40
   5   1  -5   76.39    2.90
   5   1  -5   76.29    2.90
  -5   1   5   81.79    2.50
   4  -1  -5   20.20    1.70
   4  -1  -5   23.50    1.20
  -4  -1   5   20.60    1.50
  -4   1   5   22.00    1.30
  -4   1   5   23.20    1.20
   4   1  -5   20.40    1.10
   4   1  -5   23.00    1.60
   4   1  -5   23.50    1.50
  -4   1   5   21.20    1.40
   3  -1  -5 9671.13  141.29
   3  -1  -5 9999.00  140.19
  -3   1   5 9496.35  141.19
   3   1  -5 9763.82  141.69
  -3   1   5 9928.21  140.19
   2  -1  -5    1.10    0.50
   2  -1  -5    1.00    0.50
  -2  -1   5   -1.10    0.60
  -2  -1   5   -0.20    0.40
   2   1  -5    1.40    0.60
  -2   1   5    0.50    0.50
   2   1  -5   -0.30    0.50
   1  -1  -5  538.25    9.90
  -1  -1   5  548.45    9.60
  -1   1   5  539.45    9.80
   1   1  -5  539.15    9.80
   1   1  -5  523.75    9.50
   0  -1   5   19.30    1.30
   0  -1   5   20.80    0.90
   0  -1  -5   21.30    1.50
   0  -1   5   19.50    1.30
   0   1  -5   21.60    0.90
   0   1   5   19.40    1.40
   0   1  -5   20.40    1.30
   0   1  -5   19.80    1.30
  -1  -1  -5  860.91   15.00
   1  -1   5  899.81   14.70
   1  -1   5  867.61   14.60
   1  -1   5  871.11   13.80
   1   1   5  859.41   13.20
  -1   1  -5  879.81   13.80
   1   1   5  865.61   15.00
  -1   1  -5  908.91   15.60
  -1   1  -5  884.31   14.60
  -2  -1  -5    3.30    0.50
   2  -1   5    3.20    0.60
   2  -1   5    3.40    0.70
  -2  -1  -5    2.80    0.70
   2   1   5    3.80    0.50
  -2   1  -5    2.90    0.60
   2   1   5    3.50    0.80
  -2   1  -5    3.20    0.60
  -3  -1  -5  871.91   14.70
   3  -1   5  909.21   15.70
   3  -1   5  938.11   15.10
   3  -1   5  928.91   15.40
  -3  -1  -5  925.11   16.20
   3  -1   5  930.11   15.10
  -3   1  -5  918.71   15.30
   3   1   5  921.61   14.80
   3   1   5  907.51   15.80
  -3   1  -5  932.61   15.10
   4  -1   5 1057.39   17.10
   4  -1   5 1071.79   17.00
   4  -1   5 1085.99   19.40
  -4  -1  -5 1034.20   18.50
  -4   1  -5 1064.29   17.90
   4   1   5 1068.39   18.00
   4   1   5 1031.80   17.20
   5  -1   5    5.90    0.80
  -5  -1  -5    4.90    1.10
   5  -1   5    5.30    1.10
   5  -1   5    5.10    0.80
  -5   1  -5    6.30    1.20
   5   1   5    4.80    0.90
   5   1   5    6.30    1.10
   6  -1   5  292.87    6.00
   6  -1   5  290.77    5.90
  -6  -1  -5  297.47    7.70
   6  -1   5  289.97    7.30
  -6   1  -5  296.87    7.30
   6   1   5  295.27    6.90
   6   1   5  314.87    9.40
  -7  -1  -5  133.69    5.00
   7  -1   5  139.89    3.50
   7  -1   5  133.59    4.70
   7  -1   5  134.89    3.40
  -7   1  -5  131.39    4.70
   7   1   5  139.59    4.50
   7   1   5  133.59    4.40
   8  -1   5    6.00    0.80
   8  -1   5    5.80    0.80
  -8  -1  -5    6.20    1.40
   8  -1   5    5.20    1.20
   8   1   5    6.80    1.40
   8   1   5    6.70    1.30
  -8   1  -5    6.40    1.40
   9  -1   5   26.50    2.40
  -9  -1  -5   24.80    2.60
   9   1   5   25.90    2.10
  -9   1  -5   20.90    2.30
   9   1   5   26.50    2.30
  10  -1   5    4.50    1.30
 -10  -1  -5    2.80    1.40
 -10   1  -5    4.00    1.20
  10   1   5    3.20    1.20
  10   1   5    2.50    1.10
 -11  -1  -5   14.50    2.40
  11  -1   5   14.50    2.30
  11   1   5   12.60    2.20
 -11   1  -5   13.00    2.20
  11   1   5   15.10    2.00
 -12  -1  -5    1.50    1.50
  12  -1   5    3.30    1.30
 -12   1  -5    0.10    1.30
  12   1   5    1.80    1.30
  12   1   5    2.10    1.10
  13  -1   5   86.49    5.10
 -13  -1  -5   77.19    5.10
  13   1   5   80.59    4.80
  13   1   5   84.99    3.90
 -13   1  -5   82.09    5.10
  14  -1   5   -0.10    1.30
 -14  -1  -5    3.60    1.70
  14   1   5    1.00    1.00
 -14   1  -5    2.10    1.40
  14   1   5   -0.80    1.30
 -15  -1  -5   21.10    3.40
  15  -1   5   31.10    3.80
  15   1   5   21.40    2.40
  15   1   5   27.10    3.70
 -15   1  -5   34.50    3.90
 -16  -1  -5    1.90    1.60
  16  -1   5   -0.10    1.40
 -16   1  -5   -1.10    1.50
  16   1   5    1.10    1.50
  16   1   5   -1.40    0.90
 -17  -1  -5    2.90    1.80
  17  -1   5    1.20    1.70
  17   1   5    3.30    2.10
 -17   1  -5    1.40    2.00
  17   1   5    1.90    1.70
 -18  -1  -5    1.70    2.00
  18  -1   5    1.00    1.90
  18   1   5   -1.50    1.80
 -18   1  -5    0.20    1.90
  20  -2  -5    2.80    2.10
 -20  -2   5   -1.10    1.80
 -20   2   5    0.50    2.30
  20   2  -5   -2.20    2.00
 -19  -2   5    8.60    2.70
  19  -2  -5   10.10    2.90
  19   2  -5    2.60    2.00
 -19   2   5    4.20    2.60
  19   2  -5    2.80    2.20
  18  -2  -5   -0.80    1.80
 -18  -2   5   -0.60    3.30
 -18   2   5    3.80    2.20
  18   2  -5   -1.50    1.50
  18   2  -5    3.90    2.00
  17  -2  -5    7.00    2.10
 -17  -2   5    7.40    2.40
 -17   2   5    9.40    3.30
  17   2  -5    6.00    1.90
  17   2  -5    7.40    2.10
  16  -2  -5    4.50    2.00
 -16  -2   5    3.90    2.00
 -16   2   5    5.20    2.10
  16   2  -5    6.10    2.20
  16   2  -5    5.00    2.20
  15  -2  -5   91.79    5.30
 -15  -2   5   86.09    5.10
  15   2  -5   77.69    5.20
  15   2  -5   80.29    4.50
 -15   2   5   80.69    5.50
  14  -2  -5   29.20    3.30
 -14  -2   5   20.30    2.80
  14  -2  -5   28.10    3.50
 -14   2   5   23.40    3.30
  14   2  -5   25.80    2.90
  14   2  -5   24.80    3.00
  13  -2  -5    3.10    1.50
 -13  -2   5    3.40    1.60
  13  -2  -5    1.90    1.40
  13   2  -5    2.10    1.40
 -13   2   5    3.00    1.50
  13   2  -5    3.90    1.60
 -12  -2   5    3.60    1.30
  12  -2  -5    6.40    1.70
  12  -2  -5    4.50    1.50
  12   2  -5    3.80    1.50
  12   2  -5    5.00    1.50
  11  -2  -5   36.70    3.30
 -11  -2   5   41.50    2.90
  11  -2  -5   41.40    3.10
  11   2  -5   37.80    3.30
  11   2  -5   37.60    2.90
 -10  -2   5   20.40    2.10
  10  -2  -5   24.20    2.40
  10  -2  -5   23.60    2.60
  10   2  -5   25.40    2.50
  10   2  -5   23.00    2.30
   9  -2  -5   76.89    3.60
  -9  -2   5   77.29    3.40
   9  -2  -5   82.59    4.10
   9   2  -5   79.69    3.70
  -9   2   5   76.09    2.40
  -9   2   5   75.69    2.40
   9   2  -5   77.39    3.80
  -8  -2   5   61.39    2.80
   8  -2  -5   55.49    3.20
   8  -2  -5   56.59    2.90
  -8   2   5   54.19    2.10
   8   2  -5   58.09    3.20
  -8   2   5   57.99    2.20
   8   2  -5   58.69    3.10
  -7  -2   5   38.80    2.00
   7  -2  -5   37.10    2.60
  -7  -2   5   38.80    2.50
   7  -2  -5   37.30    2.20
  -7   2   5   38.60    1.80
   7   2  -5   37.50    2.50
   7   2  -5   43.70    2.70
  -7   2   5   37.00    1.90
  -6  -2   5   -0.60    0.40
   6  -2  -5   -0.30    0.60
  -6  -2   5   -0.10    0.60
  -6  -2   5   -0.40    0.40
   6  -2  -5   -0.50    0.50
   6   2  -5   -0.30    0.50
   6   2  -5    1.00    0.80
  -6   2   5   -0.60    0.40
  -5  -2   5  246.68    5.10
   5  -2  -5  250.27    5.50
  -5  -2   5  252.47    6.50
  -5  -2   5  239.18    5.00
  -5   2   5  252.17    5.70
   5   2  -5  244.38    6.50
   4  -2  -5   39.70    1.70
  -4  -2   5   38.60    1.40
   4  -2  -5   37.70    2.30
  -4  -2   5   38.90    2.20
  -4  -2   5   39.60    1.40
   4   2  -5   37.90    2.30
  -4   2   5   42.70    2.00
  -4   2   5   37.80    1.60
   3  -2  -5   43.60    2.40
   3  -2  -5   44.20    1.60
  -3  -2   5   44.50    2.30
   3   2  -5   43.40    2.40
  -3   2   5   44.30    2.10
  -3   2   5   43.80    2.00
   2  -2  -5   28.00    2.90
   2  -2  -5   26.80    1.10
  -2  -2   5   32.90    2.90
  -2   2   5   28.40    1.10
  -2   2   5   27.50    1.80
   2   2  -5   28.30    2.30
   1  -2  -5  509.65   10.70
  -1  -2   5  520.05   10.40
  -1   2   5  509.55   10.10
   1   2  -5  509.65   10.10
   0  -2   5   12.60    1.60
   0  -2  -5   12.90    1.60
   0   2   5   10.40    1.60
   0   2  -5   13.90    1.30
   1  -2   5  189.48    6.00
  -1  -2  -5  185.68    6.10
  -1  -2  -5  189.28    3.80
  -1  -2  -5  189.68    3.80
  -1   2  -5  180.28    3.60
  -1   2  -5  183.28    4.70
   1   2   5  180.78    5.30
  -2  -2  -5  205.88    4.30
  -2  -2  -5  199.38    5.50
  -2  -2  -5  196.38    4.20
   2  -2   5  204.98    5.50
  -2   2  -5  195.08    4.30
  -2   2  -5  196.78    4.30
   2   2   5  196.68    5.50
   2   2   5  201.98    4.20
  -2   2  -5  207.18    5.00
   3  -2   5   63.89    2.90
  -3  -2  -5   63.49    3.00
  -3  -2  -5   61.19    2.20
   3   2   5   64.29    3.00
  -3   2  -5   61.19    2.30
  -3   2  -5   63.99    2.30
  -3   2  -5   64.29    2.40
   3   2   5   66.29    2.30
   4  -2   5   35.10    2.30
  -4  -2  -5   29.90    2.30
   4  -2   5   29.80    1.90
  -4   2  -5   31.60    1.70
   4   2   5   31.50    1.70
  -4   2  -5   33.30    1.90
   4   2   5   30.90    2.20
   5  -2   5  406.66    9.30
  -5  -2  -5  406.16    9.60
   5  -2   5  401.56    7.70
   5   2   5  404.26    9.30
  -5   2  -5  386.96    7.60
  -5   2  -5  403.56    9.60
   5   2   5  418.36    8.40
   6  -2   5  477.05    8.50
   6  -2   5  458.25    8.50
   6  -2   5  477.65   10.70
  -6  -2  -5  469.95   10.90
  -6   2  -5  460.55    8.40
   6   2   5  470.85    9.70
   6   2   5  466.75   10.50
  -6   2  -5  462.95   10.00
   7  -2   5   76.19    3.80
   7  -2   5   78.99    2.40
  -7  -2  -5   80.49    4.10
   7   2   5   88.09    3.90
   7   2   5   83.29    3.50
  -7   2  -5   84.89    3.70
   8  -2   5   17.40    2.20
  -8  -2  -5   17.30    2.50
   8   2   5   18.20    1.90
   8   2   5   20.40    2.10
  -8   2  -5   17.50    2.10
  -9  -2  -5   13.70    2.50
   9  -2   5   15.60    2.30
   9   2   5   13.50    1.90
   9   2   5   16.40    2.20
  -9   2  -5   15.60    2.20
 -10  -2  -5    2.20    1.30
  10  -2   5    0.90    1.20
 -10   2  -5    1.80    1.20
  10   2   5    0.40    1.10
  10   2   5    2.60    1.30
  11  -2   5   79.49    4.70
 -11  -2  -5   70.99    4.60
 -11   2  -5   77.99    4.60
  11   2   5   72.29    4.00
  12  -2   5   34.90    3.40
 -12  -2  -5   29.00    3.40
  12   2   5   33.70    3.00
  12   2   5   33.90    3.10
 -12   2  -5   30.20    3.30
  13  -2   5    0.60    1.30
 -13  -2  -5    1.50    1.60
  13   2   5    0.80    1.30
 -13   2  -5   -0.20    1.20
  13   2   5    1.00    1.20
  14  -2   5    1.30    1.60
 -14  -2  -5    4.80    2.00
 -14   2  -5    0.70    1.50
  14   2   5    5.50    1.80
  14   2   5   -0.70    1.60
  15  -2   5   19.50    5.60
 -15  -2  -5   18.10    4.50
  15   2   5   18.70    2.70
  15   2   5   26.20    3.50
 -15   2  -5   23.30    3.70
 -16  -2  -5   14.50    3.30
  16  -2   5   12.80    3.10
  16   2   5   14.40    4.10
 -16   2  -5   14.60    3.10
  16   2   5   15.60    2.40
 -17  -2  -5    6.60    2.40
  17  -2   5    9.00    2.60
 -17   2  -5    8.50    2.50
  17   2   5   10.90    2.80
  18  -2   5   -0.80    2.10
 -18  -2  -5   -1.00    1.80
  18   2   5    4.70    2.20
  18   2   5   -3.60    2.90
 -18   2  -5    1.30    2.30
  19  -3  -5    0.30    2.00
 -19  -3   5    0.80    2.10
  19   3  -5    3.60    2.20
 -19   3   5    2.80    2.40
  19   3  -5    3.70    2.20
 -18  -3   5   -1.00    1.80
  18  -3  -5   -3.50    1.70
  18   3  -5   -1.00    1.90
  18   3  -5   -1.70    2.00
 -18   3   5    1.30    2.30
 -17  -3   5   19.90    3.40
  17  -3  -5   17.80    3.20
  17   3  -5   16.60    2.90
  17   3  -5   14.50    2.90
 -17   3   5   17.70    3.40
  16  -3  -5   13.70    2.70
 -16  -3   5    6.40    2.10
 -16   3   5    7.40    3.00
  16   3  -5    9.50    2.70
  16   3  -5   10.40    2.40
  15  -3  -5    2.10    1.90
  15  -3  -5    4.20    1.70
 -15  -3   5    3.70    1.90
  15   3  -5    3.00    1.80
  15   3  -5    1.00    1.60
 -15   3   5    3.20    2.10
  14  -3  -5   -1.00    1.30
  14  -3  -5    1.50    1.50
 -14  -3   5    0.70    1.40
  14   3  -5    1.20    1.60
 -14   3   5    1.60    1.70
  14   3  -5    2.20    1.60
  13  -3  -5   11.60    2.30
  13  -3  -5   11.20    2.30
  13   3  -5   14.50    2.50
  13   3  -5   13.00    2.60
  12  -3  -5   53.89    3.90
 -12  -3   5   58.39    3.80
  12  -3  -5   55.39    4.30
  12   3  -5   55.09    4.10
  12   3  -5   59.79    4.20
 -11  -3   5   48.00    3.30
 -11  -3   5   45.70    3.80
  11  -3  -5   48.50    3.50
  11  -3  -5   48.20    4.00
  11   3  -5   47.80    3.80
  11   3  -5   52.99    4.90
 -10  -3   5    1.90    1.20
  10  -3  -5    5.10    1.70
 -10  -3   5    3.10    1.20
  10  -3  -5    3.70    1.40
  10   3  -5    4.20    1.50
  10   3  -5    2.40    1.30
   9  -3  -5   55.29    3.40
  -9  -3   5   58.99    3.70
   9  -3  -5   57.89    3.80
  -9  -3   5   57.79    3.10
   9   3  -5   58.69    3.70
  -9   3   5   57.19    2.30
   9   3  -5   57.29    3.70
   8  -3  -5   45.50    3.50
  -8  -3   5   49.60    2.60
  -8  -3   5   43.70    3.30
   8  -3  -5   49.00    3.00
   8   3  -5   46.60    3.50
  -8   3   5   47.90    2.20
   8   3  -5   45.80    3.30
   7  -3  -5  527.35   12.20
  -7  -3   5  532.35   10.30
   7  -3  -5  527.05   10.90
  -7  -3   5  515.75   12.00
  -7   3   5  532.45   10.30
   7   3  -5  528.55   12.20
   6  -3  -5   10.10    1.60
   6  -3  -5   13.30    1.60
  -6  -3   5   14.10    1.30
  -6  -3   5   13.60    1.90
   6   3  -5   11.00    1.80
  -6   3   5   11.90    1.40
  -5  -3   5   18.80    2.00
   5  -3  -5   18.90    1.60
   5  -3  -5   20.90    2.00
  -5  -3   5   16.90    1.20
   5   3  -5   17.70    2.10
  -5   3   5   20.00    1.70
   5   3  -5   14.70    1.20
  -4  -3   5   14.00    1.60
   4  -3  -5   15.80    1.40
   4  -3  -5   16.60    1.80
  -4   3   5   14.70    1.50
   4   3  -5   16.20    1.90
   3  -3  -5  162.68    5.30
   3  -3  -5  166.18    4.20
  -3  -3   5  166.18    5.30
   3   3  -5  158.48    5.40
  -3   3   5  165.58    5.00
   2  -3  -5    3.00    1.00
   2  -3  -5    4.60    0.80
  -2  -3   5    7.10    1.30
   2   3  -5    4.40    1.10
  -2   3   5    4.20    0.90
  -2   3   5    4.00    0.60
   1  -3  -5   49.90    2.00
  -1  -3   5   51.99    2.80
   1  -3  -5   51.49    2.80
  -1   3   5   46.80    1.80
  -1   3   5   49.10    2.80
   1   3  -5   46.10    2.70
   0  -3  -5    5.90    0.80
   0  -3  -5    6.80    0.90
   0  -3  -5    7.40    1.30
   0  -3   5    6.70    1.30
   0   3   5    6.70    1.30
   0   3  -5    5.00    1.00
   1  -3   5   32.00    2.30
  -1  -3  -5   27.90    2.10
  -1  -3  -5   30.00    1.60
  -1  -3  -5   26.90    1.70
   1   3   5   27.00    2.20
  -1   3  -5   30.90    2.10
  -1   3  -5   28.40    1.30
  -2  -3  -5   39.90    2.60
   2  -3   5   44.10    2.70
  -2  -3  -5   44.40    2.00
  -2   3  -5   40.60    1.70
  -2   3  -5   43.40    1.80
  -2   3  -5   41.70    2.30
   2   3   5   46.10    2.80
   3  -3   5   26.80    2.30
  -3  -3  -5   27.10    1.70
  -3  -3  -5   24.60    2.30
  -3   3  -5   26.20    2.80
   3   3   5   25.90    2.30
  -3   3  -5   26.30    1.60
  -4  -3  -5  129.29    4.20
  -4  -3  -5  128.79    5.00
   4  -3   5  133.59    5.00
  -4   3  -5  132.59    4.00
  -4   3  -5  131.89    4.00
   4   3   5  120.89    5.00
   4   3   5  125.49    4.60
  -5  -3  -5   52.89    3.30
  -5  -3  -5   49.99    2.60
   5  -3   5   52.99    3.30
   5   3   5   47.30    3.20
  -5   3  -5   51.69    2.40
   5   3   5   49.90    2.50
  -5   3  -5   50.59    2.70
   6  -3   5  322.47    8.90
  -6  -3  -5  333.87    9.10
  -6   3  -5  321.77    8.00
   6   3   5  328.67    7.90
  -6   3  -5  330.17    6.90
   6   3   5  335.17    9.10
  -7  -3  -5   16.50    2.20
   7  -3   5    9.50    1.90
   7  -3   5   10.10    2.00
   7   3   5   15.30    1.80
   7   3   5   11.40    2.00
  -7   3  -5   11.50    1.30
  -7   3  -5   10.70    1.80
  -8  -3  -5   12.10    2.20
   8  -3   5    8.50    2.10
  -8   3  -5    8.80    1.80
   8   3   5    9.80    1.60
   8   3   5   12.30    2.10
   9  -3   5    1.40    1.30
   9   3   5    2.90    1.20
   9   3   5    0.90    1.20
  -9   3  -5    1.20    1.20
  10  -3   5   52.99    4.10
 -10  -3  -5   50.19    4.00
  10   3   5   49.00    3.40
 -10   3  -5   47.60    3.80
  10   3   5   55.79    4.10
 -11  -3  -5   84.09    5.20
  11  -3   5   90.49    5.20
  11   3   5   87.39    4.60
  11   3   5   89.69    5.00
 -11   3  -5   91.99    5.10
  12  -3   5    4.00    1.80
 -12  -3  -5    3.80    1.80
  12   3   5    5.30    1.70
 -12   3  -5    5.50    1.80
  12   3   5    9.20    2.10
  13  -3   5    8.40    2.40
 -13  -3  -5    6.50    2.20
  13   3   5    5.80    1.90
 -13   3  -5   11.40    2.50
  13   3   5    9.80    2.40
 -14  -3  -5   -1.30    1.30
  14   3   5   -1.20    1.40
 -14   3  -5    0.40    1.50
  14   3   5   -1.00    1.40
  15  -3   5   16.70    3.30
 -15  -3  -5   18.50    3.50
 -15   3  -5   25.20    4.80
  15   3   5   13.80    2.70
  15   3   5   20.50    3.00
 -16  -3  -5    3.40    2.10
  16  -3   5    3.60    2.00
  16   3   5    4.00    2.20
 -16   3  -5    4.70    2.10
  16   3   5    3.30    2.00
 -17  -3  -5    8.30    2.80
  17  -3   5    5.90    3.00
  17   3   5    9.60    2.80
 -17   3  -5   12.60    3.20
  17   3   5    6.70    2.30
  18  -4  -5   14.20    3.20
 -18  -4   5   16.40    3.50
 -18  -4   5   13.20    3.00
  18   4  -5   17.20    3.60
 -18   4   5   15.30    3.70
  18   4  -5   19.90    3.60
 -17  -4   5    4.30    2.20
 -17  -4   5    9.20    3.00
  17  -4  -5    2.90    2.20
  17   4  -5    3.00    2.30
 -17   4   5   11.20    2.80
  17   4  -5    9.10    2.70
 -16  -4   5   -2.40    1.60
  16  -4  -5   -1.20    1.90
 -16  -4   5   -0.90    1.80
  16  -4  -5   -0.50    1.90
 -16   4   5   -3.20    1.80
  16   4  -5    0.50    2.10
  16   4  -5   -1.90    1.70
  15  -4  -5    1.20    2.20
  15  -4  -5    4.80    2.20
 -15  -4   5    3.90    1.90
 -15  -4   5    4.30    1.90
  15   4  -5    8.10    2.50
  15   4  -5    6.90    2.20
 -15   4   5    6.90    2.60
 -14  -4   5   -1.50    1.50
 -14  -4   5    1.80    1.60
  14  -4  -5    0.50    1.80
  14  -4  -5    0.80    1.60
  14   4  -5    3.90    1.90
 -14   4   5   -1.80    1.30
  14   4  -5    3.60    2.00
  13  -4  -5    3.90    2.10
 -13  -4   5    0.40    1.50
 -13  -4   5    4.80    2.00
  13  -4  -5    3.00    1.60
  13   4  -5    2.70    1.90
  13   4  -5    2.80    1.80
 -12  -4   5   -0.70    1.20
 -12  -4   5   -0.30    1.20
  12  -4  -5    1.60    1.60
  12  -4  -5    1.30    1.60
  12   4  -5   -0.80    1.50
  12   4  -5   -0.10    1.40
  11  -4  -5   49.70    3.90
 -11  -4   5   43.70    3.80
  11  -4  -5   47.80    4.10
 -11  -4   5   45.30    3.20
  11   4  -5   40.10    3.90
  10  -4  -5   11.70    1.90
 -10  -4   5    8.50    2.20
 -10  -4   5   13.10    2.00
  10  -4  -5   12.10    2.50
 -10   4   5   13.90    1.50
  10   4  -5   11.00    2.50
  -9  -4   5    7.30    1.90
   9  -4  -5    7.50    2.00
   9  -4  -5    5.30    1.60
  -9  -4   5    6.70    1.30
  -9   4   5    8.50    1.40
   9   4  -5    8.20    2.20
   8  -4  -5  136.89    6.10
  -8  -4   5  130.69    4.50
  -8  -4   5  136.19    5.90
   8  -4  -5  136.09    5.30
  -8   4   5  132.39    4.40
   8   4  -5  133.69    6.20
  -7  -4   5   16.90    3.00
   7  -4  -5   22.60    2.80
  -7  -4   5   19.00    1.90
   7  -4  -5   16.80    2.20
   7   4  -5   19.10    2.80
  -7   4   5   20.60    2.00
   6  -4  -5   11.40    1.70
   6  -4  -5   11.10    2.00
  -6  -4   5   11.60    2.10
  -6  -4   5   10.50    1.30
   6   4  -5    7.90    2.00
  -6   4   5   13.60    1.90
  -5  -4   5  151.68    3.90
   5  -4  -5  165.08    6.10
   5  -4  -5  151.28    4.90
  -5  -4   5  154.28    5.90
  -5   4   5  151.68    5.10
   5   4  -5  143.79    3.90
   5   4  -5  144.49    6.10
   4  -4  -5    5.10    1.40
  -4  -4   5    2.20    1.30
   4  -4  -5    6.00    1.20
  -4   4   5    7.10    1.40
   4   4  -5    6.50    1.70
  -3  -4   5   33.60    2.80
   3  -4  -5   37.60    2.30
   3  -4  -5   37.10    3.00
   3   4  -5   34.60    2.90
  -3   4   5   41.30    2.80
   2  -4  -5  137.79    4.60
   2  -4  -5  142.09    5.50
  -2  -4   5  147.39    5.50
  -2   4   5  144.59    5.30
   2   4  -5  147.89    5.60
   1  -4  -5    6.70    1.60
  -1  -4   5    8.20    1.60
   1   4  -5    8.20    1.70
  -1   4   5    8.40    1.80
   0  -4   5    7.60    1.60
   0  -4  -5    7.50    1.60
   0   4   5    9.00    1.70
   0   4  -5    8.40    1.70
   1  -4   5  113.69    4.90
  -1  -4  -5  118.39    4.90
   1  -4   5  115.09    3.10
  -1  -4  -5  114.29    4.20
   1   4   5  114.89    4.90
  -1   4  -5  120.79    4.70
  -1   4  -5  108.29    3.10
  -2  -4  -5   74.19    3.10
  -2  -4  -5   72.09    3.90
   2  -4   5   67.89    3.90
   2  -4   5   77.29    2.70
  -2   4  -5   72.89    2.60
   2   4   5   71.39    4.10
  -2   4  -5   74.99    3.60
  -3  -4  -5    3.10    1.30
   3  -4   5    2.10    1.20
  -3  -4  -5    2.90    0.90
   3  -4   5    1.40    0.80
  -3   4  -5    2.00    0.90
   3   4   5    2.50    1.40
  -3   4  -5    1.40    1.00
  -4  -4  -5   16.10    1.90
   4  -4   5   19.80    2.40
  -4  -4  -5   17.50    2.40
  -4   4  -5   15.30    2.10
  -4   4  -5   15.30    2.10
   4   4   5   14.40    2.30
   5  -4   5  148.59    8.90
  -5  -4  -5  145.79    6.00
  -5  -4  -5  138.39    4.80
  -5   4  -5  135.49    4.70
   5   4   5  141.99    7.30
  -5   4  -5  132.19    4.60
  -6  -4  -5   52.39    3.90
   6  -4   5   50.49    3.80
  -6  -4  -5   45.80    3.00
  -6   4  -5   44.80    3.00
   6   4   5   46.20    3.80
  -6   4  -5   46.50    2.70
  -7  -4  -5   43.50    3.10
   7  -4   5   45.70    3.70
  -7  -4  -5   36.70    3.50
   7   4   5   40.30    3.60
  -7   4  -5   43.40    3.10
  -8  -4  -5  141.29    6.40
  -8  -4  -5  145.99    5.70
   8  -4   5  142.99    6.40
  -8   4  -5  137.39    5.60
   8   4   5  126.79    6.20
   8   4   5  145.29    5.50
  -9  -4  -5    0.10    1.30
  -9  -4  -5    1.00    1.30
   9  -4   5    1.70    1.50
   9   4   5    2.20    1.50
   9   4   5    0.90    1.40
  -9   4  -5   -1.30    1.10
 -10  -4  -5    8.10    1.90
  10  -4   5   13.80    2.60
 -10  -4  -5    9.00    2.40
  10   4   5   11.10    2.00
  10   4   5    7.70    2.10
 -10   4  -5    8.30    1.90
 -11  -4  -5   26.00    3.60
  11  -4   5   26.10    3.40
  11   4   5   23.10    2.90
 -11   4  -5   21.20    3.00
  11   4   5   23.50    3.60
 -12  -4  -5   -0.90    1.50
  12  -4   5    0.10    1.30
 -12   4  -5    0.30    1.40
  12   4   5   -0.50    1.50
  12   4   5   -0.80    1.20
  13  -4   5    3.80    1.90
 -13  -4  -5   -0.60    1.70
  13   4   5    3.20    1.60
 -13   4  -5   -0.60    1.60
  13   4   5    4.00    2.10
 -14  -4  -5    4.60    2.10
  14  -4   5    0.40    1.50
 -14   4  -5    3.80    2.00
  14   4   5    1.50    1.90
  14   4   5    4.90    2.00
  15  -4   5    5.60    2.30
 -15  -4  -5    8.90    2.70
  15   4   5    9.00    2.40
 -15   4  -5   12.50    3.10
  15   4   5   11.80    4.80
  16  -4   5    4.30    2.30
 -16  -4  -5    5.90    2.60
 -16   4  -5    2.80    2.20
  16   4   5    7.20    2.60
  16   4   5    4.20    2.40
  16  -5  -5    1.80    2.40
 -16  -5   5    1.30    2.10
  16  -5  -5    3.50    2.50
 -16  -5   5   -0.50    2.20
 -16   5   5    3.70    2.70
  16   5  -5   -0.70    2.20
 -15  -5   5    1.80    1.90
  15  -5  -5    0.00    2.00
  15  -5  -5    0.70    2.20
 -15  -5   5    1.50    1.70
  15   5  -5   -2.20    1.80
 -15   5   5    1.40    2.20
  14  -5  -5    3.10    2.20
 -14  -5   5    2.60    1.90
  14  -5  -5    3.40    2.10
 -14  -5   5    5.20    2.20
  14   5  -5    3.60    2.20
 -13  -5   5    3.70    1.90
  13  -5  -5    4.30    2.10
 -13  -5   5    0.50    1.90
  13   5  -5    6.80    3.10
 -12  -5   5    1.80    2.10
  12  -5  -5    6.60    2.30
 -12  -5   5   -1.60    2.30
  12  -5  -5    0.80    1.80
  12   5  -5    4.30    2.30
 -11  -5   5   28.40    3.00
  11  -5  -5   33.20    4.10
  11  -5  -5   40.00    3.80
 -11  -5   5   39.40    4.10
  11   5  -5   36.20    4.20
  10  -5  -5    2.70    1.70
 -10  -5   5    6.80    1.60
 -10  -5   5    2.70    1.60
  10  -5  -5    4.60    1.80
 -10   5   5    2.30    1.10
  10   5  -5    5.40    2.30
  -9  -5   5   21.50    2.30
   9  -5  -5   24.80    3.00
  -9  -5   5   27.30    3.30
   9  -5  -5   19.00    2.90
  -9   5   5   21.40    2.20
   9   5  -5   24.90    3.50
   8  -5  -5    1.40    1.50
  -8  -5   5    3.50    1.20
   8  -5  -5    0.80    1.50
  -8  -5   5    2.60    1.50
   8   5  -5    2.70    1.90
  -8   5   5    4.70    1.30
  -7  -5   5   39.90    3.60
   7  -5  -5   45.00    3.30
  -7  -5   5   40.80    2.40
   7  -5  -5   44.60    3.70
   7   5  -5   44.90    4.00
  -7   5   5   39.30    3.00
  -6  -5   5   65.89    2.80
  -6  -5   5   75.19    4.60
   6  -5  -5   71.69    4.50
   6  -5  -5   69.29    3.90
  -6   5   5   69.79    3.90
   6   5  -5   65.09    4.70
  -5  -5   5   16.40    2.60
   5  -5  -5   20.30    2.80
   5  -5  -5   13.40    2.00
  -5   5   5   16.50    2.30
   5   5  -5   16.80    3.00
   4  -5  -5   18.70    2.30
   4  -5  -5   16.40    3.30
  -4  -5   5   18.00    2.70
  -4   5   5   13.20    2.20
   4   5  -5   16.30    2.60
   3  -5  -5   53.99    3.20
   3  -5  -5   51.19    4.00
  -3  -5   5   52.19    3.80
   3   5  -5   55.09    4.00
  -3   5   5   49.00    3.50
   2  -5  -5   -1.40    1.20
  -2  -5   5   -0.10    1.00
   2  -5  -5   -1.00    0.90
   2   5  -5    0.60    1.20
  -2   5   5   -1.30    1.00
  -1  -5   5   49.40    3.70
   1  -5  -5   55.19    3.10
   1  -5  -5   50.69    3.70
  -1   5   5   53.99    4.70
   1   5  -5   51.79    4.80
   0  -5  -5    1.70    1.30
   0  -5   5    2.80    1.50
   0  -5  -5    3.60    1.30
   0   5  -5    2.00    1.40
   0   5   5    5.50    1.70
  -1  -5  -5   62.29    3.30
  -1  -5  -5   59.69    3.90
   1  -5   5   61.79    2.50
   1  -5   5   64.59    4.20
  -1   5  -5   61.59    4.00
   1   5   5   67.19    4.40
  -2  -5  -5   21.20    3.00
   2  -5   5   25.70    1.90
   2  -5   5   30.10    3.10
  -2  -5  -5   24.70    2.40
  -2   5  -5   23.50    2.80
   2   5   5   24.10    2.80
   3  -5   5   27.20    3.10
  -3  -5  -5   21.70    2.40
  -3  -5  -5   24.20    3.70
   3  -5   5   22.50    2.00
  -3   5  -5   21.40    2.10
   3   5   5   25.20    3.00
  -3   5  -5   27.20    2.80
   4  -5   5   74.89    4.60
   4  -5   5   73.29    3.30
  -4  -5  -5   75.09    3.80
  -4  -5  -5   71.99    4.40
  -4   5  -5   69.99    3.90
  -4   5  -5   71.69    3.40
   4   5   5   69.29    4.70
  -5  -5  -5   15.50    2.60
  -5  -5  -5   17.60    2.30
   5  -5   5   12.40    2.40
  -5   5  -5    8.70    1.70
  -5   5  -5   10.80    2.10
   5   5   5   10.60    2.40
  -6  -5  -5    7.50    1.60
   6  -5   5    6.00    1.90
  -6  -5  -5    8.10    2.00
  -6   5  -5    8.50    1.80
   6   5   5    7.80    2.30
  -6   5  -5    6.30    1.50
  -7  -5  -5    7.80    1.70
  -7  -5  -5    9.60    2.30
   7  -5   5   11.30    2.40
  -7   5  -5   12.50    1.70
   7   5   5    7.80    2.10
  -7   5  -5   10.60    2.10
   8  -5   5    1.50    1.70
  -8  -5  -5    2.70    1.50
  -8  -5  -5   -0.80    1.50
   8   5   5    2.30    1.60
  -8   5  -5    2.80    1.40
  -8   5  -5    2.20    1.00
  -9  -5  -5    0.40    1.20
   9  -5   5    1.60    1.60
  -9  -5  -5   -1.80    1.40
  -9   5  -5    0.90    1.30
   9   5   5   -0.50    1.50
  10  -5   5    8.60    2.80
 -10  -5  -5    2.60    1.70
 -10  -5  -5    9.60    2.20
 -10   5  -5    4.50    1.80
  10   5   5    4.70    2.20
 -11  -5  -5   -2.80    1.40
 -11  -5  -5   -0.80    1.50
  11  -5   5    1.30    1.90
 -11   5  -5   -0.50    1.70
 -12  -5  -5    9.70    2.80
 -12  -5  -5    8.60    2.30
  12  -5   5   17.50    3.50
 -12   5  -5   15.50    2.70
  12   5   5   12.20    2.80
  13  -5   5   -0.10    2.20
 -13  -5  -5   -1.20    1.60
 -13  -5  -5   -4.80    1.90
  13   5   5   -3.40    1.80
 -13   5  -5    0.30    1.90
 -14  -5  -5    9.00    2.70
 -14  -5  -5    6.60    2.60
  14  -5   5   14.90    3.30
  14   5   5    7.10    3.00
 -14   5  -5   11.10    2.90
  14   5   5   11.70    3.10
 -14  -6   5   -0.60    2.00
  14  -6  -5    2.30    2.40
  14  -6  -5   -3.80    1.90
  14   6  -5    2.80    2.50
 -13  -6   5    3.80    2.40
  13  -6  -5    4.00    2.20
 -13  -6   5   -5.00    2.70
  13  -6  -5   -0.10    2.40
  13   6  -5    3.10    2.60
 -12  -6   5    2.40    1.80
  12  -6  -5    6.90    2.80
 -12  -6   5    8.40    2.70
  12  -6  -5    3.40    2.00
  12   6  -5    3.40    2.30
  11  -6  -5    6.20    2.10
 -11  -6   5    3.10    2.30
  11  -6  -5    7.30    2.60
 -11  -6   5    9.10    1.90
  11   6  -5    8.90    3.00
 -10  -6   5   13.40    2.20
  10  -6  -5    8.80    2.30
  10  -6  -5   11.00    2.70
 -10  -6   5   11.90    2.70
  10   6  -5   13.30    3.10
 -10   6   5   12.90    2.10
   9  -6  -5   -1.00    1.60
   9  -6  -5   -2.30    1.70
  -9  -6   5   -0.40    2.80
  -9  -6   5   -1.60    1.10
  -9   6   5    0.00    1.30
   9   6  -5    0.50    2.00
   8  -6  -5   72.09    5.20
  -8  -6   5   72.89    3.40
  -8  -6   5   73.39    5.40
   8  -6  -5   70.39    4.60
   8   6  -5   78.79    8.40
  -8   6   5   61.79    4.50
   7  -6  -5   -0.50    1.50
  -7  -6   5    0.50    0.90
  -7  -6   5    1.30    1.70
   7  -6  -5    3.20    1.80
   7   6  -5    1.70    1.70
  -7   6   5    0.00    1.10
   6  -6  -5   -1.60    1.20
   6  -6  -5   -0.80    1.50
  -6  -6   5   -0.30    1.10
  -6  -6   5    1.00    1.60
   6   6  -5    1.40    1.80
  -6   6   5    0.00    1.30
  -5  -6   5    1.40    1.60
   5  -6  -5    0.90    1.70
  -5   6   5    2.40    1.80
   5   6  -5   -0.10    1.70
   4  -6  -5   11.90    2.10
   4  -6  -5   10.40    2.20
  -4  -6   5    9.70    2.40
  -4   6   5   11.90    2.00
   4   6  -5    6.60    2.40
   3  -6  -5   -0.50    1.30
  -3  -6   5    1.30    1.30
   3  -6  -5    2.60    1.40
  -3   6   5   -0.70    1.30
   3   6  -5    0.50    1.60
   2  -6  -5    6.30    1.70
   2  -6  -5    9.30    2.10
  -2  -6   5    8.90    2.00
  -2   6   5    6.50    2.00
   2   6  -5    6.30    2.20
   1  -6  -5   -0.80    1.30
   1  -6  -5   -2.40    1.10
  -1  -6   5    1.80    1.40
   1   6  -5   -0.80    1.30
  -1   6   5   -1.60    1.20
   0  -6  -5    1.00    1.50
   0  -6   5    3.60    1.70
   0  -6  -5    1.10    1.40
   0   6  -5    4.00    1.90
   0   6   5    0.60    1.60
  -1  -6  -5   26.30    2.90
   1  -6   5   24.40    3.30
  -1  -6  -5   26.10    3.30
   1   6   5   22.70    3.40
  -1   6  -5   18.00    2.90
   2  -6   5   58.79    2.70
  -2  -6  -5   60.49    3.80
   2  -6   5   59.89    4.60
  -2  -6  -5   60.09    4.20
  -2   6  -5   55.89    4.10
   2   6   5   55.09    4.70
  -3  -6  -5    5.00    1.70
   3  -6   5    4.40    1.20
   3  -6   5    8.50    2.50
  -3  -6  -5    3.40    1.50
  -3   6  -5    3.30    1.30
   3   6   5    7.60    2.30
  -3   6  -5    7.70    2.10
   4  -6   5    0.00    1.50
  -4  -6  -5   -2.30    2.60
   4  -6   5    1.70    1.10
  -4  -6  -5    2.10    1.60
  -4   6  -5   -0.40    1.40
   4   6   5    2.50    2.00
  -4   6  -5    0.30    1.20
  -5  -6  -5    6.20    2.00
  -5  -6  -5    3.50    1.60
   5  -6   5    6.10    2.10
   5   6   5    6.30    2.40
  -5   6  -5    6.70    1.80
  -5   6  -5    4.10    1.50
  -6  -6  -5    3.80    1.80
   6  -6   5    8.80    2.50
  -6  -6  -5    4.40    1.90
   6   6   5    7.40    2.70
  -6   6  -5    2.30    1.70
  -7  -6  -5   -1.00    1.40
  -7  -6  -5    0.50    1.60
   7   6   5   -2.50    1.70
  -7   6  -5   -2.40    1.30
  -7   6  -5   -0.80    1.40
  -8  -6  -5    8.10    2.00
   8  -6   5    5.70    2.20
  -8  -6  -5    9.50    2.50
   8   6   5    6.10    2.40
  -8   6  -5    6.50    1.70
  -8   6  -5    6.30    1.80
  -9  -6  -5    2.10    1.80
  -9  -6  -5    2.90    2.00
   9  -6   5    4.80    2.10
   9   6   5    7.10    2.60
  -9   6  -5    3.30    1.80
  10  -6   5    1.20    2.10
 -10  -6  -5    2.60    2.00
 -10  -6  -5   -1.50    1.50
  10   6   5    3.50    2.40
 -10   6  -5   -0.40    1.40
 -11  -6  -5   -0.90    1.80
  11  -6   5    3.20    2.20
 -11  -6  -5    4.30    2.50
  11   6   5    3.70    2.70
 -11   6  -5    5.50    1.90
  12  -6   5    3.20    2.50
 -12  -6  -5   -0.20    2.10
 -12  -6  -5    0.20    2.30
  12   6   5   10.40    3.00
 -12   6  -5    4.70    1.90
  10  -7  -5    9.30    2.80
  10  -7  -5    9.00    3.00
 -10  -7   5    6.70    2.90
  10   7  -5   14.10    3.10
  -9  -7   5   -1.30    2.00
   9  -7  -5   -0.40    2.20
   9  -7  -5    3.20    2.30
   9   7  -5    5.60    2.80
  -9   7   5    0.50    2.20
  -8  -7   5   -2.30    1.90
   8  -7  -5    1.00    2.20
   8  -7  -5   -1.30    1.90
  -8   7   5    0.60    1.80
   8   7  -5    1.80    2.30
  -7  -7   5    2.70    2.20
   7  -7  -5    6.60    4.00
   7  -7  -5    2.90    2.10
   7   7  -5    0.00    2.10
  -7   7   5    5.70    2.10
   6  -7  -5    2.10    2.00
   6  -7  -5    2.90    2.00
  -6  -7   5   -3.50    1.60
   6   7  -5    5.30    2.60
  -6   7   5    0.80    1.90
   5  -7  -5    4.00    1.90
  -5  -7   5    3.00    2.00
   5  -7  -5    1.60    2.00
  -5   7   5    2.50    1.70
   5   7  -5    2.90    2.00
   4  -7  -5    8.50    2.30
  -4  -7   5    9.50    2.60
   4  -7  -5    9.30    2.40
  -4   7   5    6.70    2.40
   4   7  -5    5.10    2.40
   3  -7  -5   -2.10    1.50
  -3  -7   5    1.40    2.00
   3  -7  -5   -0.20    1.70
   3   7  -5   -2.80    1.70
  -3   7   5   -2.30    1.40
   2  -7  -5    1.20    1.70
   2  -7  -5    1.40    1.90
  -2  -7   5    2.70    2.10
  -2   7   5    3.90    2.00
   2   7  -5   -3.80    2.10
  -1  -7   5    0.40    2.00
   1  -7  -5    0.40    1.60
   1  -7  -5   -1.10    1.50
   1   7  -5    1.30    1.90
  -1   7   5    1.80    2.10
   0  -7   5   53.59    5.10
   0  -7  -5   60.09    4.20
   0  -7  -5   55.19    4.50
   0   7  -5   59.59    4.70
   0   7   5   56.99    6.40
   1  -7   5    6.90    2.50
  -1  -7  -5    4.60    1.80
  -1  -7  -5   10.70    2.50
   1   7   5    4.70    2.40
  -1   7  -5    6.00    2.10
   2  -7   5    6.70    2.40
  -2  -7  -5   10.90    2.60
  -2  -7  -5    8.80    2.10
   2   7   5   11.80    3.00
  -2   7  -5    8.20    2.60
  -3  -7  -5   -1.00    1.60
   3  -7   5   -1.70    1.80
  -3  -7  -5    0.20    1.90
   3   7   5   -2.40    1.70
  -3   7  -5    1.50    1.80
  -4  -7  -5   16.30    2.60
   4  -7   5   14.20    3.30
  -4  -7  -5   16.10    2.80
   4   7   5   20.70    3.70
  -4   7  -5   15.10    2.70
  -5  -7  -5    6.80    2.30
  -5  -7  -5    6.00    2.20
   5  -7   5    8.40    2.80
  -5   7  -5    7.00    2.10
   5   7   5    5.70    2.50
  -6  -7  -5    9.10    2.50
  -6  -7  -5    8.60    4.80
   6  -7   5    9.80    3.00
   6   7   5   10.60    3.00
  -6   7  -5    7.40    2.30
  -7  -7  -5    0.90    2.00
  -7  -7  -5    3.70    2.20
   7  -7   5   -2.70    1.80
  -7   7  -5   -2.10    2.10
  -7   7  -5   -2.60    1.70
   7   7   5    2.30    2.30
  -8  -7  -5   -4.30    2.10
  -8  -7  -5   -0.80    1.70
   8  -7   5    0.40    2.10
   8   7   5   -0.60    2.10
  -8   7  -5   -2.30    2.70
 -20   0   6   14.00    3.40
  20   0  -6   13.70    2.90
  19   0  -6   -0.90    1.70
 -19   0   6   -2.80    1.70
 -18   0   6    8.60    3.40
  18   0  -6    3.00    1.80
 -17   0   6   -2.90    1.30
  17   0  -6    0.90    1.60
  16   0  -6   91.59    3.60
  16   0  -6   90.69    5.30
 -16   0   6   89.69    5.60
  15   0  -6    2.00    1.40
 -15   0   6   -1.20    1.30
  15   0  -6    2.20    1.00
 -14   0   6  133.59    6.30
  14   0  -6  129.69    5.90
  14   0  -6  134.79    4.40
 -13   0   6    0.90    1.30
  13   0  -6    0.30    1.00
  13   0  -6    0.10    0.80
  12   0  -6   58.89    2.80
  12   0  -6   58.39    3.70
 -12   0   6   54.09    3.60
 -11   0   6    2.80    1.20
  11   0  -6    0.70    0.90
  11   0  -6    1.60    1.30
  11   0  -6    1.90    1.10
  10   0  -6  545.35   12.20
 -10   0   6  574.54   12.50
  10   0  -6  570.74   11.30
  10   0  -6  546.45   12.10
   9   0  -6    0.10    0.60
   9   0  -6   -0.50    0.50
  -9   0   6    0.40    0.60
   9   0  -6   -0.30    0.60
   8   0  -6  121.79    4.30
   8   0  -6  124.89    3.90
   8   0  -6  123.09    4.20
   7   0  -6   -0.40    0.50
   7   0  -6    1.00    0.80
   7   0  -6    2.80    0.80
   6   0  -6    7.90    1.10
   6   0  -6    9.00    1.10
   6   0  -6    7.50    1.20
   5   0  -6    0.50    0.40
   5   0  -6    0.70    0.60
   5   0  -6   -0.20    0.50
   4   0  -6  632.74   11.50
  -4   0   6  614.14   10.70
   4   0  -6  637.64   11.20
  -4   0   6  620.54   11.10
   4   0  -6  649.24   10.90
   3   0  -6    0.30    0.30
   3   0  -6    0.40    0.40
  -3   0   6    0.30    0.30
   3   0  -6    0.60    0.50
  -3   0   6    0.30    0.40
  -3   0   6    0.10    0.30
  -2   0   6  569.14    9.90
  -2   0   6  576.04    9.40
   2   0  -6  580.34   10.00
  -2   0   6  580.64    9.50
   2   0  -6  573.54   10.50
  -1   0   6    0.80    0.40
   1   0  -6   -0.40    0.40
  -1   0   6    0.40    0.40
   1   0  -6    0.00    0.30
   1   0  -6    0.60    0.50
  -1   0   6    0.60    0.40
   0   0   6 2571.54   39.40
   0   0  -6 2639.64   39.00
   0   0   6 2547.34   38.90
   0   0   6 2582.24   38.20
   0   0  -6 2643.84   38.30
   1   0   6    0.50    0.40
   1   0   6    0.50    0.40
  -1   0  -6    0.50    0.40
   1   0   6    0.10    0.30
  -1   0  -6   -0.40    0.60
  -2   0  -6  246.78    5.70
   2   0   6  251.07    5.70
  -2   0  -6  246.78    5.10
   2   0   6  255.87    5.20
  -3   0  -6    0.30    0.50
   3   0   6    0.60    0.40
   3   0   6    0.10    0.40
  -3   0  -6    1.20    0.70
   4   0   6 1612.24   25.70
   4   0   6 1616.04   25.70
  -4   0  -6 1639.14   27.80
   5   0   6    0.00    0.60
   5   0   6   -0.10    0.50
  -5   0  -6   -0.50    0.50
  -6   0  -6  365.16    8.80
   6   0   6  365.46    8.20
   6   0   6  360.36    7.70
   7   0   6    0.90    0.60
   7   0   6    0.50    0.60
  -7   0  -6    0.20    0.70
   8   0   6  323.27    8.30
   8   0   6  329.87    7.30
  -8   0  -6  317.77    8.70
   9   0   6    1.80    1.00
  -9   0  -6    0.60    0.90
   9   0   6    1.00    0.70
 -10   0  -6  124.39    5.60
  10   0   6  123.59    5.30
  11   0   6    0.40    0.90
 -11   0  -6    0.10    1.20
  11   0   6   -0.90    1.20
  12   0   6  158.28    6.40
  12   0   6  146.99    4.80
 -12   0  -6  142.79    6.50
  13   0   6   -0.20    0.70
  13   0   6    0.30    1.20
 -13   0  -6   -0.70    1.10
  14   0   6   49.20    4.10
 -14   0  -6   44.80    4.10
 -15   0  -6   -0.90    1.30
  15   0   6    1.80    1.60
 -16   0  -6   19.90    3.40
  16   0   6   22.00    3.80
  17   0   6    1.30    1.80
 -17   0  -6   -0.70    1.40
 -18   0  -6    4.00    2.30
  18   0   6    7.50    2.50
 -20  -1   6    5.40    2.20
  20  -1  -6    5.60    2.60
  20   1  -6    0.80    2.00
 -20   1   6   -0.10    2.00
 -19  -1   6   -3.20    1.60
  19  -1  -6   -0.30    2.00
  19   1  -6    1.20    1.80
 -18  -1   6    9.70    2.90
  18  -1  -6    5.50    2.50
  18   1  -6    0.80    1.40
  18   1  -6    9.90    2.50
 -18   1   6    5.70    2.30
  17  -1  -6    0.70    1.70
 -17  -1   6   -0.20    1.60
  17   1  -6    1.90    1.30
 -17   1   6   -1.00    1.70
  17   1  -6    3.10    1.90
  16  -1  -6   94.19    5.60
 -16  -1   6   90.79    5.50
  16   1  -6   88.29    5.50
 -16   1   6   95.29    6.10
  16   1  -6   89.39    4.20
  15  -1  -6   17.30    2.80
 -15  -1   6   22.60    3.10
  15   1  -6   16.60    2.80
  15   1  -6   18.00    2.40
 -15   1   6   16.10    2.80
 -14  -1   6   84.79    4.90
  14  -1  -6   92.59    5.00
  14   1  -6   90.69    4.10
 -14   1   6   94.49    5.40
  14   1  -6   86.09    4.90
  13  -1  -6   14.30    2.70
  13  -1  -6   19.80    2.70
 -13  -1   6   20.40    2.80
  13   1  -6   23.50    2.90
 -13   1   6   17.40    2.80
  13   1  -6   18.70    2.20
  12  -1  -6  219.68    8.60
 -12  -1   6  233.78    7.40
  12  -1  -6  231.68    7.40
  12   1  -6  234.38    8.40
  12   1  -6  236.78    6.70
 -12   1   6  227.78    5.40
 -12   1   6  238.28   10.10
 -11  -1   6    1.30    1.00
  11  -1  -6    1.40    1.10
  11  -1  -6    3.40    1.30
  11   1  -6    2.20    1.10
  11   1  -6    3.00    1.20
 -11   1   6    2.50    0.80
  10  -1  -6   44.10    2.80
 -10  -1   6   41.10    2.70
  10  -1  -6   43.90    3.10
 -10   1   6   41.20    2.00
  10   1  -6   45.70    2.70
  10   1  -6   44.10    2.90
   9  -1  -6   -0.10    0.60
   9  -1  -6    1.80    1.10
  -9  -1   6    1.10    0.70
   9   1  -6    1.00    0.70
   9   1  -6    1.20    0.80
  -9   1   6    0.70    0.50
  -8  -1   6  271.37    6.80
   8  -1  -6  274.97    7.40
   8  -1  -6  268.27    6.70
   8   1  -6  272.77    7.20
   8   1  -6  278.17    6.80
  -8   1   6  273.37    6.10
   7  -1  -6  155.88    4.40
   7  -1  -6  153.38    5.00
  -7  -1   6  159.68    4.60
   7   1  -6  157.78    4.90
   7   1  -6  160.28    4.80
   7   1  -6  154.28    4.40
  -7   1   6  157.78    4.20
  -6  -1   6  222.58    5.20
   6  -1  -6  221.58    6.00
   6  -1  -6  221.08    5.20
   6   1  -6  218.38    5.20
   6   1  -6  204.68    6.50
  -6   1   6  219.08    5.20
   6   1  -6  215.18    5.70
  -5  -1   6   52.39    2.00
   5  -1  -6   53.69    2.00
  -5  -1   6   52.99    2.40
  -5   1   6   52.59    2.20
   5   1  -6   52.69    2.50
  -5   1   6   49.90    1.90
   5   1  -6   55.29    2.60
   5   1  -6   54.79    2.00
   4  -1  -6 1149.78   19.40
  -4  -1   6 1165.88   19.10
   4  -1  -6 1132.99   17.90
   4   1  -6 1132.69   19.30
  -4   1   6 1171.08   19.00
   4   1  -6 1176.58   19.20
   4   1  -6 1143.69   18.00
  -3  -1   6  115.79    2.70
   3  -1  -6  115.29    2.50
   3  -1  -6  120.19    3.70
  -3  -1   6  109.99    3.40
   3   1  -6  119.89    2.70
  -3   1   6  113.69    3.50
  -3   1   6  111.49    2.50
   3   1  -6  111.69    3.60
  -2  -1   6  504.65    9.40
  -2  -1   6  491.65    8.20
   2  -1  -6  514.15    9.80
   2   1  -6  517.85    9.90
   2   1  -6  526.75    8.20
  -2   1   6  498.95    9.70
   1  -1  -6    3.20    0.70
  -1  -1   6    1.30    0.60
  -1  -1   6    1.90    0.30
  -1   1   6    2.80    0.70
   1   1  -6    2.80    0.80
   0  -1   6   -0.10    0.40
   0  -1   6    0.60    0.30
   0  -1  -6    1.80    0.60
   0   1  -6    0.00    0.40
   0   1   6    0.70    0.50
   0   1  -6    0.30    0.30
  -1  -1  -6   93.19    3.20
   1  -1   6   92.89    3.00
  -1   1  -6   92.49    3.00
   1   1   6   88.99    3.20
  -1   1  -6   88.69    2.50
  -2  -1  -6  176.48    3.70
   2  -1   6  180.68    4.60
  -2  -1  -6  174.48    4.90
   2  -1   6  178.78    4.20
  -2   1  -6  185.18    4.50
  -2   1  -6  183.28    4.20
   2   1   6  176.58    4.90
   2   1   6  177.38    3.70
  -3  -1  -6   52.79    1.90
   3  -1   6   63.29    2.40
  -3  -1  -6   56.19    2.70
   3  -1   6   61.09    2.60
  -3   1  -6   61.59    2.30
   3   1   6   58.99    2.00
   3   1   6   57.69    2.70
  -3   1  -6   61.29    2.40
  -4  -1  -6  171.48    5.20
   4  -1   6  170.68    4.30
   4  -1   6  176.58    5.00
   4   1   6  171.48    7.20
   4   1   6  180.48    4.30
  -4   1  -6  168.38    4.70
   5  -1   6  310.87    6.50
   5  -1   6  309.67    7.40
  -5  -1  -6  301.97    7.80
   5   1   6  316.57    6.80
   5   1   6  304.77    7.30
  -5   1  -6  313.77    7.40
   6  -1   6  369.86    7.40
   6  -1   6  384.76    8.90
  -6  -1  -6  364.76    9.10
   6   1   6  376.46    8.50
  -6   1  -6  377.96    8.80
   6   1   6  376.06    8.20
  -7  -1  -6  172.78    6.00
   7  -1   6  177.88    4.40
   7  -1   6  174.68    5.60
   7   1   6  172.28    5.20
  -7   1  -6  175.98    5.70
   7   1   6  175.28    5.30
   8  -1   6    2.30    0.70
  -8  -1  -6    2.90    1.30
   8  -1   6    1.90    0.90
  -8   1  -6    3.20    1.20
   8   1   6    1.70    0.80
   8   1   6    2.60    0.90
   9  -1   6   11.60    1.20
   9  -1   6    9.40    1.80
  -9  -1  -6    6.20    1.70
   9  -1   6   10.50    1.70
   9   1   6   11.40    1.70
   9   1   6    9.40    1.60
  -9   1  -6   11.50    2.00
 -10  -1  -6  294.67    9.50
  10  -1   6  285.47    8.90
 -10   1  -6  285.17    8.80
  10   1   6  287.97    7.60
  10   1   6  282.57    8.20
 -11  -1  -6   52.49    4.00
  11  -1   6   54.59    3.80
 -11   1  -6   52.99    4.00
  11   1   6   55.59    3.20
  11   1   6   58.19    5.70
  12  -1   6    0.40    1.20
 -12  -1  -6    1.80    1.10
  12   1   6    2.40    1.40
  12   1   6    1.20    1.00
 -12   1  -6    0.80    1.40
  13  -1   6    0.50    1.50
 -13  -1  -6    3.20    1.50
 -13   1  -6    0.20    1.30
  13   1   6   -0.10    0.90
  13   1   6    0.70    1.10
  14  -1   6   28.20    3.60
 -14  -1  -6   32.40    3.70
  14   1   6   24.20    2.40
  14   1   6   24.30    3.40
 -14   1  -6   27.10    3.50
  15  -1   6    1.60    1.70
 -15  -1  -6    3.00    1.70
  15   1   6    0.90    1.30
 -15   1  -6    3.20    1.60
  15   1   6   -0.50    1.50
 -16  -1  -6   37.20    4.30
  16  -1   6   41.20    4.30
  16   1   6   36.60    6.10
 -16   1  -6   41.10    4.40
 -17  -1  -6   -0.80    1.60
  17  -1   6   -2.90    1.40
  17   1   6   -3.90    1.40
 -17   1  -6    2.90    2.00
  18  -1   6    4.50    2.20
 -18  -1  -6   -2.70    2.00
 -18   1  -6    2.40    2.00
  18   1   6    2.40    2.10
 -20  -2   6   36.10    4.80
  20  -2  -6   23.20    4.00
  20   2  -6   30.00    4.50
 -20   2   6   27.50    4.50
  19  -2  -6   -1.10    1.80
 -19  -2   6   -2.20    2.00
  19   2  -6   -3.90    1.70
  19   2  -6   -3.40    1.80
 -19   2   6   -0.50    1.70
  18  -2  -6   13.80    3.20
 -18  -2   6   13.50    4.00
  18   2  -6    9.50    2.70
  18   2  -6   16.40    2.50
 -18   2   6   16.50    3.40
  17  -2  -6   10.70    2.50
 -17  -2   6    9.40    2.50
 -17   2   6    7.50    2.60
  17   2  -6    5.20    2.20
  17   2  -6    4.90    2.10
  16  -2  -6   84.09    5.40
 -16  -2   6   69.79    4.90
  16   2  -6   77.89    4.50
 -16   2   6   72.09    5.50
  16   2  -6   67.59    4.90
 -15  -2   6    1.00    1.40
  15  -2  -6    1.30    1.50
  15  -2  -6   -0.20    1.40
  15   2  -6   -0.10    1.50
  15   2  -6   -1.10    2.30
 -15   2   6   -1.50    1.40
 -14  -2   6    0.00    1.20
  14  -2  -6    1.40    1.60
  14  -2  -6    2.20    1.50
  14   2  -6    3.50    1.60
  14   2  -6    2.30    1.50
 -14   2   6    1.30    1.60
  13  -2  -6   56.49    3.90
 -13  -2   6   56.99    3.80
  13  -2  -6   54.89    4.10
  13   2  -6   52.19    4.00
  13   2  -6   57.09    3.70
 -13   2   6   54.89    4.20
 -12  -2   6    1.50    1.00
  12  -2  -6   -0.60    1.10
  12  -2  -6    1.20    1.20
  12   2  -6   -0.70    1.20
  12   2  -6    1.30    1.30
  11  -2  -6   27.30    2.60
 -11  -2   6   33.10    2.50
  11  -2  -6   27.30    5.20
  11   2  -6   25.70    2.60
  11   2  -6   24.90    3.90
 -10  -2   6   88.79    3.90
  10  -2  -6   83.19    4.50
  10  -2  -6   83.79    3.90
  10   2  -6   83.19    4.30
 -10   2   6   78.49    2.70
  10   2  -6   80.49    4.00
   9  -2  -6   25.70    2.20
  -9  -2   6   24.00    2.00
   9  -2  -6   23.10    2.40
   9   2  -6   24.30    2.40
  -9   2   6   24.10    1.60
   9   2  -6   22.60    2.20
   8  -2  -6   26.30    2.00
   8  -2  -6   23.20    2.40
  -8  -2   6   25.20    2.90
   8   2  -6   27.20    2.40
   8   2  -6   23.70    2.10
  -8   2   6   28.70    1.70
   7  -2  -6  116.69    4.60
  -7  -2   6  118.09    3.70
  -7  -2   6  123.89    4.60
   7   2  -6  121.29    4.50
   7   2  -6  122.39    4.50
  -7   2   6  118.79    3.60
  -6  -2   6    0.40    0.50
  -6  -2   6    1.20    0.70
   6  -2  -6    0.90    0.80
   6  -2  -6    0.40    0.50
  -6  -2   6    1.70    0.50
   6   2  -6   -0.10    0.60
  -6   2   6    2.20    0.70
   6   2  -6    1.00    0.60
   5  -2  -6    1.20    0.80
  -5  -2   6    1.80    0.70
  -5  -2   6    2.00    0.40
  -5  -2   6    2.30    0.60
   5   2  -6    2.90    0.90
  -5   2   6    1.80    0.70
  -5   2   6    2.00    0.70
  -4  -2   6   77.69    3.20
   4  -2  -6   76.09    3.40
   4  -2  -6   77.89    2.30
  -4   2   6   74.29    2.90
   4   2  -6   79.49    3.30
  -4   2   6   73.49    2.30
  -3  -2   6    3.20    0.90
   3  -2  -6    3.40    0.50
   3  -2  -6    2.90    0.90
  -3   2   6    3.80    0.90
  -3   2   6    2.20    0.40
   3   2  -6    3.60    0.90
   2  -2  -6 1608.04   26.70
  -2  -2   6 1688.83   26.60
  -2   2   6 1604.54   30.20
   2   2  -6 1584.64   26.50
  -1  -2   6  181.88    5.10
  -1   2   6  180.98    5.20
   1   2  -6  176.98    5.80
   0  -2   6   25.00    1.80
   0  -2  -6   26.40    1.90
   0   2   6   27.80    1.90
   0   2  -6   23.20    1.80
  -1  -2  -6   84.79    3.50
   1  -2   6   77.49    3.20
  -1  -2  -6   81.69    2.00
  -1   2  -6   80.89    2.10
  -1   2  -6   76.19    3.00
   1   2   6   80.99    3.30
  -1   2  -6   82.49    2.10
   2  -2   6  142.99    4.50
  -2  -2  -6  140.59    4.70
  -2   2  -6  141.29    4.10
   2   2   6  139.59    3.20
  -2   2  -6  141.79    3.40
  -2   2  -6  144.49    3.50
   2   2   6  139.69    4.60
  -3  -2  -6  664.03   13.30
   3  -2   6  658.13   12.90
  -3  -2  -6  669.03   11.30
  -3   2  -6  665.63   11.90
   3   2   6  669.93   11.40
  -3   2  -6  675.03   12.10
   3   2   6  663.43   13.30
  -3   2  -6  647.94   11.60
   4  -2   6    2.00    0.80
  -4  -2  -6    0.60    0.70
   4   2   6    0.20    0.60
  -4   2  -6    0.80    0.60
  -4   2  -6    0.60    0.60
   4   2   6    1.00    0.50
   5  -2   6   33.40    2.40
  -5  -2  -6   35.20    2.50
  -5   2  -6   34.40    1.80
  -5   2  -6   33.30    2.60
   5   2   6   36.60    2.50
   5   2   6   33.10    1.90
   6  -2   6  169.18    5.70
  -6  -2  -6  175.48    6.10
   6  -2   6  173.48    4.30
   6   2   6  176.18    5.70
  -6   2  -6  169.48    5.30
   6   2   6  171.38    5.00
   7  -2   6   34.80    1.70
   7  -2   6   36.60    1.80
  -7  -2  -6   34.30    2.90
   7  -2   6   35.90    2.70
   7   2   6   33.50    2.60
  -7   2  -6   35.10    2.50
   7   2   6   36.50    2.40
  -8  -2  -6  148.39    6.00
   8  -2   6  147.19    5.70
   8   2   6  155.18    5.20
   8   2   6  140.69    5.40
  -8   2  -6  144.39    5.40
  -9  -2  -6   45.50    5.50
   9  -2   6   51.39    5.50
   9   2   6   51.29    3.30
  -9   2  -6   51.39    3.40
   9   2   6   49.50    3.10
  10  -2   6  134.99    6.00
 -10  -2  -6  128.49    6.20
 -10   2  -6  133.49    5.70
  10   2   6  149.88    5.70
  10   2   6  139.49    5.50
  11  -2   6    5.80    1.90
 -11  -2  -6    4.40    1.70
  11   2   6    4.30    1.60
  11   2   6    4.40    2.10
 -11   2  -6    5.50    1.80
 -12  -2  -6    0.40    1.40
  12  -2   6    0.40    1.30
  12   2   6    0.70    1.10
  12   2   6    0.90    1.40
 -12   2  -6    0.60    1.30
 -13  -2  -6    0.40    1.50
  13  -2   6    1.80    1.70
 -13   2  -6    2.90    1.70
  13   2   6    0.70    1.20
  13   2   6    0.20    1.20
 -14  -2  -6    4.70    2.00
  14  -2   6    5.30    2.00
 -14   2  -6    2.00    1.60
  14   2   6    3.80    1.80
  14   2   6    4.80    1.60
  15  -2   6   12.30    2.80
 -15  -2  -6   10.80    2.80
  15   2   6    9.40    2.20
  15   2   6   14.00    2.70
 -15   2  -6   11.70    2.60
  16  -2   6   -1.40    1.40
 -16  -2  -6   -0.20    1.50
  16   2   6   -2.00    1.40
  16   2   6    1.40    1.70
 -16   2  -6   -0.50    1.60
 -17  -2  -6   -0.60    1.80
  17  -2   6   -0.10    1.70
  17   2   6   -0.20    1.90
  17   2   6   -1.20    1.70
  18  -2   6   -1.10    2.20
 -18  -2  -6    1.60    2.10
  18   2   6    8.50    2.60
 -18   2  -6    1.00    2.20
  19  -3  -6    0.60    2.50
 -19  -3   6    2.50    1.90
 -19   3   6    2.50    2.40
  19   3  -6    4.50    2.80
  19   3  -6   -0.80    1.90
 -18  -3   6    8.50    2.80
  18  -3  -6    7.80    2.60
 -18   3   6   11.10    3.00
  18   3  -6    6.40    2.40
  18   3  -6    8.00    2.80
 -17  -3   6    2.40    1.90
  17   3  -6    0.60    1.90
 -17   3   6    2.10    1.90
  17   3  -6   -1.60    1.90
  16  -3  -6   17.80    3.10
  16  -3  -6   17.40    3.40
 -16  -3   6   24.00    3.40
  16   3  -6   18.00    3.30
  16   3  -6   17.50    2.90
 -16   3   6   20.60    3.70
  15  -3  -6   45.50    4.50
 -15  -3   6   45.80    3.90
  15  -3  -6   47.30    4.10
  15   3  -6   46.20    4.10
 -15   3   6   49.80    4.80
  15   3  -6   44.10    4.30
  14  -3  -6   14.00    2.90
  14  -3  -6   14.60    2.60
 -14  -3   6   11.90    2.30
  14   3  -6   16.30    2.80
 -14   3   6   15.50    2.90
  14   3  -6   11.10    2.50
  13  -3  -6    1.00    1.60
 -13  -3   6    0.30    1.50
  13  -3  -6    2.50    1.40
 -13  -3   6    0.30    1.30
  13   3  -6    0.30    1.40
  13   3  -6    1.10    1.50
 -12  -3   6   29.40    3.30
  12  -3  -6   36.40    4.60
  12  -3  -6   31.90    3.40
 -12  -3   6   30.90    2.90
  12   3  -6   29.90    3.30
  12   3  -6   32.70    3.30
 -11  -3   6  105.79    5.50
  11  -3  -6  100.09    5.40
 -11  -3   6  102.09    4.50
  11  -3  -6  103.49    4.90
  11   3  -6  113.69    6.40
  11   3  -6  101.99    5.30
 -10  -3   6   40.70    3.40
 -10  -3   6   37.90    2.70
  10  -3  -6   36.50    3.40
  10  -3  -6   36.90    3.00
 -10   3   6   37.80    2.00
  10   3  -6   38.70    3.40
  10   3  -6   40.30    3.40
   9  -3  -6   50.39    3.80
  -9  -3   6   54.89    3.80
   9  -3  -6   52.79    3.30
  -9  -3   6   56.09    3.00
   9   3  -6   57.39    3.90
   9   3  -6   51.49    3.60
  -9   3   6   58.59    2.60
   8  -3  -6  191.48    6.80
  -8  -3   6  193.58    6.10
  -8  -3   6  195.78    6.80
   8  -3  -6  186.68    5.70
  -8   3   6  189.28    5.30
   8   3  -6  189.28    6.80
   7  -3  -6  124.09    4.30
   7  -3  -6  116.29    5.00
  -7  -3   6  120.49    3.70
  -7  -3   6  117.69    5.00
  -7   3   6  125.29    4.20
   7   3  -6  115.69    5.10
   6  -3  -6  288.57    8.20
  -6  -3   6  286.97    6.00
  -6  -3   6  282.47    5.90
   6  -3  -6  289.97    7.90
  -6  -3   6  297.07    8.10
  -6   3   6  299.47    7.10
   6   3  -6  288.37    8.30
  -5  -3   6   94.89    4.10
   5  -3  -6   90.49    4.20
   5  -3  -6   92.59    3.20
   5   3  -6   87.09    4.20
  -5   3   6   97.29    3.70
   4  -3  -6   13.70    1.30
   4  -3  -6   10.60    1.70
  -4  -3   6   15.90    1.80
  -4   3   6   14.40    1.60
   4   3  -6   14.60    1.90
   3  -3  -6   80.19    2.60
  -3  -3   6   85.19    3.80
   3  -3  -6   80.79    3.80
  -3   3   6   77.89    2.50
   3   3  -6   75.39    3.70
  -3   3   6   77.09    3.50
   2  -3  -6   61.39    3.20
  -2  -3   6   60.69    3.20
   2  -3  -6   59.69    2.10
  -2   3   6   61.39    3.10
  -2   3   6   58.49    2.00
   2   3  -6   64.69    3.30
   1  -3  -6   45.20    2.80
   1  -3  -6   42.90    1.70
  -1  -3   6   39.90    2.60
   1  -3  -6   41.00    1.70
  -1   3   6   44.30    2.70
  -1   3   6   38.60    1.60
   1   3  -6   35.60    2.50
   0  -3  -6   79.59    2.50
   0  -3  -6   92.39    3.90
   0  -3  -6   82.79    2.40
   0  -3   6   80.39    3.60
   0   3   6   77.99    3.60
   0   3  -6   80.39    3.50
  -1  -3  -6    6.30    0.80
  -1  -3  -6    8.30    1.40
  -1  -3  -6    9.80    1.00
   1  -3   6    8.40    1.40
   1   3   6    8.50    1.50
  -1   3  -6    8.90    1.40
   2  -3   6    5.60    1.20
  -2  -3  -6    5.20    0.80
  -2  -3  -6    5.10    1.20
  -2   3  -6    5.80    1.10
  -2   3  -6    6.60    0.90
  -2   3  -6    6.90    0.80
   2   3   6    8.00    1.40
  -3  -3  -6  489.65   11.40
   3  -3   6  503.95   11.30
  -3  -3  -6  498.95    9.40
  -3   3  -6  495.35   10.20
   3   3   6  498.45   11.40
  -3   3  -6  485.65    9.20
  -4  -3  -6  132.59    4.00
   4  -3   6  138.99    5.20
  -4  -3  -6  132.39    5.20
  -4   3  -6  132.69    4.40
   4   3   6  133.99    4.00
   4   3   6  134.79    5.20
  -4   3  -6  132.89    4.00
  -5  -3  -6  244.98    7.50
   5  -3   6  239.08    7.30
  -5  -3  -6  251.47    6.30
  -5   3  -6  241.28    6.20
   5   3   6  241.48    6.10
  -5   3  -6  236.78    6.20
   5   3   6  222.38    7.20
  -6  -3  -6   10.10    1.80
   6  -3   6   10.20    1.80
   6   3   6   12.80    1.70
  -6   3  -6   12.50    1.80
  -6   3  -6   10.70    1.40
   6   3   6   10.80    1.90
   7  -3   6   93.49    5.60
  -7  -3  -6   96.19    4.90
  -7   3  -6  100.09    3.20
   7   3   6   99.69    4.10
  -7   3  -6   97.09    4.20
   7   3   6  103.09    4.90
   8  -3   6   -0.80    1.00
  -8  -3  -6    2.30    1.30
   8   3   6    0.30    0.90
  -8   3  -6    0.10    1.10
   8   3   6   -0.10    1.00
   9  -3   6   -0.60    1.20
  -9  -3  -6   -0.60    1.00
   9   3   6    1.20    1.50
  -9   3  -6    0.60    1.20
   9   3   6    0.50    1.10
  10  -3   6   62.39    4.30
 -10  -3  -6   55.59    4.20
  10   3   6   61.79    3.80
  10   3   6   57.09    4.10
 -10   3  -6   56.99    5.90
 -11  -3  -6   30.00    3.50
  11  -3   6   29.30    3.40
  11   3   6   28.90    2.90
  11   3   6   27.00    3.20
 -11   3  -6   32.00    3.30
  12  -3   6   -0.60    1.20
 -12  -3  -6   -0.30    1.50
  12   3   6   -1.30    1.30
 -12   3  -6   -0.50    1.30
  12   3   6   -1.60    1.10
  13  -3   6   -1.40    1.20
 -13  -3  -6    2.90    2.00
 -13   3  -6   -0.80    1.50
  13   3   6   -0.40    1.30
  13   3   6    1.20    1.50
 -14  -3  -6   16.10    3.30
  14  -3   6   19.30    3.40
  14   3   6   18.00    3.10
 -14   3  -6   15.80    2.90
  14   3   6   20.10    3.10
  15  -3   6   -1.10    1.80
 -15  -3  -6    0.80    1.90
  15   3   6    0.80    2.00
 -15   3  -6    3.90    1.70
  15   3   6    2.30    2.10
  16  -3   6    1.70    2.10
 -16  -3  -6    2.10    2.10
 -16   3  -6    3.20    2.00
  16   3   6   -2.10    1.80
  16   3   6   -1.30    2.00
  17  -3   6   -3.20    2.00
 -17  -3  -6   -1.60    1.60
 -17   3  -6   -1.20    1.60
  17   3   6   -3.20    2.00
  17   3   6   -1.70    2.00
  18  -4  -6   -1.70    2.20
 -18  -4   6    2.30    2.30
 -18  -4   6    2.70    2.00
 -18   4   6   -3.60    1.90
  18   4  -6   -2.00    2.40
  18   4  -6   -2.40    2.20
 -17  -4   6    4.90    2.50
 -17  -4   6    1.40    2.10
  17  -4  -6    4.20    2.30
  17  -4  -6    0.10    2.40
  17   4  -6    2.60    2.30
 -17   4   6    3.30    2.50
  17   4  -6    1.70    2.50
  16  -4  -6    2.60    2.30
 -16  -4   6    2.30    2.00
 -16  -4   6   -2.50    1.70
  16   4  -6    4.70    2.00
  16   4  -6    2.00    2.40
 -16   4   6    3.70    2.50
 -15  -4   6    3.20    1.80
 -15  -4   6    6.00    2.40
  15  -4  -6    5.30    2.20
  15  -4  -6    9.00    2.70
 -15   4   6    3.60    1.90
  15   4  -6    6.90    2.40
  15   4  -6    7.20    2.40
 -14  -4   6    1.00    1.40
  14  -4  -6    5.30    2.00
 -14  -4   6    4.20    2.40
  14  -4  -6    2.80    1.90
  14   4  -6    1.40    1.80
  14   4  -6    6.90    2.00
  13  -4  -6    8.70    2.20
 -13  -4   6    7.20    2.20
  13  -4  -6    5.60    2.10
  13   4  -6   13.10    2.50
  13   4  -6    5.20    2.10
 -12  -4   6    0.10    1.30
  12  -4  -6    1.20    1.60
  12  -4  -6    1.50    1.40
 -12  -4   6    2.70    1.80
  12   4  -6    8.80    2.20
 -11  -4   6    3.30    1.30
 -11  -4   6    3.00    1.40
  11  -4  -6    2.80    1.70
  11  -4  -6    2.30    1.50
  11   4  -6    1.70    1.70
 -10  -4   6    6.50    1.50
 -10  -4   6    5.40    1.60
  10  -4  -6    7.10    1.90
  10  -4  -6    6.10    1.80
  10   4  -6    1.40    1.50
 -10   4   6    6.30    1.30
  -9  -4   6   64.89    4.40
   9  -4  -6   61.39    4.40
  -9  -4   6   60.49    3.10
   9  -4  -6   67.79    3.90
  -9   4   6   66.89    3.10
   9   4  -6   64.89    4.50
   8  -4  -6   60.79    3.50
  -8  -4   6   54.39    4.10
   8  -4  -6   55.69    4.00
   8   4  -6   51.79    4.10
  -8   4   6   52.99    3.00
  -7  -4   6   21.70    2.80
   7  -4  -6   21.20    4.40
   7  -4  -6   25.80    2.40
  -7  -4   6   25.80    2.00
  -7   4   6   27.20    2.30
   7   4  -6   22.60    3.10
  -6  -4   6    8.50    2.90
   6  -4  -6    7.10    1.80
  -6  -4   6   11.10    1.10
   6  -4  -6   10.90    1.60
  -6   4   6   10.40    1.70
   5  -4  -6  120.29    5.40
  -5  -4   6  110.99    5.00
   5  -4  -6  114.69    4.10
   5   4  -6  113.29    5.40
  -5   4   6  117.99    4.60
   4  -4  -6   70.09    3.00
  -4  -4   6   71.49    4.00
   4  -4  -6   68.49    4.00
   4   4  -6   72.29    4.20
  -4   4   6   68.09    3.60
   3  -4  -6   71.59    4.10
   3  -4  -6   73.89    4.50
  -3  -4   6   73.89    4.10
  -3   4   6   74.49    3.70
   3   4  -6   77.89    4.10
   2  -4  -6  160.98    6.00
  -2  -4   6  173.18    6.20
   2  -4  -6  162.88    4.50
   2   4  -6  164.48    6.10
  -2   4   6  161.98    5.80
   1  -4  -6   18.20    2.30
  -1  -4   6   17.60    2.20
   1  -4  -6   16.40    1.50
   1   4  -6   22.70    2.40
  -1   4   6   20.30    2.40
   0  -4  -6   30.40    1.90
   0  -4  -6   28.50    2.70
   0  -4   6   26.60    2.60
   0   4  -6   29.20    2.60
   0   4   6   32.20    2.70
  -1  -4  -6    4.10    1.40
   1  -4   6    3.30    1.30
  -1  -4  -6    4.50    1.00
  -1   4  -6    3.70    1.10
   1   4   6    3.80    1.40
   2  -4   6  256.37    7.90
  -2  -4  -6  265.57    8.00
  -2  -4  -6  265.27    8.80
  -2   4  -6  248.38    5.50
   2   4   6  252.97    8.10
  -2   4  -6  245.38    5.40
  -2   4  -6  260.57    7.20
  -3  -4  -6   30.10    2.10
   3  -4   6   30.60    3.00
  -3  -4  -6   33.00    3.00
  -3   4  -6   29.50    1.90
   3   4   6   29.20    3.00
  -3   4  -6   33.00    2.60
  -4  -4  -6    5.80    1.20
   4  -4   6    6.30    2.80
  -4  -4  -6    5.10    1.70
  -4   4  -6    5.20    1.20
   4   4   6    5.90    2.30
  -4   4  -6    6.30    1.30
  -5  -4  -6  227.18    8.50
  -5  -4  -6  225.08    6.40
   5  -4   6  228.18    7.70
   5   4   6  224.68    8.00
  -5   4  -6  218.78    6.10
  -5   4  -6  224.68    6.40
  -6  -4  -6  197.18    7.40
  -6  -4  -6  192.48    6.00
   6  -4   6  189.38    7.30
  -6   4  -6  197.38    5.60
   6   4   6  192.18    7.40
  -6   4  -6  195.38    6.00
   7  -4   6   70.09    4.40
  -7  -4  -6   70.39    4.60
  -7  -4  -6   70.29    3.80
   7   4   6   64.79    4.40
  -7   4  -6   75.79    3.80
  -7   4  -6   70.09    3.10
   8  -4   6   28.10    3.00
  -8  -4  -6   27.50    3.30
  -8  -4  -6   27.00    2.80
  -8   4  -6   27.80    2.00
   8   4   6   37.00    2.90
   8   4   6   27.30    3.30
  -8   4  -6   25.80    2.80
  -9  -4  -6   15.10    2.40
  -9  -4  -6   23.30    3.20
   9  -4   6   17.60    2.90
   9   4   6   21.40    2.60
   9   4   6   22.00    3.20
  -9   4  -6   18.10    2.50
 -10  -4  -6    9.80    2.10
  10  -4   6   10.80    2.50
 -10  -4  -6   10.50    2.30
  10   4   6    9.10    2.30
  10   4   6    9.00    2.00
 -10   4  -6    8.30    2.00
  11  -4   6   15.70    2.90
 -11  -4  -6   13.80    3.00
  11   4   6   11.50    2.30
  11   4   6   10.90    2.40
 -11   4  -6   14.50    2.60
 -12  -4  -6   34.70    4.20
 -12   4  -6   38.90    3.70
  12   4   6   28.60    4.00
  12   4   6   32.60    3.50
 -13  -4  -6    1.80    2.00
  13  -4   6    0.30    1.70
  13   4   6   -0.60    1.60
  13   4   6    1.00    1.70
 -13   4  -6    2.10    1.80
  14  -4   6    0.00    1.80
 -14  -4  -6    0.90    2.00
 -14   4  -6    0.50    1.80
  14   4   6   -0.50    1.70
  14   4   6    2.50    2.10
  15  -4   6   20.30    3.70
 -15  -4  -6   17.40    3.70
 -15   4  -6   14.80    3.20
  15   4   6   17.50    3.10
  15   4   6   17.30    3.40
  16  -4   6   14.60    3.20
 -16  -4  -6   16.10    3.50
 -16   4  -6   13.60    2.90
  16   4   6   10.50    2.80
  16   4   6   16.20    3.20
  16  -5  -6   -3.90    2.00
  16  -5  -6    0.40    2.40
 -16  -5   6   -2.40    1.90
 -16  -5   6    0.50    2.00
 -16   5   6   -3.10    2.10
  16   5  -6   -2.10    2.20
  15  -5  -6    9.00    2.60
 -15  -5   6    6.80    1.80
 -15  -5   6    7.80    2.40
  15  -5  -6    9.10    3.00
 -15   5   6    7.20    2.70
  15   5  -6   10.10    2.80
 -14  -5   6    1.40    2.10
  14  -5  -6    2.40    2.20
  14  -5  -6   -2.40    1.80
 -14  -5   6   -0.50    1.60
  14   5  -6    2.80    2.10
 -13  -5   6   -0.40    1.50
 -13  -5   6    1.10    1.90
  13  -5  -6    3.00    2.10
  13  -5  -6   -3.80    1.50
  13   5  -6    6.20    2.60
  12  -5  -6   19.80    3.00
  12  -5  -6   19.50    3.30
 -12  -5   6   24.40    2.90
  12   5  -6   24.10    3.90
  11  -5  -6   -3.20    1.40
  11  -5  -6    0.60    1.60
 -11  -5   6   -0.80    1.30
 -11  -5   6    1.10    1.60
  11   5  -6    1.50    2.10
 -11   5   6   -0.60    0.90
  10  -5  -6    6.20    1.90
 -10  -5   6    8.00    1.60
 -10  -5   6   10.60    2.50
  10  -5  -6    7.80    2.40
  10   5  -6    8.60    2.60
 -10   5   6   11.50    1.70
  -9  -5   6   28.80    3.40
   9  -5  -6   28.10    3.60
   9  -5  -6   39.60    4.30
  -9  -5   6   23.10    2.20
   9   5  -6   19.60    3.20
  -9   5   6   26.10    2.40
  -8  -5   6    9.50    2.30
  -8  -5   6    7.60    1.30
   8  -5  -6    5.50    1.50
   8  -5  -6    7.50    2.00
  -8   5   6    4.50    1.60
   8   5  -6    4.50    2.10
   7  -5  -6    3.30    1.40
  -7  -5   6    0.30    1.40
   7  -5  -6    2.10    1.50
   7   5  -6    2.50    1.90
  -7   5   6    2.60    1.30
  -6  -5   6   17.00    2.70
   6  -5  -6   20.10    2.80
   6  -5  -6   20.70    2.40
  -6   5   6   21.20    2.50
   6   5  -6   22.00    3.10
  -5  -5   6   70.19    4.60
   5  -5  -6   72.29    4.50
   5  -5  -6   76.09    3.80
   5   5  -6   76.39    4.80
  -5   5   6   76.29    4.20
  -4  -5   6   -0.90    1.20
   4  -5  -6    0.00    0.90
   4  -5  -6    0.90    1.30
   4   5  -6    2.30    1.30
  -4   5   6   -0.80    1.00
   3  -5  -6    7.60    1.50
  -3  -5   6    9.10    2.00
   3  -5  -6    5.70    1.90
   3   5  -6    7.10    2.00
  -3   5   6    8.60    2.10
  -2  -5   6   89.89    4.80
   2  -5  -6   94.09    3.90
   2  -5  -6  101.69    5.30
   2   5  -6   91.79    5.10
  -2   5   6   94.19    5.70
   1  -5  -6   11.10    2.40
  -1  -5   6   12.00    2.30
   1  -5  -6   11.40    1.70
  -1   5   6   10.30    2.10
   1   5  -6   11.60    2.20
   0  -5  -6   13.20    2.40
   0  -5   6   14.00    2.40
   0  -5  -6   11.80    1.70
   0   5   6   11.00    2.10
   1  -5   6   42.40    3.50
  -1  -5  -6   42.00    2.70
  -1  -5  -6   37.90    3.40
  -1   5  -6   44.00    3.50
   1   5   6   44.60    3.70
   2  -5   6    0.00    1.30
  -2  -5  -6    1.60    1.10
  -2  -5  -6   -1.00    1.20
   2   5   6    3.00    1.40
  -2   5  -6    1.90    1.30
  -3  -5  -6    3.30    1.20
  -3  -5  -6    1.10    1.40
   3  -5   6    0.60    1.50
  -3   5  -6    3.00    1.40
   3   5   6    1.60    1.50
  -3   5  -6    2.10    0.90
  -4  -5  -6   90.29    4.00
  -4  -5  -6   77.39    4.70
   4  -5   6   80.69    4.90
  -4   5  -6   77.69    3.40
  -4   5  -6   76.99    4.10
   4   5   6   84.99    5.10
  -5  -5  -6   36.10    2.80
  -5  -5  -6   37.50    3.50
   5  -5   6   39.90    3.70
   5   5   6   36.40    3.70
  -5   5  -6   34.00    2.50
  -5   5  -6   33.30    2.80
  -6  -5  -6    5.40    1.80
  -6  -5  -6    4.60    1.40
   6  -5   6    3.40    1.70
   6   5   6    3.30    1.60
  -6   5  -6    2.40    1.30
  -6   5  -6    3.20    1.40
  -7  -5  -6   24.50    2.60
  -7  -5  -6   25.60    3.50
   7  -5   6   18.40    2.90
  -7   5  -6   20.20    2.20
   7   5   6   25.40    3.50
  -7   5  -6   18.30    2.50
  -8  -5  -6   13.90    2.30
   8  -5   6    8.60    2.10
  -8  -5  -6   13.80    2.70
  -8   5  -6   13.70    1.80
  -8   5  -6    9.40    1.90
   8   5   6   12.50    2.70
   9  -5   6    9.80    2.20
  -9  -5  -6    6.00    2.20
  -9  -5  -6    6.50    2.00
  -9   5  -6    7.90    1.90
   9   5   6    6.90    2.30
  10  -5   6   13.00    3.40
 -10  -5  -6   12.50    2.80
 -10  -5  -6    8.70    2.30
  10   5   6   12.00    2.90
 -10   5  -6   14.30    2.40
 -11  -5  -6   12.50    4.40
 -11  -5  -6   16.90    2.80
  11  -5   6   20.40    3.60
  11   5   6   13.80    3.20
 -11   5  -6   25.30    3.20
  12  -5   6   -1.00    2.00
 -12  -5  -6   -2.60    1.70
 -12  -5  -6   -1.80    1.80
 -12   5  -6    0.40    1.70
  12   5   6    0.10    1.90
  13  -5   6    4.20    2.40
 -13  -5  -6    0.70    2.30
 -13  -5  -6    3.00    2.60
 -13   5  -6    0.80    1.80
  13   5   6    4.70    2.80
 -14  -5  -6   12.50    3.50
 -14  -5  -6   18.50    3.60
  14  -5   6   18.10    3.60
  14   5   6   20.90    3.80
 -14   5  -6   17.60    3.00
  14  -6  -6    1.20    2.40
  14  -6  -6   -3.20    2.10
 -14  -6   6    2.50    2.50
  14   6  -6    5.90    2.60
 -13  -6   6    4.10    2.60
  13  -6  -6    0.90    2.20
  13  -6  -6    4.40    2.60
  13   6  -6    6.30    3.00
  12  -6  -6    8.70    2.50
  12  -6  -6    1.60    2.50
 -12  -6   6    2.30    1.80
  12   6  -6    4.40    2.40
 -11  -6   6   22.00    3.90
  11  -6  -6   22.10    3.20
  11  -6  -6   19.10    3.50
  11   6  -6   19.30    3.80
  10  -6  -6    1.00    3.40
  10  -6  -6    0.00    1.70
 -10  -6   6    1.50    2.00
 -10   6   6   -1.50    1.40
  10   6  -6    3.90    2.30
   9  -6  -6    1.70    1.80
  -9  -6   6    3.90    2.20
   9  -6  -6    3.80    1.80
   9   6  -6    3.10    2.50
  -9   6   6    4.00    1.80
   8  -6  -6    4.30    1.90
  -8  -6   6    0.80    1.90
   8  -6  -6    1.40    1.50
  -8   6   6    2.70    1.50
   8   6  -6    0.20    2.60
   7  -6  -6   16.20    2.40
   7  -6  -6   26.50    3.60
  -7  -6   6   18.20    3.30
   7   6  -6   18.20    3.30
  -7   6   6   16.10    2.50
  -6  -6   6   10.90    2.60
   6  -6  -6    6.30    2.20
   6  -6  -6    6.50    2.40
   6   6  -6    8.40    2.40
  -6   6   6    7.60    2.00
  -5  -6   6   -1.60    1.20
   5  -6  -6   -0.30    1.40
   5  -6  -6   -2.00    1.40
  -5   6   6   -1.00    1.40
   5   6  -6   -2.40    1.40
   4  -6  -6   -1.70    1.20
   4  -6  -6   -1.30    1.30
  -4  -6   6    0.00    1.60
   4   6  -6    0.40    1.70
  -4   6   6    0.10    1.30
   3  -6  -6    8.10    2.20
   3  -6  -6    6.20    1.80
  -3  -6   6    6.10    2.10
   3   6  -6    6.60    2.50
  -3   6   6    6.40    2.10
  -2  -6   6   13.50    2.70
   2  -6  -6    9.40    2.10
   2  -6  -6   10.30    1.90
  -2   6   6   15.00    2.80
   2   6  -6   11.70    2.30
   1  -6  -6   16.10    2.80
  -1  -6   6   12.80    2.50
   1  -6  -6   11.30    2.00
   1   6  -6   17.60    2.90
  -1   6   6   12.50    2.60
   0  -6   6    2.10    1.60
   0  -6  -6   -2.20    1.30
   0  -6  -6   -0.60    1.20
   0   6   6   -0.70    1.50
   0   6  -6    0.40    1.50
   1  -6   6    0.40    1.40
  -1  -6  -6    1.90    1.70
  -1  -6  -6    0.80    1.30
   1   6   6    1.20    1.80
  -1   6  -6    1.80    1.40
  -2  -6  -6  121.69    5.00
  -2  -6  -6  114.09    6.00
   2  -6   6  120.09    6.40
   2   6   6  109.39    6.40
  -2   6  -6  119.09    5.90
  -3  -6  -6   12.30    2.50
  -3  -6  -6   18.70    2.60
   3  -6   6   18.30    3.20
  -3   6  -6   20.80    2.90
   3   6   6   11.10    2.70
  -4  -6  -6    2.40    1.60
  -4  -6  -6    1.60    1.40
   4  -6   6    1.90    1.80
   4   6   6   -1.90    1.50
  -4   6  -6    0.20    1.40
  -4   6  -6   -1.80    0.90
   5  -6   6    7.70    2.10
  -5  -6  -6    9.60    2.40
  -5  -6  -6    6.70    2.10
  -5   6  -6    4.90    1.60
   5   6   6    7.00    2.40
  -6  -6  -6   17.70    3.00
   6  -6   6   24.50    5.00
  -6  -6  -6   18.70    2.70
  -6   6  -6   14.20    2.10
   6   6   6   21.30    4.00
  -6   6  -6   22.70    4.30
  -7  -6  -6    0.70    1.70
  -7  -6  -6   -0.80    1.50
   7  -6   6    1.50    1.50
   7   6   6   -1.20    1.50
  -7   6  -6    1.60    1.60
  -7   6  -6   -2.80    1.30
  -8  -6  -6   -0.40    1.60
   8  -6   6   -2.30    1.60
  -8  -6  -6   -0.80    1.80
  -8   6  -6   -0.30    1.30
  -8   6  -6    0.70    1.30
   8   6   6   -2.70    1.60
  -9  -6  -6    2.60    1.90
  -9  -6  -6    2.00    2.00
   9  -6   6    4.10    2.10
  -9   6  -6    4.20    2.00
   9   6   6    7.30    2.90
 -10  -6  -6    7.20    2.70
  10  -6   6    4.90    2.10
 -10  -6  -6    2.80    2.20
  10   6   6    5.10    2.40
 -10   6  -6    7.70    2.10
 -11  -6  -6    1.20    2.30
 -11  -6  -6    3.60    2.10
  11  -6   6   -3.20    1.90
  11   6   6    1.10    2.20
  10  -7  -6    2.00    2.50
 -10  -7   6    5.70    2.30
  10  -7  -6   -2.60    2.50
  10   7  -6    5.30    2.80
   9  -7  -6    2.50    2.10
   9  -7  -6    0.70    2.10
  -9  -7   6    0.30    2.20
   9   7  -6    3.20    2.70
  -9   7   6   -0.50    1.60
  -8  -7   6    2.60    2.10
   8  -7  -6   -1.10    2.20
   8  -7  -6    2.70    2.00
   8   7  -6    3.00    2.30
  -8   7   6    2.50    1.80
   7  -7  -6    0.30    1.80
   7  -7  -6    0.70    1.90
  -7  -7   6   -0.90    1.90
  -7   7   6   -3.00    1.60
   7   7  -6    1.70    2.30
   6  -7  -6   -1.30    1.90
   6  -7  -6    0.10    2.50
  -6  -7   6   -1.70    2.00
   6   7  -6   -3.80    1.80
  -6   7   6    0.40    1.80
   5  -7  -6    7.20    2.70
   5  -7  -6    1.90    2.00
  -5  -7   6    6.80    2.30
  -5   7   6   11.80    2.70
   5   7  -6    8.00    2.80
  -4  -7   6   -1.00    1.60
   4  -7  -6    2.00    1.80
   4  -7  -6    0.80    1.90
   4   7  -6    4.00    2.60
  -4   7   6    5.00    1.90
   3  -7  -6   13.00    2.90
  -3  -7   6    6.00    2.20
   3  -7  -6   10.50    2.40
  -3   7   6    7.70    2.60
   3   7  -6   12.50    2.90
   2  -7  -6    4.10    1.60
   2  -7  -6    2.60    2.10
  -2  -7   6    3.00    2.10
   2   7  -6    6.50    2.40
  -2   7   6    4.00    2.40
  -1  -7   6   -1.60    1.70
   1  -7  -6    3.10    1.50
   1  -7  -6    2.60    2.00
  -1   7   6   -2.80    2.80
   0  -7  -6    0.90    1.50
   0  -7   6    2.20    1.80
   0  -7  -6    0.80    1.90
   0   7   6    0.20    1.90
   0   7  -6   -0.90    1.80
  -1  -7  -6   38.70    4.40
   1  -7   6   47.70    4.70
  -1  -7  -6   42.80    3.50
  -1   7  -6   42.00    4.30
   1   7   6   33.20    4.50
  -2  -7  -6    7.40    2.40
  -2  -7  -6   10.70    2.00
   2  -7   6    7.40    2.50
   2   7   6    4.70    2.50
  -2   7  -6    5.90    2.30
   3  -7   6   21.30    3.60
  -3  -7  -6   17.00    3.10
  -3  -7  -6   16.60    2.60
   3   7   6   17.00    3.30
  -3   7  -6   18.40    3.30
  -4  -7  -6   -0.70    1.80
  -4  -7  -6   -0.20    2.00
  -4   7  -6   -0.70    1.90
   4   7   6    0.50    1.90
  -5  -7  -6   14.10    2.30
   5  -7   6    8.90    2.80
  -5  -7  -6   13.50    3.00
  -5   7  -6    9.30    2.40
   5   7   6   12.70    3.30
  -6  -7  -6   -1.60    1.60
  -6  -7  -6   -1.30    2.00
   6  -7   6   -1.60    2.10
   6   7   6   -1.90    1.80
  -6   7  -6   -2.40    1.80
   7  -7   6    7.00    2.60
  -7  -7  -6   10.90    2.80
  -7  -7  -6   11.90    2.40
   7   7   6    9.60    3.10
  -8  -7  -6    5.40    2.50
   8  -7   6    1.20    2.30
  -8  -7  -6    1.60    2.40
   8   7   6    0.80    2.30
  20   0  -7   -1.20    1.70
 -20   0   7   -0.50    2.10
  19   0  -7    2.80    1.80
 -19   0   7    0.80    2.10
 -18   0   7   -1.40    2.30
  18   0  -7    0.70    1.80
  17   0  -7    0.60    1.50
  17   0  -7   -1.50    0.90
 -17   0   7   -0.70    1.70
  16   0  -7    2.00    1.60
  16   0  -7    0.80    1.00
  15   0  -7   43.00    4.00
 -15   0   7   51.59    4.20
  15   0  -7   46.60    2.80
 -14   0   7    1.00    1.30
  14   0  -7    2.40    1.40
  14   0  -7    1.80    1.10
  13   0  -7  181.78    5.40
  13   0  -7  177.28    6.80
 -13   0   7  179.58    7.20
  12   0  -7    0.60    1.00
 -12   0   7   -1.60    0.90
  12   0  -7    1.60    0.90
  12   0  -7   -0.40    1.00
 -11   0   7   39.50    3.00
  11   0  -7   29.80    2.70
  11   0  -7   38.90    2.40
  11   0  -7   40.00    2.90
  10   0  -7    3.40    1.20
  10   0  -7    1.30    0.90
  10   0  -7    0.50    1.00
 -10   0   7    1.00    0.90
   9   0  -7    3.10    1.00
   9   0  -7    5.70    1.10
   9   0  -7    3.60    1.10
   8   0  -7    0.50    0.60
   8   0  -7   -0.60    0.70
   8   0  -7    2.70    1.60
   7   0  -7  581.74   11.50
   7   0  -7  578.54   11.40
   7   0  -7  561.94   11.40
   6   0  -7    0.50    0.50
   6   0  -7   -0.60    0.60
   6   0  -7    0.60    0.50
   5   0  -7  784.72   13.90
   5   0  -7  797.12   13.50
   5   0  -7  771.12   14.10
   4   0  -7    0.80    0.70
   4   0  -7    2.00    0.80
  -3   0   7 2635.34   39.50
   3   0  -7 2661.93   40.10
   3   0  -7 2656.83   40.80
  -3   0   7 2621.24   40.00
  -3   0   7 2690.03   39.50
  -2   0   7   -0.20    0.40
   2   0  -7    1.00    0.60
   2   0  -7    0.90    0.50
  -2   0   7    1.20    0.50
   1   0  -7  415.56    8.50
  -1   0   7  421.36    7.20
   1   0  -7  424.36    8.00
  -1   0   7  419.76    8.50
  -1   0   7  406.96    7.90
   1   0  -7  417.56    7.30
   0   0   7   -0.10    0.40
   0   0   7    0.70    0.40
   0   0  -7    0.60    0.50
   0   0   7   -0.20    0.40
   0   0  -7    0.10    0.70
  -1   0  -7  678.13   12.10
   1   0   7  665.33   12.30
   1   0   7  690.53   11.30
  -1   0  -7  683.93   11.30
   2   0   7    0.30    0.40
   2   0   7   -0.30    0.50
  -2   0  -7   -0.30    0.50
   3   0   7 2671.03   41.00
   3   0   7 2733.13   41.70
  -3   0  -7 2722.73   41.90
  -4   0  -7    1.70    0.70
   4   0   7    0.50    0.60
   4   0   7    0.30    0.50
  -5   0  -7    3.60    1.00
   5   0   7    5.50    1.00
   5   0   7    4.00    0.90
   6   0   7   -0.30    0.60
   6   0   7   -0.30    0.50
  -6   0  -7    0.30    0.70
  -7   0  -7  551.34   12.30
   7   0   7  554.64   11.70
   7   0   7  565.64   12.30
  -8   0  -7    0.00    0.80
   8   0   7    0.40    0.60
   8   0   7    1.60    0.90
  -9   0  -7   28.50    2.90
   9   0   7   33.80    2.80
   9   0   7   33.40    2.20
  10   0   7    0.00    0.70
  10   0   7    0.30    1.00
 -10   0  -7   -0.20    1.10
  11   0   7   17.40    1.80
  11   0   7   16.50    2.50
 -11   0  -7   15.80    2.70
  12   0   7   -0.50    0.80
  12   0   7    0.40    1.00
 -12   0  -7   -1.40    1.10
 -13   0  -7   22.20    3.40
  13   0   7   24.20    2.90
  13   0   7   21.60    2.00
  14   0   7   -1.00    0.80
  14   0   7   -0.30    1.30
 -14   0  -7   -0.50    1.30
 -15   0  -7   10.50    3.90
  15   0   7    7.60    2.30
  16   0   7    0.00    1.60
  17   0   7    6.30    2.40
 -17   0  -7   -0.50    1.80
  18   0   7    1.50    2.00
 -18   0  -7   -2.90    1.50
 -20  -1   7   -1.20    1.60
  20  -1  -7    3.20    2.20
 -20   1   7    0.40    2.30
  20   1  -7    1.60    2.10
 -19  -1   7    3.80    2.10
  19  -1  -7   12.80    2.80
  19   1  -7    9.60    2.50
 -19   1   7    5.70    2.50
  18  -1  -7   -0.50    2.10
 -18  -1   7   -1.40    1.70
  18   1  -7    3.10    1.80
  18   1  -7   -0.80    1.50
 -18   1   7   -0.30    1.90
 -17  -1   7   12.20    2.60
  17  -1  -7   17.70    3.20
  17   1  -7   12.70    2.60
 -17   1   7   21.10    3.60
  17   1  -7   13.30    2.20
  16  -1  -7    5.60    1.90
 -16  -1   7    5.40    1.90
 -16   1   7    0.80    1.80
  16   1  -7    5.40    2.00
  16   1  -7    2.30    1.40
  15  -1  -7   95.59    5.30
 -15  -1   7   96.39    5.30
 -15   1   7   98.99    5.90
  15   1  -7   94.79    5.60
  15   1  -7   92.89    4.40
  14  -1  -7    9.80    2.20
  14  -1  -7   10.30    2.20
 -14  -1   7    7.70    2.00
 -14   1   7   10.30    1.30
  14   1  -7    6.20    1.90
  14   1  -7   10.30    1.80
 -14   1   7    5.10    1.80
 -13  -1   7   60.59    4.00
  13  -1  -7   59.39    4.20
 -13   1   7   59.29    2.70
  13   1  -7   58.09    3.50
  13   1  -7   60.89    4.10
 -13   1   7   58.99    4.30
  12  -1  -7   50.99    3.40
 -12  -1   7   49.10    3.40
 -12   1   7   51.79    2.50
  12   1  -7   51.09    3.20
  12   1  -7   51.59    4.40
 -11  -1   7  313.27    8.50
  11  -1  -7  302.87    8.30
  11  -1  -7  307.77    9.00
  11   1  -7  309.57    8.00
 -11   1   7  307.37    7.00
  11   1  -7  301.87    8.70
 -10  -1   7   94.49    4.10
  10  -1  -7   87.19    3.90
  10  -1  -7   91.79    4.50
  10   1  -7   90.99    3.90
 -10   1   7   85.69    3.20
  10   1  -7   96.89    4.40
   9  -1  -7   53.39    2.80
   9  -1  -7   47.30    3.10
  -9  -1   7   53.59    2.90
   9   1  -7   53.79    3.10
   9   1  -7   46.50    2.80
  -9   1   7   49.70    2.40
   8  -1  -7   14.30    1.80
  -8  -1   7   13.00    1.60
   8  -1  -7   16.90    1.60
   8   1  -7   12.40    1.60
   8   1  -7   14.80    1.60
  -8   1   7   12.80    1.30
   8   1  -7   17.50    1.80
  -7  -1   7  242.28    5.90
   7  -1  -7  240.28    5.80
   7  -1  -7  229.98    6.50
   7   1  -7  235.08    5.70
   7   1  -7  227.08    6.20
  -7   1   7  233.68    5.70
   7   1  -7  227.68    6.30
   6  -1  -7   16.90    1.30
   6  -1  -7   17.70    1.80
   6   1  -7   13.90    1.30
   6   1  -7   22.10    1.80
   6   1  -7   17.10    1.70
  -6   1   7   16.50    1.40
  -5  -1   7  489.65    8.70
   5  -1  -7  470.85    9.90
  -5  -1   7  480.45   10.60
   5  -1  -7  469.35    8.60
   5   1  -7  467.65    9.80
   5   1  -7  464.45    8.60
   5   1  -7  454.95   10.50
  -5   1   7  470.25    8.50
  -5   1   7  480.35    9.50
  -4  -1   7  189.58    4.90
  -4  -1   7  186.48    4.10
   4  -1  -7  193.38    7.00
   4  -1  -7  191.68    4.00
  -4   1   7  190.28    5.00
   4   1  -7  178.48    5.30
   4   1  -7  187.18    4.10
  -3  -1   7 1399.56   22.40
   3  -1  -7 1395.06   23.00
  -3  -1   7 1382.66   21.20
  -3   1   7 1377.36   20.80
  -3   1   7 1360.56   22.80
   3   1  -7 1458.05   26.00
   3   1  -7 1407.96   21.30
   2  -1  -7  102.59    3.50
  -2  -1   7  101.89    3.20
  -2  -1   7   98.89    2.40
  -2   1   7   97.69    3.50
   2   1  -7  101.79    3.60
   2   1  -7  111.29    2.60
   1  -1  -7  849.72   14.90
  -1  -1   7  840.22   13.20
  -1  -1   7  866.31   14.40
  -1   1   7  826.62   14.90
   1   1  -7  830.82   13.20
   1   1  -7  826.32   14.80
   0  -1  -7   60.19    2.70
   0  -1   7   63.59    2.50
   0  -1   7   64.19    2.20
   0   1  -7   66.19    2.00
   0   1  -7   64.89    2.70
   0   1   7   57.69    2.80
   1  -1   7    4.90    0.70
   1  -1   7    4.20    0.90
  -1  -1  -7    4.00    0.90
  -1   1  -7    6.20    1.10
  -1   1  -7    4.80    0.70
   2  -1   7    6.40    1.00
   2  -1   7    5.20    0.80
  -2  -1  -7    5.00    0.80
  -2  -1  -7    6.70    1.20
   2   1   7    4.60    0.60
  -2   1  -7    5.40    0.90
  -2   1  -7    6.60    1.10
   2   1   7    5.00    1.10
  -3  -1  -7   23.10    1.30
   3  -1   7   28.70    1.80
  -3  -1  -7   26.80    2.00
  -3   1  -7   24.70    1.70
   3   1   7   27.30    2.00
  -3   1  -7   26.80    1.70
   3   1   7   26.30    1.40
   4  -1   7   47.30    2.20
  -4  -1  -7   43.80    2.60
   4  -1   7   45.80    2.40
   4   1   7   47.60    2.10
   4   1   7   46.10    2.50
  -4   1  -7   47.00    2.40
   5  -1   7  108.49    4.00
   5  -1   7  106.59    3.50
  -5  -1  -7  102.69    4.30
  -5   1  -7  115.29    4.10
   5   1   7  112.29    4.10
   5   1   7  109.49    3.50
   6  -1   7  100.49    4.00
  -6  -1  -7  103.49    4.40
   6  -1   7  102.59    3.40
   6   1   7  101.19    3.60
   6   1   7  103.49    4.00
  -6   1  -7  103.89    4.10
   7  -1   7   29.60    1.80
  -7  -1  -7   32.60    2.70
   7  -1   7   27.90    2.40
  -7   1  -7   30.00    2.40
   7   1   7   25.20    2.00
   7   1   7   29.70    2.20
   8  -1   7    7.60    1.50
   8  -1   7    6.50    1.10
  -8  -1  -7    6.70    1.90
   8   1   7    7.90    1.50
  -8   1  -7   11.40    1.90
   8   1   7    8.60    1.50
   9  -1   7   38.40    2.00
   9  -1   7   34.60    2.90
  -9  -1  -7   37.20    3.30
   9   1   7   35.90    2.70
  -9   1  -7   42.50    3.30
   9   1   7   43.70    2.80
  10  -1   7  252.37    5.90
 -10  -1  -7  269.37    8.80
  10  -1   7  255.57    9.30
  10   1   7  257.97    7.70
 -10   1  -7  238.98    9.50
  10   1   7  250.37    7.20
  11  -1   7   83.99    4.80
 -11  -1  -7   77.19    4.80
  11   1   7   80.19    5.10
  11   1   7   78.79    3.90
 -11   1  -7   83.79    4.80
  12  -1   7   -1.40    1.10
 -12  -1  -7    0.00    1.20
 -12   1  -7   -0.30    1.10
  12   1   7   -0.20    0.90
  12   1   7    0.90    1.20
 -13  -1  -7   -0.70    1.40
  13  -1   7    0.90    1.40
  13   1   7    0.50    1.10
  13   1   7    0.10    1.20
 -13   1  -7   -1.00    1.30
 -14  -1  -7    5.10    2.10
  14  -1   7    9.40    2.60
  14   1   7    4.70    1.60
 -14   1  -7    7.30    2.10
  14   1   7    5.40    2.00
  15  -1   7   13.40    4.00
 -15  -1  -7    7.40    2.60
  15   1   7    9.80    2.30
  15   1   7    8.30    1.90
 -15   1  -7   11.50    3.10
 -16  -1  -7   12.00    3.30
  16  -1   7    9.50    2.70
 -16   1  -7    8.90    2.60
  16   1   7   12.30    2.80
  17  -1   7   10.90    3.00
 -17  -1  -7   12.40    3.10
 -17   1  -7    9.70    2.70
  17   1   7   11.80    2.80
  18  -1   7   -0.50    2.00
 -18  -1  -7    4.10    2.30
  18   1   7    0.70    2.10
 -18   1  -7    2.00    2.40
  20  -2  -7    5.30    2.40
 -20  -2   7    7.30    2.80
 -20   2   7    6.20    2.80
  20   2  -7   10.40    2.90
  19  -2  -7   12.50    3.00
 -19  -2   7   12.80    3.00
 -19   2   7   19.60    3.90
  19   2  -7   13.60    3.10
  19   2  -7   15.30    2.80
  18  -2  -7   -0.30    1.70
 -18  -2   7    3.50    2.00
  18   2  -7    3.50    1.90
  18   2  -7   -3.90    1.70
 -18   2   7    0.60    1.90
 -17  -2   7    2.50    1.60
  17  -2  -7    3.10    2.10
 -17   2   7    3.70    2.30
  17   2  -7    2.50    1.90
  17   2  -7    2.00    1.60
  16  -2  -7    7.30    2.70
  16  -2  -7    4.80    2.10
 -16  -2   7    4.60    1.80
  16   2  -7    3.50    1.90
 -16   2   7    5.40    2.20
  16   2  -7    6.50    2.10
  15  -2  -7    2.80    1.70
 -15  -2   7    4.40    1.80
  15  -2  -7    2.90    1.90
  15   2  -7    3.60    1.70
 -15   2   7    2.80    1.80
  15   2  -7    2.40    1.70
  14  -2  -7   19.30    2.90
 -14  -2   7   16.80    2.60
  14  -2  -7   16.60    2.80
  14   2  -7   17.40    2.90
  14   2  -7   23.20    3.10
 -14   2   7   15.70    2.80
  13  -2  -7   93.09    4.80
  13  -2  -7   85.49    5.10
 -13  -2   7  102.49    4.90
  13   2  -7   85.99    5.10
  13   2  -7   93.39    4.60
  12  -2  -7   25.60    3.10
 -12  -2   7   24.00    2.50
  12  -2  -7   27.50    2.70
  12   2  -7   30.40    3.20
  12   2  -7   29.40    2.90
 -11  -2   7    1.10    0.90
  11  -2  -7   -1.50    1.00
  11  -2  -7   -1.00    0.90
  11   2  -7    0.40    2.10
  11   2  -7    0.10    1.10
 -11   2   7   -0.10    0.60
  10  -2  -7  106.39    4.30
 -10  -2   7  105.19    4.20
  10  -2  -7  107.09    5.00
  10   2  -7  113.69    4.80
  10   2  -7  100.09    4.80
 -10   2   7  102.59    3.50
   9  -2  -7   80.09    3.60
  -9  -2   7   83.29    3.50
  -9   2   7   84.99    3.10
   9   2  -7   81.09    4.10
   9   2  -7   84.39    4.00
  -8  -2   7  115.99    3.90
   8  -2  -7  112.99    4.80
   8  -2  -7  114.39    4.00
  -8  -2   7  114.69    4.70
   8   2  -7  115.19    4.60
  -8   2   7  115.59    3.80
   8   2  -7  114.59    4.60
   7  -2  -7  207.68    5.30
  -7  -2   7  208.38    5.10
  -7  -2   7  204.28    6.30
   7  -2  -7  200.78    6.40
   7   2  -7  199.18    6.20
   7   2  -7  208.78    6.30
  -7   2   7  212.88    5.50
  -6  -2   7   20.10    2.00
  -6  -2   7   18.20    1.30
  -6  -2   7   17.10    1.20
   6  -2  -7   17.20    1.90
   6  -2  -7   19.30    1.40
   6   2  -7   23.30    2.10
  -6   2   7   18.90    1.90
  -5  -2   7  106.39    2.80
  -5  -2   7  107.79    4.10
  -5  -2   7  104.39    3.80
   5  -2  -7  107.09    3.00
   5  -2  -7  108.29    4.30
  -5   2   7  105.89    2.90
  -5   2   7  111.99    4.50
   5   2  -7  108.99    4.20
   4  -2  -7  289.17    7.50
  -4  -2   7  289.17    7.10
   4  -2  -7  292.27    5.50
  -4   2   7  291.57    7.00
  -4   2   7  279.87    6.70
   4   2  -7  277.27    7.20
  -3  -2   7 1190.88   20.30
   3  -2  -7 1162.08   20.70
   3   2  -7 1160.38   20.50
  -3   2   7 1187.08   20.30
  -2  -2   7 1180.58   20.20
   2  -2  -7 1177.38   20.60
  -2   2   7 1160.18   20.20
   2   2  -7 1161.68   20.30
  -1  -2   7   21.90    1.90
   1  -2  -7   27.30    2.10
  -1   2   7   25.00    2.00
   1   2  -7   25.50    1.90
   0  -2   7   14.70    1.60
   0  -2  -7   16.60    1.70
   0   2  -7   17.10    1.60
   0   2   7   15.00    1.60
  -1  -2  -7   62.39    3.10
   1  -2   7   58.19    2.80
  -1   2  -7   59.39    1.80
   1   2   7   58.59    3.00
  -1   2  -7   60.09    2.80
   2  -2   7    2.30    0.80
  -2  -2  -7    1.70    0.80
  -2  -2  -7    3.10    0.70
   2   2   7    0.70    0.70
   2   2   7    1.90    0.40
  -2   2  -7    2.20    0.60
  -3  -2  -7    5.00    1.20
   3  -2   7    4.70    1.10
  -3  -2  -7    4.50    0.70
  -3   2  -7    4.70    1.00
   3   2   7    5.60    0.80
   3   2   7    3.70    1.00
  -3   2  -7    7.20    1.00
   4  -2   7   55.39    2.90
  -4  -2  -7   51.99    3.10
  -4   2  -7   45.30    2.30
   4   2   7   47.30    2.10
  -4   2  -7   49.70    2.40
   4   2   7   45.30    2.80
  -5  -2  -7   25.00    2.40
   5  -2   7   27.40    1.70
   5  -2   7   30.30    2.30
  -5   2  -7   30.60    1.80
  -5   2  -7   25.30    2.00
   5   2   7   26.50    2.20
   5   2   7   24.50    1.70
  -6  -2  -7    4.60    1.30
   6  -2   7    4.50    1.30
   6  -2   7    6.40    1.00
   6   2   7    7.00    1.60
   6   2   7    7.00    1.20
  -6   2  -7    4.60    1.10
   7  -2   7  247.98    7.40
   7  -2   7  235.48    5.60
  -7  -2  -7  230.28    7.60
   7   2   7  244.28    6.50
  -7   2  -7  234.48    6.90
   7   2   7  239.18    7.20
   8  -2   7   98.29    4.70
   8  -2   7   99.09    3.10
  -8  -2  -7  104.69    5.30
  -8   2  -7   97.39    4.50
   8   2   7  100.19    4.60
   8   2   7   99.99    4.20
   9  -2   7    8.50    2.00
  -9  -2  -7    6.50    1.80
   9   2   7    8.20    1.80
  -9   2  -7   10.30    2.00
   9   2   7    6.60    1.60
 -10  -2  -7    3.10    1.40
  10  -2   7    3.20    1.30
  10   2   7    2.80    1.30
  10   2   7    1.10    1.20
 -10   2  -7    2.60    1.60
 -11  -2  -7    0.20    1.20
  11  -2   7   -0.90    1.10
 -11   2  -7   -1.40    1.10
  11   2   7   -0.10    1.10
 -12  -2  -7    1.90    1.50
  12  -2   7    4.40    1.70
  12   2   7    4.40    2.00
 -12   2  -7    3.70    1.70
  12   2   7    3.10    1.50
  13  -2   7    4.70    1.70
 -13  -2  -7    5.00    2.00
 -13   2  -7    5.00    1.90
  13   2   7    6.00    1.90
  13   2   7    3.80    1.60
  14  -2   7    0.50    1.40
 -14  -2  -7    0.70    1.90
 -14   2  -7   -1.00    1.50
  14   2   7    0.10    1.30
  14   2   7   -0.50    1.30
  15  -2   7    1.90    1.90
 -15  -2  -7   -2.40    1.50
  15   2   7    0.20    1.50
  15   2   7   -0.80    1.40
  16  -2   7    4.40    2.40
 -16  -2  -7   -1.70    1.40
  16   2   7   -2.30    1.50
  16   2   7   -3.60    1.40
 -16   2  -7    1.10    2.10
  17  -2   7   -0.20    2.10
 -17  -2  -7   -0.50    1.90
 -17   2  -7   -0.80    1.80
  17   2   7   -0.30    1.90
  17   2   7    3.80    1.50
 -19  -3   7   -1.30    2.20
  19  -3  -7    3.00    2.40
  19   3  -7   15.90    3.60
  19   3  -7   -0.40    2.10
 -19   3   7    0.50    1.90
  18  -3  -7    9.70    3.00
  18   3  -7   10.00    3.00
  18   3  -7   11.90    2.70
 -18   3   7    8.50    2.90
  17  -3  -7    7.40    3.80
 -17  -3   7    8.10    2.50
  17  -3  -7    7.80    2.80
  17   3  -7    8.00    2.40
 -17   3   7    5.90    2.70
  17   3  -7    8.40    2.50
 -16  -3   7    3.90    1.90
  16  -3  -7    9.60    2.80
  16  -3  -7   10.10    2.30
  16   3  -7    9.80    2.40
 -16   3   7    4.90    2.40
  16   3  -7    7.80    2.20
 -15  -3   7   52.59    4.10
  15  -3  -7   42.80    4.60
  15  -3  -7   48.90    4.00
 -15  -3   7   48.50    4.50
  15   3  -7   49.90    4.50
 -15   3   7   50.59    4.80
  15   3  -7   46.50    4.20
 -14  -3   7   29.30    3.30
  14  -3  -7   30.70    3.30
  14  -3  -7   32.10    3.80
 -14  -3   7   34.30    3.90
  14   3  -7   36.30    3.60
  14   3  -7   31.40    3.70
  13  -3  -7    9.10    2.00
  13  -3  -7    6.90    2.20
 -13  -3   7    3.90    1.60
 -13  -3   7    4.40    1.60
  13   3  -7    2.70    1.80
  13   3  -7    5.00    1.90
 -12  -3   7    0.30    1.10
  12  -3  -7    2.10    1.40
  12  -3  -7    3.20    1.50
 -12  -3   7    4.50    1.50
  12   3  -7    2.40    1.60
  12   3  -7    2.90    1.30
  11  -3  -7   78.99    4.20
  11  -3  -7   73.59    4.80
 -11  -3   7   74.09    4.60
 -11  -3   7   73.59    3.80
 -11   3   7   73.89    2.90
  11   3  -7   77.49    4.60
  11   3  -7   81.89    4.80
  10  -3  -7   23.10    2.60
 -10  -3   7   24.80    2.80
 -10  -3   7   26.50    2.50
  10  -3  -7   26.30    3.10
  10   3  -7   29.60    3.00
 -10   3   7   25.80    2.50
  -9  -3   7   18.10    1.90
   9  -3  -7   16.10    2.10
   9   3  -7   24.00    2.80
  -9   3   7   17.50    1.80
   8  -3  -7  421.26   11.10
  -8  -3   7  448.36   11.10
  -8  -3   7  424.86    8.90
   8  -3  -7  430.86    9.50
   8   3  -7  425.66   11.10
  -8   3   7  426.66    9.20
   7  -3  -7  362.56    9.80
   7  -3  -7  373.86    8.20
  -7  -3   7  370.56    9.70
  -7  -3   7  361.56    7.40
   7   3  -7  360.86    9.80
  -7   3   7  364.76    8.40
   6  -3  -7    1.80    0.80
   6  -3  -7    1.20    1.10
  -6  -3   7    0.40    0.90
   6   3  -7    1.10    1.20
  -6   3   7    2.00    0.90
   5  -3  -7  105.39    4.70
  -5  -3   7   99.79    4.40
   5  -3  -7  102.99    3.20
   5   3  -7  102.49    4.60
  -5   3   7   99.79    4.00
   4  -3  -7  447.76    8.40
   4  -3  -7  444.66   10.70
  -4  -3   7  444.66   10.40
  -4   3   7  450.15   10.00
  -4   3   7  446.36    8.50
   4   3  -7  453.75   10.70
   3  -3  -7   41.10    1.80
   3  -3  -7   40.70    2.90
  -3  -3   7   43.20    2.90
  -3   3   7   42.00    1.70
   3   3  -7   45.10    2.90
  -3   3   7   48.30    2.80
  -2  -3   7   92.09    4.00
   2  -3  -7   96.59    2.50
   2  -3  -7   94.99    4.20
  -2   3   7   90.39    4.00
  -2   3   7   89.99    2.70
   2   3  -7   97.49    4.10
  -1  -3   7    0.30    0.80
   1  -3  -7   -0.20    0.70
   1  -3  -7    0.00    0.40
  -1   3   7    0.50    0.80
   1   3  -7    1.30    0.90
   0  -3   7   82.09    3.80
   0  -3  -7   89.09    4.00
   0  -3  -7   85.79    2.40
   0   3   7   88.19    4.00
   0   3  -7   82.19    3.60
  -1  -3  -7    0.30    0.40
  -1  -3  -7   -0.30    0.50
  -1  -3  -7   -1.40    0.80
   1  -3   7   -1.10    0.70
  -1   3  -7    2.50    1.00
   1   3   7    0.60    0.70
  -2  -3  -7  523.85   11.80
   2  -3   7  519.75   11.60
  -2  -3  -7  512.25    9.20
  -2  -3  -7  524.25    9.20
  -2   3  -7  485.65    8.90
   2   3   7  502.35   11.70
  -2   3  -7  525.35    9.10
  -2   3  -7  517.15   10.90
   3  -3   7  105.09    4.60
  -3  -3  -7  116.19    3.40
  -3  -3  -7  108.59    4.80
   3   3   7  113.29    4.80
  -3   3  -7  108.79    3.30
  -3   3  -7  104.79    4.00
  -4  -3  -7   33.00    2.80
   4  -3   7   31.50    2.70
  -4  -3  -7   30.40    1.90
   4   3   7   28.10    1.80
  -4   3  -7   28.30    1.90
  -4   3  -7   33.10    2.20
   4   3   7   29.30    2.60
   5  -3   7   39.80    3.00
  -5  -3  -7   36.70    3.10
   5   3   7   47.70    3.30
  -5   3  -7   36.60    2.30
   5   3   7   39.10    2.20
  -5   3  -7   38.50    2.30
   6  -3   7   24.30    2.60
  -6  -3  -7   24.00    2.70
  -6   3  -7   24.70    2.20
  -6   3  -7   23.90    3.60
   6   3   7   24.80    1.90
   6   3   7   17.80    2.60
   7  -3   7   17.60    1.60
   7  -3   7   14.50    2.60
  -7  -3  -7   15.90    2.60
   7   3   7   17.80    2.80
   7   3   7   16.80    1.90
  -7   3  -7   16.80    1.60
  -7   3  -7   17.50    2.10
  -8  -3  -7   89.69    5.00
   8  -3   7   93.79    5.00
   8   3   7   94.29    5.90
  -8   3  -7   89.99    4.40
   8   3   7   92.69    4.10
  -9  -3  -7   14.10    2.50
   9  -3   7   13.80    2.50
   9   3   7   13.40    2.40
  -9   3  -7   11.10    2.00
   9   3   7   19.70    2.30
 -10  -3  -7   10.40    2.10
  10  -3   7   11.00    2.50
  10   3   7    8.50    2.00
 -10   3  -7    9.60    2.20
  10   3   7   10.60    2.10
  11  -3   7   13.50    2.80
 -11  -3  -7   12.10    2.60
 -11   3  -7   13.60    2.30
  11   3   7   11.30    2.30
  11   3   7   13.80    2.50
  12  -3   7    5.00    2.10
 -12  -3  -7    3.00    1.80
  12   3   7    4.40    1.80
 -12   3  -7    2.10    1.70
  12   3   7    3.80    1.70
  13  -3   7   -1.30    1.70
 -13  -3  -7    0.20    1.50
 -13   3  -7   -0.10    1.50
  13   3   7    1.00    1.40
  13   3   7    1.10    1.50
 -14  -3  -7   -1.30    1.40
  14  -3   7   -0.70    1.50
 -14   3  -7   -0.70    1.60
  14   3   7    0.60    1.70
  14   3   7   -1.50    1.40
 -15  -3  -7   16.80    3.40
  15  -3   7   15.20    3.30
  15   3   7   17.30    3.00
 -15   3  -7   15.10    3.10
 -16  -3  -7    4.30    2.40
  16  -3   7    6.90    2.40
  16   3   7    4.40    2.40
 -16   3  -7   -0.60    2.10
  16   3   7   -1.90    1.90
  18  -4  -7    0.30    2.30
 -18  -4   7    1.60    2.10
 -18  -4   7    1.30    2.50
 -18   4   7   -4.50    1.90
  18   4  -7   -2.40    2.30
  18   4  -7    0.20    2.40
 -17  -4   7    0.40    2.00
  17  -4  -7   -1.30    2.00
 -17  -4   7   -0.60    1.50
  17   4  -7    1.20    2.10
 -17   4   7   -1.40    2.00
  16  -4  -7   11.20    2.90
 -16  -4   7    5.70    2.50
 -16  -4   7   12.30    2.80
  16  -4  -7    7.80    2.70
  16   4  -7   13.80    3.00
 -16   4   7    8.60    3.00
  15  -4  -7    1.30    1.90
 -15  -4   7    2.80    2.20
 -15  -4   7    0.90    1.80
  15  -4  -7    2.00    1.80
  15   4  -7    2.00    2.10
  15   4  -7    4.00    2.30
  14  -4  -7   12.80    2.60
 -14  -4   7    7.60    2.00
  14  -4  -7   11.20    3.60
  14   4  -7    7.70    2.50
  13  -4  -7   -0.50    1.50
  13  -4  -7   -2.30    1.50
 -13  -4   7    0.00    1.40
  13   4  -7    0.60    1.80
 -12  -4   7    2.60    1.40
  12  -4  -7    2.30    1.50
 -12  -4   7    1.00    1.20
  12  -4  -7    2.00    1.80
  12   4  -7    4.20    2.00
 -11  -4   7    7.60    1.50
  11  -4  -7    8.90    2.40
  11  -4  -7    7.20    3.20
 -11  -4   7    6.50    2.10
 -11   4   7    8.10    1.30
  11   4  -7    7.00    2.20
  10  -4  -7   62.09    3.80
 -10  -4   7   53.79    4.20
 -10  -4   7   55.29    3.10
  10  -4  -7   58.19    4.30
  10   4  -7   65.79    4.60
 -10   4   7   58.69    2.90
  -9  -4   7    8.40    1.30
   9  -4  -7    7.90    1.80
   9  -4  -7    8.80    2.00
  -9  -4   7    7.90    2.20
   9   4  -7    7.20    2.10
  -9   4   7    7.20    1.40
  -8  -4   7    9.20    1.90
   8  -4  -7    5.90    1.50
   8  -4  -7    8.90    2.10
  -8   4   7   12.20    1.70
   8   4  -7   10.30    2.20
   7  -4  -7   99.29    4.10
   7  -4  -7   90.79    5.00
  -7  -4   7   94.79    4.90
   7   4  -7   86.59    5.00
  -7   4   7   93.49    4.10
   6  -4  -7  273.57    6.80
  -6  -4   7  253.67    8.30
   6  -4  -7  239.38   12.10
   6   4  -7  258.67    8.50
  -6   4   7  258.07    7.40
  -5  -4   7   -0.40    1.50
   5  -4  -7    3.50    0.90
   5  -4  -7    3.60    1.40
  -5   4   7    0.80    1.00
   5   4  -7    1.90    2.40
   4  -4  -7   55.09    3.80
   4  -4  -7   56.99    3.00
  -4  -4   7   53.59    3.60
   4   4  -7   52.69    3.70
  -4   4   7   54.29    3.40
   3  -4  -7  244.28    5.80
   3  -4  -7  240.58    7.80
  -3  -4   7  248.58    7.80
   3   4  -7  240.88    7.70
  -3   4   7  248.38    7.50
   2  -4  -7   31.00    3.00
   2  -4  -7   30.40    1.90
  -2  -4   7   29.30    2.90
   2   4  -7   31.30    2.90
  -2   4   7   31.10    2.80
   1  -4  -7   86.89    4.40
  -1  -4   7   84.09    4.40
   1  -4  -7   88.49    3.00
  -1   4   7   81.29    4.30
   1   4  -7   91.29    4.40
   0  -4  -7   69.19    2.70
   0  -4   7   74.79    4.20
   0  -4  -7   73.99    4.20
   0   4  -7   73.19    3.90
   0   4   7   73.79    4.10
   1  -4   7  187.48    6.70
  -1  -4  -7  183.68    6.70
  -1  -4  -7  186.98    4.80
   1   4   7  191.08    6.80
  -1   4  -7  194.78    6.40
   2  -4   7    2.40    1.40
  -2  -4  -7    3.40    1.40
  -2  -4  -7    2.90    0.90
  -2   4  -7    2.20    1.10
   2   4   7    4.40    1.70
   3  -4   7  331.37   11.50
  -3  -4  -7  343.47    9.80
  -3  -4  -7  319.67    8.40
   3   4   7  334.67   11.60
  -3   4  -7  338.77    7.10
  -3   4  -7  356.16    8.80
  -4  -4  -7  179.38    5.20
   4  -4   7  187.88    7.00
  -4   4  -7  179.38    5.00
   4   4   7  179.58    7.00
  -4   4  -7  194.68    6.10
  -5  -4  -7  177.18    5.40
   5  -4   7  169.48    6.80
  -5  -4  -7  188.08    7.20
  -5   4  -7  172.48    5.60
  -5   4  -7  171.48    5.20
   5   4   7  171.08    6.90
  -6  -4  -7   40.30    2.70
  -6  -4  -7   37.00    3.60
   6  -4   7   37.50    3.60
   6   4   7   38.50    3.60
  -6   4  -7   38.00    2.70
  -6   4  -7   39.40    2.60
   7  -4   7   75.69    4.70
  -7  -4  -7   70.19    4.70
  -7  -4  -7   69.79    3.70
   7   4   7   67.29    4.60
  -7   4  -7   68.49    3.10
  -7   4  -7   75.99    3.80
  -8  -4  -7    7.80    1.60
  -8  -4  -7    6.00    2.00
   8  -4   7    7.20    2.20
   8   4   7    4.90    2.00
  -8   4  -7    4.50    1.50
   8   4   7    8.40    1.70
  -8   4  -7    7.00    1.20
  -9  -4  -7   -1.10    1.00
   9  -4   7   -0.30    1.40
  -9  -4  -7   -1.30    1.30
  -9   4  -7   -0.40    1.20
   9   4   7   -0.70    1.50
   9   4   7    2.60    1.30
 -10  -4  -7   11.60    2.40
  10  -4   7   12.40    2.50
 -10  -4  -7    6.90    1.80
  10   4   7    6.00    1.60
  10   4   7    7.20    2.10
 -10   4  -7   11.70    2.20
 -11  -4  -7    1.20    1.80
  11  -4   7    0.70    1.50
  11   4   7    0.20    1.30
  11   4   7    0.90    1.90
 -11   4  -7    0.20    1.40
 -12  -4  -7    3.20    3.20
  12  -4   7    2.30    1.80
  12   4   7    1.80    1.70
 -12   4  -7    3.60    1.60
  12   4   7    6.70    1.90
 -13  -4  -7   17.50    3.60
  13  -4   7   13.00    2.90
  13   4   7   12.30    2.70
  13   4   7   12.50    2.70
 -13   4  -7   16.10    2.90
 -14  -4  -7    1.30    2.30
  14  -4   7    1.10    1.80
  14   4   7    2.30    2.30
  14   4   7   -0.30    1.90
  15  -4   7    1.30    2.30
 -15  -4  -7    2.90    2.30
  15   4   7   -4.00    1.70
  15   4   7   -0.50    2.00
 -15   4  -7    1.20    2.00
 -16  -5   7    0.50    2.40
  16  -5  -7   -0.90    2.50
 -16  -5   7   -2.90    2.00
  16  -5  -7    2.60    2.50
 -16   5   7   -0.80    2.10
  16   5  -7    2.10    2.50
  15  -5  -7   -2.30    3.20
 -15  -5   7    0.80    2.30
  15  -5  -7    6.60    2.80
 -15  -5   7    7.40    2.10
  15   5  -7    7.30    2.80
 -14  -5   7   -1.80    1.60
 -14  -5   7   -0.20    1.70
  14  -5  -7    1.80    2.00
  14  -5  -7   -2.20    1.80
  14   5  -7    1.80    2.40
 -13  -5   7   -1.90    1.60
  13  -5  -7    1.80    1.80
  13  -5  -7    1.80    1.90
 -13  -5   7   -2.30    1.60
  13   5  -7   -1.60    2.00
  12  -5  -7    5.70    3.30
 -12  -5   7    9.10    2.20
 -12  -5   7    7.80    1.80
  12  -5  -7   10.00    2.20
  12   5  -7    6.10    3.60
  11  -5  -7   14.90    2.40
  11  -5  -7   14.10    3.00
 -11  -5   7   12.80    1.90
 -11  -5   7   13.20    2.60
 -11   5   7   12.40    1.70
  11   5  -7   12.50    2.70
  10  -5  -7   -2.00    2.00
 -10  -5   7   -0.80    1.00
 -10  -5   7    0.00    1.60
  10  -5  -7    1.40    1.50
  10   5  -7    2.00    1.90
 -10   5   7   -0.30    1.10
  -9  -5   7    5.60    2.00
   9  -5  -7    9.00    1.90
  -9  -5   7    8.00    1.20
   9  -5  -7    7.30    2.10
  -9   5   7    8.30    1.50
   9   5  -7    7.70    2.20
   8  -5  -7   70.89    3.90
  -8  -5   7   73.59    4.90
   8  -5  -7   68.39    4.80
   8   5  -7   65.09    5.00
  -8   5   7   67.29    3.80
   7  -5  -7   12.30    2.30
  -7  -5   7   13.20    2.50
   7  -5  -7    9.40    1.80
  -7   5   7    8.00    1.80
   7   5  -7   10.50    2.50
  -6  -5   7   14.20    2.70
   6  -5  -7   10.20    1.70
   6  -5  -7   10.80    2.30
   6   5  -7   13.30    2.80
  -6   5   7    7.80    1.90
   5  -5  -7   22.90    2.30
   5  -5  -7   23.20    3.20
  -5  -5   7   25.20    3.20
   5   5  -7   28.40    3.40
  -5   5   7   21.90    2.70
   4  -5  -7    4.90    1.40
  -4  -5   7    7.30    1.90
   4  -5  -7    1.50    1.50
   4   5  -7    7.70    2.00
  -4   5   7    0.50    2.20
   3  -5  -7    7.20    1.50
  -3  -5   7    9.40    2.20
   3  -5  -7    9.30    2.30
   3   5  -7    9.90    2.00
  -3   5   7   12.20    2.20
   2  -5  -7  142.89    4.70
  -2  -5   7  140.99    6.20
   2  -5  -7  141.19    6.30
   2   5  -7  141.99    6.30
  -2   5   7  142.59    6.10
   1  -5  -7   67.89    3.20
  -1  -5   7   62.09    4.30
   1  -5  -7   68.99    4.50
   1   5  -7   69.79    4.40
  -1   5   7   70.29    4.40
   0  -5  -7   -0.80    0.90
   0  -5   7   -1.20    1.00
   0  -5  -7   -1.60    1.10
   0   5   7    0.00    1.30
   0   5  -7   -1.00    1.10
   1  -5   7   60.59    4.20
  -1  -5  -7   56.19    3.00
  -1  -5  -7   56.79    4.20
   1   5   7   59.19    4.20
  -2  -5  -7   97.19    5.20
   2  -5   7  104.79    5.40
  -2  -5  -7  100.89    3.90
  -2   5  -7   97.39    4.80
   2   5   7   99.49    5.50
  -3  -5  -7   10.10    1.60
  -3  -5  -7   21.30    3.00
   3  -5   7   16.90    2.80
  -3   5  -7   17.30    1.60
   3   5   7   13.90    2.50
  -3   5  -7   14.10    2.20
  -4  -5  -7    2.80    1.20
  -4  -5  -7    3.60    1.70
   4  -5   7    4.20    1.60
  -4   5  -7    2.10    1.10
   4   5   7    0.30    1.30
  -4   5  -7    0.90    1.30
  -5  -5  -7   60.49    4.50
   5  -5   7   59.09    4.40
  -5  -5  -7   60.49    3.40
  -5   5  -7   61.59    3.10
   5   5   7   60.59    4.60
  -5   5  -7   52.99    3.50
  -6  -5  -7   12.00    2.00
  -6  -5  -7   11.40    2.60
   6  -5   7   15.70    3.00
  -6   5  -7   14.50    2.20
   6   5   7   12.80    2.80
  -6   5  -7   15.00    2.00
  -7  -5  -7   -0.20    1.50
   7  -5   7    2.20    1.60
  -7  -5  -7   -0.80    1.20
  -7   5  -7    0.10    1.10
   7   5   7    1.00    1.60
  -7   5  -7   -1.30    1.20
  -8  -5  -7   22.30    3.40
  -8  -5  -7   23.60    3.50
   8  -5   7   17.10    3.00
   8   5   7   18.00    3.20
  -8   5  -7   17.60    2.10
  -8   5  -7   14.50    2.10
  -9  -5  -7    9.50    2.70
   9  -5   7    8.90    3.60
  -9  -5  -7    9.40    2.10
  -9   5  -7   11.70    2.20
   9   5   7    8.90    2.60
  10  -5   7   -1.10    1.40
 -10  -5  -7    0.50    2.60
 -10  -5  -7   -1.00    1.40
  10   5   7   -1.40    1.70
 -10   5  -7    0.90    1.50
 -11  -5  -7   17.20    2.70
 -11  -5  -7   24.20    3.80
  11  -5   7   19.60    3.40
  11   5   7   22.40    3.60
 -11   5  -7   28.10    3.40
 -12  -5  -7    0.90    1.90
  12  -5   7    2.30    2.30
 -12  -5  -7    4.10    2.30
  12   5   7    2.40    2.30
 -12   5  -7   -0.30    1.80
 -13  -5  -7   -1.80    2.10
 -13  -5  -7   -0.90    1.80
  13  -5   7    1.80    2.20
 -13   5  -7    0.10    2.10
  13   5   7   -0.50    2.10
  13  -6  -7    0.80    2.50
  13  -6  -7   -2.40    1.90
 -13  -6   7   -4.20    1.60
  13   6  -7   -5.60    2.20
  12  -6  -7    8.70    2.30
 -12  -6   7    7.80    2.60
  12  -6  -7    5.80    2.60
  12   6  -7   10.60    3.10
  11  -6  -7    6.50    2.10
  11  -6  -7    9.30    2.80
 -11  -6   7   11.10    2.70
  11   6  -7   11.80    3.00
  10  -6  -7   16.80    2.60
  10  -6  -7   17.90    3.20
 -10  -6   7   17.40    3.40
  10   6  -7   13.90    3.00
 -10   6   7   22.60    3.00
  -9  -6   7    3.00    2.00
   9  -6  -7    2.20    2.30
   9  -6  -7    0.60    1.60
   9   6  -7    4.20    2.10
  -9   6   7    3.00    1.80
   8  -6  -7    2.30    1.50
   8  -6  -7    1.90    1.80
  -8  -6   7    1.80    2.00
   8   6  -7    6.00    2.40
  -8   6   7    2.00    1.60
  -7  -6   7    6.60    2.20
   7  -6  -7    3.80    2.10
   7  -6  -7    4.80    2.10
   7   6  -7    3.50    2.70
  -7   6   7    4.70    1.70
   6  -6  -7    1.00    1.60
   6  -6  -7    2.80    1.90
  -6  -6   7    4.10    1.80
   6   6  -7    0.90    1.70
  -6   6   7    3.40    1.60
   5  -6  -7   -0.90    1.10
   5  -6  -7   -1.00    1.50
  -5  -6   7   -0.60    1.40
  -5   6   7    0.60    1.50
   5   6  -7    1.00    1.50
   4  -6  -7   12.50    2.50
   4  -6  -7   12.90    2.10
  -4  -6   7   15.50    2.90
   4   6  -7   16.20    2.90
  -4   6   7   10.70    2.40
  -3  -6   7    1.10    1.50
   3  -6  -7    0.40    1.40
   3  -6  -7    2.00    1.60
  -3   6   7   -0.60    1.30
   3   6  -7    3.10    2.10
   2  -6  -7   -2.20    1.20
  -2  -6   7    1.50    1.70
   2  -6  -7    1.10    1.50
   2   6  -7   -0.10    1.40
  -2   6   7   -0.40    1.50
   1  -6  -7   44.70    4.10
  -1  -6   7   48.30    4.20
   1  -6  -7   43.70    3.10
   1   6  -7   45.90    4.10
  -1   6   7   45.80    4.20
   0  -6  -7   51.89    4.20
   0  -6   7   51.89    4.50
   0  -6  -7   44.10    3.20
   0   6  -7   50.39    4.20
   0   6   7   57.59    4.50
  -1  -6  -7   53.69    4.30
   1  -6   7   63.49    4.80
  -1  -6  -7   52.89    3.30
  -1   6  -7   62.99    4.40
   1   6   7   56.49    4.70
  -2  -6  -7    0.70    1.20
  -2  -6  -7    2.30    1.70
   2  -6   7    2.00    1.30
   2   6   7    0.60    1.60
  -2   6  -7    2.00    1.50
   3  -6   7    8.20    2.30
  -3  -6  -7    9.50    1.90
  -3  -6  -7    9.50    2.30
  -3   6  -7    9.90    2.30
   3   6   7    9.30    2.40
   4  -6   7   -1.50    1.60
  -4  -6  -7    2.20    1.70
  -4  -6  -7    1.40    1.30
   4   6   7   -0.20    1.60
  -4   6  -7   -1.80    1.30
  -5  -6  -7    1.40    1.70
   5  -6   7    0.80    3.00
  -5  -6  -7   -1.60    1.40
  -5   6  -7    3.60    1.60
  -5   6  -7   -1.60    0.80
   5   6   7   -1.20    2.70
   6  -6   7   17.20    3.30
  -6  -6  -7   18.60    3.30
  -6  -6  -7   23.30    2.90
  -6   6  -7   21.40    2.90
   6   6   7   15.20    3.20
  -7  -6  -7    2.60    2.20
   7  -6   7    4.90    2.20
  -7  -6  -7    4.30    1.80
   7   6   7    6.00    2.20
  -7   6  -7    0.90    1.30
  -7   6  -7    7.60    1.90
   8  -6   7   -0.10    1.90
  -8  -6  -7    0.90    1.80
  -8  -6  -7   -2.50    1.60
   8   6   7   -3.80    1.40
  -8   6  -7    0.40    1.70
   9  -6   7    6.70    2.40
  -9  -6  -7   -3.00    1.90
  -9  -6  -7    2.10    1.60
   9   6   7    2.70    2.20
  -9   6  -7   -0.60    1.50
  10  -6   7    9.20    2.90
 -10  -6  -7    8.60    2.20
 -10  -6  -7    4.50    2.60
  10   6   7    7.80    2.90
 -10   6  -7    6.60    2.20
  11  -6   7   16.50    3.30
 -11  -6  -7   16.60    3.10
 -11  -6  -7   18.70    3.70
 -11   6  -7   13.10    2.80
  11   6   7   20.40    4.20
  10  -7  -7   -1.70    2.30
 -10  -7   7    1.30    2.30
  10  -7  -7    2.80    2.20
  10   7  -7    2.50    2.20
   9  -7  -7   -4.90    2.00
  -9  -7   7   -1.30    2.30
   9  -7  -7   -2.00    1.90
   9   7  -7   -2.60    2.20
  -9   7   7    0.90    1.80
   8  -7  -7   15.10    3.20
  -8  -7   7   15.00    3.50
   8  -7  -7    7.00    2.20
  -8   7   7    8.60    2.70
   8   7  -7    9.40    2.90
   7  -7  -7    0.20    2.30
  -7  -7   7    2.10    2.00
   7  -7  -7   -1.40    1.80
  -7   7   7    4.40    2.10
   7   7  -7    0.30    2.10
   6  -7  -7   -4.00    1.80
   6  -7  -7   -1.80    1.80
  -6  -7   7   -4.00    1.60
   6   7  -7   -0.50    2.00
  -6   7   7   -0.40    1.80
   5  -7  -7    4.70    2.30
   5  -7  -7    0.50    2.00
  -5  -7   7    0.20    1.70
  -5   7   7    5.20    2.10
   5   7  -7    0.50    2.30
   4  -7  -7    4.90    2.00
  -4  -7   7    3.10    2.10
   4   7  -7    1.00    2.30
  -4   7   7    4.00    2.30
   3  -7  -7    4.20    1.80
  -3  -7   7   -2.80    1.40
   3  -7  -7    0.70    1.80
  -3   7   7    1.40    2.60
   3   7  -7   -0.50    2.00
   2  -7  -7   15.30    2.40
   2  -7  -7   13.50    2.70
  -2  -7   7   11.10    2.70
  -2   7   7   14.20    3.70
   2   7  -7   12.50    3.00
  -1  -7   7   12.10    2.90
   1  -7  -7    6.40    2.50
   1  -7  -7    7.00    1.90
   1   7  -7   13.60    3.20
  -1   7   7    7.00    2.50
   0  -7  -7    2.80    1.40
   0  -7   7   -0.80    1.50
   0  -7  -7    2.10    2.00
   0   7   7   -0.10    1.80
   0   7  -7    3.60    2.70
  -1  -7  -7    5.50    2.40
   1  -7   7    3.30    2.20
  -1  -7  -7    0.90    1.50
  -1   7  -7    2.30    2.10
   1   7   7    0.60    1.90
   2  -7   7   45.70    4.90
  -2  -7  -7   41.40    7.20
   2   7   7   32.10    4.50
  -2   7  -7   45.80    4.40
  -3  -7  -7    0.90    2.20
  -3  -7  -7    1.40    1.90
   3  -7   7    7.90    2.40
   3   7   7    6.00    2.50
  -3   7  -7    4.90    2.20
   4  -7   7    9.70    2.60
  -4  -7  -7    8.50    2.60
   4   7   7    3.00    2.20
  -4   7  -7    9.30    2.70
   5  -7   7   -0.50    1.90
  -5  -7  -7    1.80    1.90
  -5  -7  -7   -2.90    1.60
   5   7   7   -3.30    2.20
  -5   7  -7    0.10    1.90
  -6  -7  -7    0.30    2.20
  -6  -7  -7   -2.60    1.50
   6  -7   7    0.80    2.10
   6   7   7    0.30    2.00
  -6   7  -7    0.20    2.00
  -7  -7  -7   -0.10    2.00
   7  -7   7   -3.00    1.70
  -7  -7  -7    2.90    2.00
   7   7   7    0.00    2.10
  20   0  -8    2.90    2.40
 -20   0   8   -2.60    1.80
  19   0  -8   -2.40    1.70
 -19   0   8   -1.90    1.70
 -18   0   8    8.90    2.00
  18   0  -8   10.30    2.60
 -18   0   8   15.20    4.40
  17   0  -8    1.90    1.60
 -17   0   8    0.40    1.70
  17   0  -8   -1.10    1.10
  16   0  -8    1.40    1.10
  16   0  -8    1.70    1.80
 -16   0   8    1.40    1.50
  15   0  -8   -0.20    1.40
  15   0  -8    0.90    1.10
 -15   0   8    0.50    1.60
  14   0  -8   49.99    3.90
 -14   0   8   49.50    4.00
  14   0  -8   48.90    3.00
 -13   0   8    0.80    1.20
  13   0  -8    1.90    1.30
  13   0  -8    1.40    1.20
  13   0  -8    0.50    1.30
 -12   0   8  103.59    5.10
  12   0  -8   98.89    4.00
  12   0  -8  104.99    4.90
  12   0  -8   98.19    4.80
  11   0  -8    1.00    1.00
  11   0  -8    0.70    1.10
 -11   0   8    2.20    1.00
  11   0  -8    1.20    1.00
  10   0  -8  484.75   10.20
  10   0  -8  473.75   11.00
  10   0  -8  453.75   10.60
   9   0  -8    1.70    0.80
   9   0  -8    0.50    0.90
   9   0  -8    1.60    1.00
   8   0  -8  203.88    5.70
   8   0  -8  198.78    5.90
   8   0  -8  193.88    5.60
   7   0  -8    1.90    1.00
   7   0  -8    0.90    0.80
   7   0  -8    0.70    0.80
   6   0  -8 1861.31   30.30
   6   0  -8 1889.61   29.70
   6   0  -8 1891.51   33.40
   5   0  -8    1.10    0.70
   5   0  -8    1.10    0.70
   5   0  -8    2.50    0.80
  -4   0   8 1204.58   19.30
   4   0  -8 1246.28   20.10
   4   0  -8 1230.08   19.40
  -4   0   8 1161.08   19.20
   4   0  -8 1229.18   21.00
   3   0  -8    0.60    0.90
  -3   0   8    1.70    0.60
  -2   0   8 7188.88  103.99
   1   0  -8    1.30    0.70
  -1   0   8   -0.10    1.00
   0   0  -8   -0.60    0.40
   0   0  -8    1.10    0.60
   1   0   8   -0.30    0.40
  -1   0  -8    0.10    0.40
  -1   0  -8    0.60    0.70
   1   0   8    1.60    1.20
  -2   0  -8 1229.58   20.70
   2   0   8 1233.68   19.70
  -2   0  -8 1236.18   20.80
   2   0   8 1230.48   22.30
   3   0   8    0.70    0.70
   3   0   8   -0.10    0.50
  -3   0  -8    0.50    0.70
   4   0   8  567.94   11.30
  -4   0  -8  580.94   11.80
   4   0   8  568.54   10.80
   5   0   8    0.70    0.60
  -5   0  -8    0.10    0.60
   5   0   8   -0.40    0.50
   6   0   8    1.40    0.80
  -6   0  -8    1.60    0.90
   6   0   8    1.20    0.80
   7   0   8    0.20    0.60
   7   0   8    0.90    0.80
  -7   0  -8    0.70    0.90
   8   0   8  173.28    5.70
  -8   0  -8  165.18    6.20
   8   0   8  163.58    5.10
   9   0   8    1.70    0.90
   9   0   8    2.10    1.00
  -9   0  -8   -1.50    0.90
  10   0   8   53.99    3.60
 -10   0  -8   56.29    3.90
  10   0   8   57.89    3.00
 -11   0  -8    1.10    1.30
  11   0   8   -0.60    0.90
  11   0   8    1.20    1.20
 -12   0  -8   41.00    3.70
  12   0   8   34.20    3.20
  12   0   8   37.20    2.50
  13   0   8   -0.40    0.90
  13   0   8    0.30    1.20
 -13   0  -8   -1.00    1.30
 -14   0  -8   27.00    3.30
  14   0   8   20.80    3.30
 -15   0  -8    1.50    1.40
  15   0   8    1.30    1.40
 -16   0  -8   20.20    3.70
  16   0   8   20.30    3.30
  17   0   8   -1.40    1.70
 -17   0  -8    1.90    2.00
  20  -1  -8   16.40    3.40
 -20  -1   8   16.20    3.30
  20   1  -8   13.70    3.30
 -20   1   8   14.80    3.30
 -19  -1   8   -1.70    1.60
  19  -1  -8    2.70    1.80
 -19   1   8   -1.20    1.90
  19   1  -8    1.00    1.90
  18  -1  -8   12.00    4.50
 -18  -1   8   16.00    2.90
 -18   1   8   18.00    3.70
  18   1  -8   14.90    3.00
  18   1  -8   16.30    2.60
 -17  -1   8    0.80    1.40
  17  -1  -8    2.60    1.70
 -17   1   8    2.00    1.80
  17   1  -8    1.80    1.60
  17   1  -8   -0.30    1.60
 -16  -1   8  119.39    6.20
  16  -1  -8  112.89    6.20
 -16   1   8  112.19    6.60
  16   1  -8  106.19    6.10
  16   1  -8  112.79    5.00
  15  -1  -8    1.90    1.60
 -15  -1   8    1.40    1.50
  15  -1  -8    2.70    1.70
 -15   1   8    1.90    1.80
  15   1  -8    0.90    1.10
 -15   1   8   -0.30    1.10
  15   1  -8    2.30    1.50
  14  -1  -8   42.00    3.70
  14  -1  -8   40.70    3.80
 -14  -1   8   44.20    3.60
 -14   1   8   40.80    3.90
 -14   1   8   37.30    2.40
  14   1  -8   44.30    3.20
  14   1  -8   39.10    3.60
 -13  -1   8    2.40    1.30
  13  -1  -8    1.50    1.40
 -13   1   8    2.10    1.00
 -13   1   8    3.70    1.50
  13   1  -8    3.00    1.50
  13   1  -8    1.20    1.20
  12  -1  -8   10.50    2.70
  12  -1  -8   11.30    2.00
 -12  -1   8   10.80    2.00
 -12   1   8   11.60    1.60
  12   1  -8   10.60    1.90
  11  -1  -8   67.89    4.20
  11  -1  -8   75.29    3.80
 -11  -1   8   75.19    3.80
 -11   1   8   75.49    3.20
  11   1  -8   74.89    3.80
  11   1  -8   69.19    3.90
 -10  -1   8  407.96    9.60
  10  -1  -8  394.26    9.40
  10  -1  -8  392.46   10.20
 -10   1   8  404.96    8.70
  10   1  -8  394.66    9.50
  10   1  -8  394.06    9.90
   9  -1  -8  225.48    6.20
  -9  -1   8  237.78    6.50
   9  -1  -8  226.58    7.00
   9   1  -8  227.38    6.60
   9   1  -8  230.08    6.30
   9   1  -8  234.88    6.90
  -9   1   8  228.98    6.00
   8  -1  -8  133.29    5.00
  -8  -1   8  132.49    4.40
   8  -1  -8  127.59    4.20
   8   1  -8  133.39    4.70
   8   1  -8  131.89    4.70
   8   1  -8  128.79    4.30
  -8   1   8  123.89    4.10
   7  -1  -8    2.90    0.80
   7  -1  -8    1.90    0.90
   7   1  -8    1.80    0.70
   7   1  -8    2.00    0.80
  -7   1   8    2.00    0.70
   7   1  -8    2.50    0.90
  -6  -1   8  416.06    9.00
   6  -1  -8  414.86    9.40
   6  -1  -8  413.46    8.10
   6   1  -8  407.56    8.20
   6   1  -8  398.06    9.20
   6   1  -8  416.76    9.00
  -6   1   8  417.56    9.10
   5  -1  -8  354.16    8.20
   5  -1  -8  343.67    6.60
  -5  -1   8  335.27    7.80
  -5  -1   8  330.37    6.70
  -5   1   8  341.77    8.00
   5   1  -8  346.47    6.90
   5   1  -8  326.57    7.90
  -5   1   8  334.47    6.50
   4  -1  -8   61.29    3.10
  -4  -1   8   63.59    2.70
   4  -1  -8   64.39    2.00
  -4  -1   8   65.59    2.20
  -4   1   8   63.99    3.00
   4   1  -8   63.49    3.00
  -4   1   8   63.79    2.00
   4   1  -8   62.39    2.20
   3  -1  -8 1697.93   28.00
  -3  -1   8 1658.93   25.90
  -3  -1   8 1709.83   26.80
   3   1  -8 1664.23   27.60
  -3   1   8 1682.43   27.50
   3   1  -8 1708.63   25.70
  -2  -1   8   63.79    2.60
   2   1  -8   67.19    2.10
   2   1  -8   67.99    3.00
  -2   1   8   68.39    3.10
  -1  -1   8  240.08    5.60
  -1  -1   8  243.78    5.70
   1  -1  -8  247.38    8.80
  -1   1   8  228.48    6.10
   1   1  -8  247.58    4.90
   0  -1   8 1119.39   18.10
   0  -1   8 1077.49   17.20
   0  -1  -8 1076.69   18.90
   0   1   8 1032.20   18.70
   0   1  -8 1088.99   17.20
   0   1  -8 1082.39   19.00
   1  -1   8  483.35    9.30
  -1  -1  -8  468.75    9.90
   1  -1   8  461.05    8.60
  -1   1  -8  449.86   10.70
  -1   1  -8  463.25    8.70
   1   1   8  470.45    9.90
   2  -1   8  469.95   10.20
  -2  -1  -8  437.46    9.70
  -2  -1  -8  444.66    8.60
  -2   1  -8  440.16   12.30
   2   1   8  443.16    7.80
   2   1   8  428.76    9.60
  -2   1  -8  433.16    8.60
   3  -1   8  528.55   13.30
   3  -1   8  510.35   10.30
  -3  -1  -8  501.75   10.90
  -3  -1  -8  499.15    9.10
   3   1   8  504.95    9.10
  -3   1  -8  513.45   10.00
   3   1   8  512.75   10.80
   4  -1   8   73.09    3.20
  -4  -1  -8   76.69    3.60
   4  -1   8   75.99    3.60
   4   1   8   77.19    2.70
  -4   1  -8   78.79    3.20
   4   1   8   73.19    3.40
   5  -1   8    1.50    0.80
   5  -1   8    1.40    0.70
  -5  -1  -8    0.70    0.90
   5   1   8    1.90    0.70
  -5   1  -8    1.10    0.70
   5   1   8    1.50    0.90
   6  -1   8  364.26    8.90
  -6  -1  -8  361.96    9.50
   6  -1   8  377.06    9.50
   6   1   8  356.76    8.70
   6   1   8  361.06    8.10
  -6   1  -8  369.76    9.00
   7  -1   8   17.50    2.20
  -7  -1  -8   19.10    2.40
  -7   1  -8   20.90    2.30
   7   1   8   20.30    1.90
   7   1   8   21.10    2.10
   8  -1   8  188.88    7.10
   8  -1   8  196.28    6.50
  -8  -1  -8  195.68    7.10
   8   1   8  193.78    6.00
   8   1   8  188.58    6.10
  -8   1  -8  191.28    6.60
  -9  -1  -8   83.29    4.80
   9  -1   8   90.59    4.30
   9  -1   8   88.59    4.50
   9   1   8   91.59    4.10
  -9   1  -8   97.89    4.80
   9   1   8   83.89    4.10
  10  -1   8  391.46   10.60
 -10  -1  -8  391.26   11.20
  10  -1   8  382.96    8.60
  10   1   8  384.46    9.60
  10   1   8  381.26   10.00
 -10   1  -8  392.56   10.90
  11  -1   8    3.90    1.00
  11  -1   8    1.80    1.50
 -11  -1  -8    3.10    1.70
  11   1   8    4.40    1.30
 -11   1  -8    3.90    1.60
  11   1   8    2.40    1.10
  12  -1   8   25.70    3.10
 -12  -1  -8   21.10    3.20
  12   1   8   21.50    2.40
  12   1   8   24.10    2.70
 -12   1  -8   28.50    3.30
 -13  -1  -8    1.50    1.60
  13  -1   8    2.50    1.60
  13   1   8    2.20    1.40
  13   1   8    2.40    1.50
 -13   1  -8    1.50    1.50
 -14  -1  -8    2.90    1.80
  14  -1   8    1.10    1.70
  14   1   8   -1.60    1.30
  14   1   8   -2.60    1.30
 -14   1  -8   -0.20    1.30
  15  -1   8    6.70    2.40
 -15  -1  -8    6.00    2.40
 -15   1  -8    8.00    2.70
  15   1   8    8.20    2.20
  15   1   8    8.00    2.00
 -16  -1  -8   24.70    4.10
  16  -1   8   35.60    4.30
  16   1   8   28.90    3.90
 -16   1  -8   23.30    3.90
  17  -1   8    0.10    2.00
  17   1   8   -0.30    1.90
  20  -2  -8   -3.30    2.00
 -20  -2   8    2.70    2.30
  20   2  -8    3.90    2.60
  20   2  -8   -0.80    2.00
 -20   2   8    4.10    2.70
 -19  -2   8    0.40    1.90
  19  -2  -8    0.30    2.00
 -19   2   8    1.10    2.40
  19   2  -8    1.20    2.10
  19   2  -8    1.20    2.00
 -18  -2   8   13.40    2.90
  18  -2  -8   12.70    2.90
  18   2  -8   14.90    3.10
 -18   2   8   13.20    3.50
  18   2  -8   10.70    2.30
 -17  -2   8   16.40    2.60
  17  -2  -8   11.80    2.90
 -17   2   8    8.60    2.70
  17   2  -8   14.20    2.80
  17   2  -8    9.50    2.30
  16  -2  -8   59.49    5.00
 -16  -2   8   54.79    4.40
  16  -2  -8   51.19    4.30
  16   2  -8   52.69    4.50
  16   2  -8   52.69    4.10
 -16   2   8   46.00    4.70
  15  -2  -8   37.10    4.00
 -15  -2   8   42.00    3.60
  15  -2  -8   37.10    4.20
  15   2  -8   44.10    3.80
  15   2  -8   33.90    3.80
 -15   2   8   30.70    4.10
  14  -2  -8    8.60    2.10
 -14  -2   8   10.50    2.00
  14  -2  -8   11.50    2.20
  14   2  -8   10.40    2.50
  14   2  -8    7.40    1.80
 -13  -2   8    3.00    1.50
  13  -2  -8    7.40    1.90
  13  -2  -8    5.80    2.10
  13   2  -8    3.30    1.60
  13   2  -8    5.50    1.50
 -12  -2   8   99.69    4.60
  12  -2  -8   98.19    5.40
  12  -2  -8  107.59    4.90
  12   2  -8  106.59    5.40
 -12   2   8  101.09    3.80
  12   2  -8  105.09    4.90
  11  -2  -8    9.40    2.10
 -11  -2   8   11.40    1.80
  11  -2  -8   11.30    2.00
  11   2  -8    9.00    2.00
  11   2  -8   11.70    2.00
  10  -2  -8    0.10    1.10
 -10  -2   8    1.30    1.10
  10  -2  -8    0.50    1.00
 -10  -2   8    1.60    1.00
 -10   2   8    1.20    0.80
  10   2  -8    0.60    1.10
  10   2  -8    1.30    1.10
   9  -2  -8   11.60    2.00
   9  -2  -8   14.50    1.80
  -9  -2   8   12.90    2.10
  -9  -2   8   10.30    1.60
  -9   2   8   11.70    1.50
   9   2  -8   13.10    2.10
   9   2  -8   12.20    2.00
  -8  -2   8  130.99    5.10
   8  -2  -8  120.29    5.10
   8  -2  -8  125.49    4.10
  -8  -2   8  130.79    4.10
   8   2  -8  125.99    5.00
  -8   2   8  124.19    4.20
   8   2  -8  127.19    5.00
   7  -2  -8  306.97    6.80
   7  -2  -8  304.27    8.40
  -7  -2   8  308.57    6.70
  -7  -2   8  309.67    8.20
   7   2  -8  313.47    8.30
  -7   2   8  311.17    7.40
   6  -2  -8  290.07    6.20
  -6  -2   8  294.47    5.90
  -6  -2   8  291.07    6.00
  -6  -2   8  299.47    7.70
   6  -2  -8  292.07    8.00
   6   2  -8  280.67    7.70
  -6   2   8  290.37    7.20
   5  -2  -8  366.96    6.80
   5  -2  -8  362.16    8.90
  -5  -2   8  363.26    8.60
  -5  -2   8  360.26    6.50
  -5   2   8  381.36    8.50
   5   2  -8  357.56    8.80
  -5   2   8  346.17    6.70
  -4  -2   8    1.90    0.80
   4  -2  -8    0.20    0.80
  -4   2   8    0.90    0.40
  -4   2   8    1.90    0.90
   4   2  -8    0.20    0.70
  -3  -2   8  204.18    5.70
   3  -2  -8  201.18    6.10
  -3   2   8  208.08    5.90
   3   2  -8  207.28    6.00
   2  -2  -8   30.00    2.30
  -2  -2   8   27.10    2.10
   2   2  -8   28.10    2.20
  -2   2   8   28.40    2.10
  -1  -2   8  383.16    8.60
   1  -2  -8  390.86    9.20
  -1   2   8  391.46    9.00
   1   2  -8  379.56    8.80
   0  -2  -8  108.69    4.20
   0  -2   8  109.59    4.00
   0   2   8  106.69    4.10
   0   2  -8  106.39    4.00
   1  -2   8    0.70    0.70
   1  -2   8    0.20    0.70
  -1  -2  -8    1.20    0.80
   1   2   8    0.20    0.70
  -1   2  -8    2.20    0.80
  -1   2  -8    0.80    0.40
   2  -2   8   27.10    1.50
   2  -2   8   32.40    2.30
  -2  -2  -8   32.20    2.40
  -2   2  -8   29.40    1.50
   2   2   8   32.70    2.40
  -2   2  -8   31.10    1.60
  -2   2  -8   32.50    2.10
  -3  -2  -8   29.20    1.40
   3  -2   8   32.30    2.30
  -3  -2  -8   26.40    2.40
  -3   2  -8   30.80    1.80
   3   2   8   30.80    1.50
   3   2   8   28.50    2.30
  -3   2  -8   32.70    2.10
  -4  -2  -8  325.27    8.80
   4  -2   8  322.07    8.30
  -4   2  -8  324.67    7.50
  -4   2  -8  328.27    7.40
   4   2   8  323.17    8.50
   4   2   8  330.67    6.80
   5  -2   8    4.80    1.30
   5  -2   8    4.40    1.20
  -5  -2  -8    4.20    1.20
   5   2   8    5.00    1.00
   5   2   8    1.90    1.00
  -5   2  -8    4.80    1.00
  -5   2  -8    5.40    1.20
   6  -2   8   43.50    3.10
   6  -2   8   43.70    3.10
  -6  -2  -8   40.80    3.20
   6   2   8   49.10    2.50
  -6   2  -8   43.30    2.70
   6   2   8   39.00    2.90
   7  -2   8   23.50    1.80
  -7  -2  -8   23.70    2.70
   7  -2   8   30.10    2.70
   7   2   8   21.50    2.00
   7   2   8   21.80    2.50
  -7   2  -8   22.60    2.30
   8  -2   8  164.28    9.40
  -8  -2  -8  147.49    6.40
   8  -2   8  156.18    4.40
   8   2   8  164.38    5.50
  -8   2  -8  159.88    5.90
   8   2   8  156.98    6.00
   9  -2   8   20.20    2.70
  -9  -2  -8   22.50    3.00
   9  -2   8   19.30    1.60
   9   2   8   20.80    2.30
   9   2   8   19.90    2.70
  -9   2  -8   18.20    2.50
  10  -2   8   18.30    2.80
 -10  -2  -8   14.50    2.50
  10   2   8   14.40    2.20
  10   2   8   15.40    2.30
 -10   2  -8   13.70    2.40
 -11  -2  -8    4.50    1.70
  11  -2   8    5.10    1.80
  11   2   8    7.10    3.10
 -11   2  -8    5.70    1.70
  11   2   8    3.80    1.50
 -12  -2  -8   23.70    3.30
  12  -2   8   17.40    3.00
  12   2   8   18.70    2.70
 -12   2  -8   20.10    3.20
  12   2   8   19.00    2.60
  13  -2   8   -1.40    1.20
 -13  -2  -8   -0.30    1.30
  13   2   8    0.40    1.30
 -13   2  -8   -0.60    1.20
 -14  -2  -8    7.60    2.30
  14  -2   8   13.00    4.40
  14   2   8   10.80    2.20
 -14   2  -8    9.90    2.60
  14   2   8   11.40    2.30
 -15  -2  -8   -0.60    1.60
  15   2   8   -1.80    1.60
 -15   2  -8   -0.20    1.50
  15   2   8   -1.80    1.40
 -16  -2  -8   -0.80    1.30
  16  -2   8   -4.30    1.80
  16   2   8   -2.10    1.90
  16   2   8    1.10    1.70
 -16   2  -8   -0.30    1.90
 -17  -2  -8    0.40    2.00
  17  -2   8   -1.00    2.10
  17   2   8   -3.00    2.00
 -17   2  -8    1.80    2.10
  17   2   8   -1.90    1.80
  19  -3  -8    1.60    2.50
 -19  -3   8   -1.20    2.10
 -19  -3   8   -0.30    2.00
  19   3  -8   -1.40    2.10
  19   3  -8   -2.50    3.40
 -19   3   8   -1.80    2.10
 -18  -3   8    1.70    2.20
  18  -3  -8   -0.90    2.10
 -18  -3   8    2.30    2.20
 -18   3   8   -0.10    2.10
  18   3  -8    2.70    2.10
  18   3  -8    2.90    2.30
 -17  -3   8   14.80    3.20
  17  -3  -8   15.40    3.50
 -17  -3   8   15.60    2.70
  17  -3  -8   12.00    2.90
  17   3  -8   13.90    2.80
  17   3  -8   12.50    2.80
 -17   3   8   11.00    3.20
 -16  -3   8   24.70    3.90
  16  -3  -8   21.90    3.40
  16  -3  -8   16.80    3.30
 -16  -3   8   28.50    3.40
  16   3  -8   21.20    3.50
  16   3  -8   30.40    3.90
 -16   3   8   24.60    4.00
 -15  -3   8   -0.50    1.50
  15  -3  -8    4.40    1.80
 -15  -3   8    2.20    1.50
  15  -3  -8    1.60    1.80
  15   3  -8    1.80    1.70
  15   3  -8    1.10    1.60
 -14  -3   8   26.80    3.10
 -14  -3   8   27.50    3.70
  14  -3  -8   30.30    3.30
  14  -3  -8   22.40    3.40
  14   3  -8   27.40    3.60
  14   3  -8   26.40    3.30
 -13  -3   8    2.00    1.40
 -13  -3   8    5.20    1.90
  13  -3  -8    3.90    1.70
  13  -3  -8    5.20    2.10
  13   3  -8    2.70    1.60
  13   3  -8    3.40    1.70
  12  -3  -8    2.60    1.60
 -12  -3   8    6.00    1.50
 -12  -3   8    5.20    1.80
  12  -3  -8    6.40    1.60
  12   3  -8    3.00    1.60
  12   3  -8    2.90    1.60
 -12   3   8    3.60    1.40
 -11  -3   8   71.29    4.50
  11  -3  -8   69.09    3.90
  11  -3  -8   64.79    4.50
 -11  -3   8   64.49    3.50
 -11   3   8   60.19    2.80
  11   3  -8   66.39    4.40
  11   3  -8   67.19    4.40
 -10  -3   8  145.29    6.30
  10  -3  -8  147.79    6.50
  10  -3  -8  151.28    5.40
 -10  -3   8  142.89    4.90
  10   3  -8  147.89    6.20
 -10   3   8  139.69    4.60
   9  -3  -8   51.89    3.10
  -9  -3   8   48.10    3.00
   9  -3  -8   48.50    3.90
  -9  -3   8   51.59    3.80
   9   3  -8   50.09    4.90
  -9   3   8   46.00    2.70
  -8  -3   8   35.80    2.10
   8  -3  -8   34.30    3.20
   8  -3  -8   38.60    2.50
  -8  -3   8   37.50    3.20
  -8   3   8   38.00    2.50
   8   3  -8   31.20    3.20
   7  -3  -8  123.49    4.20
  -7  -3   8  111.79    3.20
   7  -3  -8  124.39    5.50
  -7  -3   8  123.59    5.20
   7   3  -8  125.39    5.40
  -7   3   8  122.29    4.50
   6  -3  -8  100.59    3.30
  -6  -3   8   99.19    4.50
   6  -3  -8   95.09    4.70
   6   3  -8   97.99    4.60
  -6   3   8  100.39    4.00
   5  -3  -8    3.60    0.80
  -5  -3   8    4.60    1.30
   5  -3  -8    3.00    1.30
  -5   3   8    3.80    1.10
   5   3  -8    3.50    1.30
  -4  -3   8   30.90    2.60
   4  -3  -8   29.40    2.70
   4  -3  -8   28.00    1.50
  -4   3   8   24.90    1.40
   4   3  -8   29.40    2.60
  -4   3   8   32.40    2.50
   3  -3  -8  246.08    7.40
  -3  -3   8  254.67    7.30
   3   3  -8  244.48    7.30
  -3   3   8  242.38    7.00
   2  -3  -8   53.79    3.30
  -2  -3   8   53.09    3.20
  -2   3   8   57.69    3.30
   2   3  -8   54.69    3.20
  -1  -3   8   63.09    3.40
   1  -3  -8   63.79    3.60
   1   3  -8   67.19    3.40
  -1   3   8   63.99    3.40
   0  -3  -8   19.40    2.20
   0  -3   8   15.80    2.00
   0   3  -8   17.50    1.90
   0   3   8   20.90    2.10
  -1  -3  -8   99.99    4.60
   1  -3   8  106.89    4.50
   1   3   8  103.89    4.60
  -1   3  -8  106.99    4.30
  -2  -3  -8   21.00    2.30
   2  -3   8   18.30    2.10
  -2  -3  -8   16.00    1.20
  -2  -3  -8   20.30    1.20
  -2   3  -8   21.30    2.00
   2   3   8   18.10    2.20
   3  -3   8   65.49    3.70
  -3  -3  -8   63.89    2.40
  -3  -3  -8   65.59    3.80
   3   3   8   65.29    3.80
  -3   3  -8   64.19    2.50
  -3   3  -8   64.29    3.20
  -4  -3  -8    3.80    1.30
  -4  -3  -8    4.40    1.00
   4  -3   8    3.80    1.30
   4   3   8    4.10    1.30
  -4   3  -8    2.20    0.90
  -4   3  -8    5.60    1.30
   4   3   8    4.00    0.90
   5  -3   8   37.70    3.10
  -5  -3  -8   40.00    3.40
  -5   3  -8   42.00    2.50
  -5   3  -8   39.00    2.50
   5   3   8   39.30    2.30
   5   3   8   39.90    3.20
   6  -3   8  255.47   10.30
  -6  -3  -8  256.57    9.00
   6   3   8  256.97    6.60
  -6   3  -8  258.17    7.00
  -6   3  -8  259.97    6.60
   6   3   8  258.47    8.50
  -7  -3  -8   80.19    4.80
   7  -3   8   84.79    4.80
   7  -3   8   83.69    3.30
   7   3   8   86.39    3.80
  -7   3  -8   85.59    3.40
   7   3   8   84.59    5.10
  -7   3  -8   83.49    4.00
   8  -3   8   40.80    3.60
   8  -3   8   45.90    2.50
  -8  -3  -8   50.89    3.90
  -8   3  -8   45.10    3.30
   8   3   8   44.10    3.70
   8   3   8   51.39    3.10
   9  -3   8   37.90    3.60
  -9  -3  -8   38.60    3.80
  -9   3  -8   38.80    3.30
   9   3   8   37.20    2.90
   9   3   8   41.10    3.70
 -10  -3  -8   22.20    3.10
  10  -3   8   26.00    3.40
  10   3   8   27.30    3.30
  10   3   8   28.40    2.90
 -10   3  -8   26.90    3.00
  11  -3   8    5.00    2.00
 -11  -3  -8    8.30    2.40
 -11   3  -8    2.90    1.50
  11   3   8    3.80    1.70
  11   3   8    1.70    1.40
 -12  -3  -8   50.39    4.50
  12  -3   8   54.29    4.50
  12   3   8   48.10    3.70
 -12   3  -8   45.80    4.00
  12   3   8   49.99    4.20
  13  -3   8   -2.00    1.30
 -13  -3  -8    0.10    1.60
 -13   3  -8    0.60    1.60
  13   3   8   -1.10    1.30
  13   3   8   -0.60    1.60
  14  -3   8    9.70    2.50
 -14  -3  -8   12.80    3.00
  14   3   8    7.70    2.20
  14   3   8    5.20    2.00
 -14   3  -8    6.80    2.30
 -15  -3  -8    3.40    2.00
  15  -3   8   -1.80    1.60
 -15   3  -8    0.50    1.80
  15   3   8   -0.90    1.80
  15   3   8   -0.10    1.90
  16  -3   8   37.50    4.70
 -16  -3  -8   31.80    4.40
 -16   3  -8   18.40    3.30
  16   3   8   25.00    3.60
  16   3   8   19.90    3.50
 -18  -4   8   14.20    4.00
  18  -4  -8    8.90    3.10
  18  -4  -8    4.40    2.60
 -18   4   8    5.90    2.80
  18   4  -8    8.00    2.90
  17  -4  -8   -3.70    2.20
 -17  -4   8   -2.50    1.60
 -17  -4   8   -0.50    2.00
  17  -4  -8   -2.50    2.00
  17   4  -8   -1.20    2.10
  17   4  -8   -0.10    2.30
 -16  -4   8    0.80    2.00
 -16  -4   8   -0.30    1.90
  16  -4  -8   -0.80    1.80
  16  -4  -8    2.30    2.00
 -16   4   8    0.00    1.80
  16   4  -8   -1.20    2.10
  15  -4  -8   11.10    2.80
  15  -4  -8   12.20    2.70
 -15  -4   8   11.60    3.00
 -15  -4   8    9.10    2.40
  15   4  -8   13.80    2.90
 -14  -4   8   -0.10    1.60
 -14  -4   8    0.20    1.70
  14  -4  -8    1.30    1.70
  14  -4  -8    1.60    2.30
  14   4  -8    1.40    1.90
  13  -4  -8    8.00    2.40
 -13  -4   8    7.50    2.30
  13  -4  -8   10.80    2.30
 -13  -4   8    4.80    1.80
  13   4  -8   10.20    2.60
  12  -4  -8    5.00    2.40
  12  -4  -8    9.80    2.00
 -12  -4   8    5.80    1.70
 -12  -4   8    5.50    1.90
 -12   4   8    8.20    1.30
  12   4  -8    3.50    2.20
 -11  -4   8   20.70    2.20
  11  -4  -8   18.20    2.30
 -11  -4   8   21.90    3.30
  11  -4  -8   15.90    2.70
  11   4  -8   18.00    2.90
 -11   4   8   16.50    2.00
  10  -4  -8    0.00    1.20
 -10  -4   8    1.90    1.60
 -10  -4   8    1.30    1.00
  10  -4  -8    4.90    1.50
  10   4  -8    3.40    1.60
 -10   4   8    3.80    1.10
   9  -4  -8   26.10    2.50
   9  -4  -8   20.20    2.80
  -9  -4   8   21.20    1.90
  -9  -4   8   20.10    2.80
   9   4  -8   17.50    2.60
  -9   4   8   22.10    2.20
   8  -4  -8  162.98    5.40
   8  -4  -8  159.58    6.70
  -8  -4   8  157.68    6.70
  -8   4   8  163.18    5.60
   8   4  -8  162.78    7.00
  -7  -4   8    3.10    1.50
   7  -4  -8    3.20    1.20
   7  -4  -8    5.00    1.60
   7   4  -8    3.50    1.60
  -7   4   8    4.30    1.30
  -6  -4   8   26.60    2.90
   6  -4  -8   31.60    2.20
   6  -4  -8   23.20    2.90
  -6   4   8   25.80    2.60
   6   4  -8   32.60    3.30
  -5  -4   8  297.87    9.10
   5  -4  -8  319.17    8.00
   5  -4  -8  324.97   13.10
   5   4  -8  313.97    9.50
  -5   4   8  300.77    8.50
  -4  -4   8   57.39    6.20
   4  -4  -8   59.39    2.60
   4  -4  -8   61.39    4.30
  -4   4   8   61.19    3.70
   4   4  -8   64.39    5.70
   3  -4  -8   18.80    2.60
  -3  -4   8   23.90    3.40
   3  -4  -8   22.30    1.60
   3   4  -8   23.20    2.70
  -3   4   8   23.40    2.70
   2  -4  -8  118.29    3.50
   2  -4  -8  126.59    5.50
  -2  -4   8  123.19    5.50
  -2   4   8  123.59    5.40
   2   4  -8  121.09    5.30
   1  -4  -8   15.30    1.40
  -1  -4   8   13.20    2.20
   1  -4  -8   16.70    2.30
   1  -4  -8   13.20    2.20
   1   4  -8   20.10    2.50
  -1   4   8   16.10    2.50
   0  -4  -8   33.90    3.10
   0  -4   8   30.80    3.30
   0  -4  -8   34.90    1.80
   0   4   8   29.70    2.90
   0   4  -8   36.60    2.90
  -1  -4  -8   15.50    1.50
  -1  -4  -8   15.30    2.50
  -1   4  -8   19.30    2.40
   1   4   8   20.60    3.40
   2  -4   8  489.75   12.30
  -2  -4  -8  493.45    9.40
  -2  -4  -8  491.45   16.10
  -2   4  -8  482.35   11.40
   2   4   8  490.25   12.60
   3  -4   8   18.20    2.60
  -3  -4  -8   16.70    2.60
  -3  -4  -8   15.60    1.70
  -3   4  -8   18.90    2.30
   3   4   8   22.30    2.90
  -3   4  -8   21.30    1.60
   4  -4   8    3.30    1.40
  -4  -4  -8    1.50    0.80
  -4  -4  -8    1.60    1.50
   4   4   8    5.30    1.70
  -4   4  -8    3.60    1.30
  -4   4  -8    1.70    0.90
   5  -4   8  180.48    7.00
  -5  -4  -8  175.78    5.30
  -5  -4  -8  184.68    7.20
  -5   4  -8  179.58    5.30
  -5   4  -8  183.68    5.90
   5   4   8  188.68    7.40
  -6  -4  -8    5.00    1.30
   6  -4   8    6.80    1.90
  -6  -4  -8    5.70    2.00
   6   4   8    9.30    2.20
  -6   4  -8    5.40    1.40
  -6   4  -8    7.80    1.60
  -7  -4  -8   24.40    2.50
  -7  -4  -8   28.00    3.40
   7  -4   8   26.90    3.20
   7   4   8   25.70    3.10
  -7   4  -8   22.80    2.10
  -7   4  -8   21.60    2.40
   8  -4   8    4.50    2.00
  -8  -4  -8    3.90    1.80
   8  -4   8    3.00    1.20
  -8  -4  -8    2.30    1.20
  -8   4  -8    3.90    1.10
   8   4   8    3.10    1.80
   8   4   8    3.80    1.40
  -8   4  -8    4.20    1.30
  -9  -4  -8   -0.70    1.50
  -9  -4  -8    1.10    1.00
   9  -4   8    1.00    1.40
   9   4   8    0.90    1.40
  -9   4  -8   -0.30    1.10
   9   4   8    3.60    1.50
 -10  -4  -8   44.30    4.50
  10  -4   8   41.00    4.10
 -10  -4  -8   31.40    3.30
  10   4   8   38.00    3.10
  10   4   8   35.10    4.00
 -10   4  -8   35.40    3.30
 -11  -4  -8   16.10    3.10
  11   4   8   12.90    3.00
  11   4   8    9.20    2.20
 -11   4  -8    9.20    2.20
  12  -4   8    0.40    1.70
 -12  -4  -8    3.10    2.00
  12   4   8    1.50    1.50
 -12   4  -8    0.80    1.30
  12   4   8   -1.80    1.50
  13  -4   8    4.70    2.30
 -13  -4  -8    4.50    2.30
 -13   4  -8    4.10    2.10
  13   4   8    7.20    2.40
 -14  -4  -8    7.60    2.70
  14  -4   8    6.30    2.70
 -14   4  -8    6.60    2.70
  14   4   8   12.50    3.50
  14   4   8   10.70    3.00
 -15  -4  -8    3.30    2.50
  15  -4   8    2.60    2.50
  15   4   8    7.20    2.70
  15   4   8    9.10    2.90
 -15   4  -8    9.60    2.70
 -16  -5   8    3.40    2.40
  16  -5  -8   -2.70    2.40
  16  -5  -8    0.20    2.10
  16   5  -8    4.10    2.60
 -15  -5   8   11.10    2.70
 -15  -5   8    5.90    2.00
  15  -5  -8    5.20    2.70
  15  -5  -8    2.10    2.60
  15   5  -8    5.20    2.70
  14  -5  -8   10.30    2.50
 -14  -5   8   12.10    2.40
  14  -5  -8   11.50    2.90
 -14  -5   8   12.70    3.20
  14   5  -8    9.60    3.10
 -13  -5   8    6.10    1.80
 -13  -5   8    4.00    2.10
  13  -5  -8    3.60    2.00
  13  -5  -8    3.80    2.50
  13   5  -8    4.40    2.40
 -12  -5   8    8.10    1.80
  12  -5  -8    3.70    2.10
  12  -5  -8    3.10    1.80
 -12  -5   8    5.20    2.10
 -12   5   8    5.40    1.40
  12   5  -8    6.00    3.00
  11  -5  -8   25.20    3.00
 -11  -5   8   21.40    4.10
 -11  -5   8   22.40    2.40
  11  -5  -8   30.10    4.10
 -11   5   8   19.30    2.40
  11   5  -8   25.90    4.00
  10  -5  -8   48.30    4.60
  10  -5  -8   51.09    4.60
 -10  -5   8   45.10    4.30
  10   5  -8   37.70    4.20
 -10   5   8   40.00    3.00
  -9  -5   8    0.20    1.40
   9  -5  -8   -0.10    1.30
   9  -5  -8    2.90    1.80
   9   5  -8   -1.20    1.50
  -9   5   8    1.20    1.30
   8  -5  -8    7.80    1.70
  -8  -5   8    8.90    2.40
   8  -5  -8    9.80    2.40
   8   5  -8   10.90    2.50
  -8   5   8    8.60    1.90
  -7  -5   8   83.59    5.20
   7  -5  -8   92.79    4.00
   7  -5  -8   85.19    5.30
  -7   5   8   88.99    4.60
   7   5  -8   90.79    5.50
  -6  -5   8   45.10    3.90
   6  -5  -8   45.30    4.10
   6  -5  -8   41.30    2.80
  -6   5   8   41.80    4.00
   6   5  -8   53.89    4.50
   5  -5  -8   45.60    2.90
   5  -5  -8   44.30    4.00
  -5  -5   8   40.70    3.70
  -5   5   8   44.50    3.60
   5   5  -8   51.39    4.20
   4  -5  -8    0.90    1.00
   4  -5  -8    2.60    1.60
  -4  -5   8    2.70    1.70
  -4   5   8    1.20    1.30
   4   5  -8    1.50    1.40
  -3  -5   8   33.60    3.40
   3  -5  -8   22.10    3.10
   3  -5  -8   28.90    2.20
  -3   5   8   29.30    3.00
   3   5  -8   31.30    3.40
   2  -5  -8    8.20    1.30
   2  -5  -8    8.20    2.10
  -2  -5   8    6.10    1.90
   2   5  -8   10.60    2.30
  -2   5   8    9.80    2.00
   1  -5  -8   55.19    4.20
   1  -5  -8   53.29    2.70
  -1  -5   8   53.09    4.00
   1   5  -8   62.59    4.10
  -1   5   8   56.89    4.10
   0  -5  -8   30.20    2.20
   0  -5  -8   30.20    3.40
   0  -5   8   34.10    3.40
   0   5   8   33.80    3.40
   0   5  -8   35.30    3.20
  -1  -5  -8   11.60    2.60
   1  -5   8   12.70    2.40
  -1  -5  -8   10.70    1.50
   1   5   8   12.60    2.40
  -1   5  -8   12.20    2.30
   2  -5   8   50.89    4.10
  -2  -5  -8   49.99    2.70
  -2  -5  -8   51.49    4.20
   2   5   8   53.99    4.40
  -2   5  -8   54.39    6.10
  -3  -5  -8   25.30    2.20
   3  -5   8   28.30    3.30
  -3  -5  -8   27.40    3.30
  -3   5  -8   26.70    2.80
   3   5   8   25.70    3.40
  -4  -5  -8   11.70    1.80
  -4  -5  -8   16.10    2.80
   4  -5   8   17.60    3.00
   4   5   8   12.70    2.60
  -4   5  -8   13.30    1.80
  -4   5  -8   12.20    2.20
  -5  -5  -8   -1.80    1.00
  -5  -5  -8    1.00    1.60
   5  -5   8   -0.30    1.40
  -5   5  -8   -0.20    1.10
   5   5   8   -2.60    1.10
  -5   5  -8    0.20    1.00
  -6  -5  -8    3.00    1.30
  -6  -5  -8    4.50    2.00
   6  -5   8    4.30    2.00
  -6   5  -8    4.80    1.50
  -6   5  -8    5.90    1.50
   6   5   8    2.70    2.00
  -7  -5  -8    0.50    1.30
  -7  -5  -8    5.70    2.30
   7  -5   8    6.70    2.00
  -7   5  -8    3.80    1.30
  -7   5  -8    3.20    1.40
   7   5   8    1.70    1.80
  -8  -5  -8   16.10    2.90
   8  -5   8   14.20    3.00
  -8  -5  -8   12.60    2.80
  -8   5  -8   18.00    2.10
   8   5   8   16.50    2.90
  -8   5  -8   11.60    2.10
   9  -5   8    1.70    1.70
  -9  -5  -8    0.80    2.20
  -9  -5  -8    0.60    1.50
  -9   5  -8    1.10    1.30
 -10  -5  -8    2.50    2.20
  10  -5   8    0.80    1.80
 -10  -5  -8    1.80    1.80
  10   5   8   -0.40    1.90
 -10   5  -8    2.70    1.50
 -11  -5  -8    1.50    2.20
  11  -5   8    1.20    2.10
 -11  -5  -8   -2.10    1.50
  11   5   8    0.70    1.80
 -11   5  -8    0.40    1.60
 -12  -5  -8   51.49    5.40
  12  -5   8   47.40    4.70
 -12  -5  -8   38.90    4.30
  12   5   8   41.40    5.00
 -12   5  -8   50.79    4.30
 -13  -5  -8   -3.90    1.90
 -13  -5  -8   -4.30    2.00
  13  -5   8    0.70    2.10
  13   5   8   -0.70    2.00
 -13   5  -8    4.60    3.20
  13  -6  -8    8.60    2.70
 -13  -6   8   12.80    3.10
  13  -6  -8   12.10    3.40
  13   6  -8   13.80    3.10
  12  -6  -8   10.90    2.80
 -12  -6   8   15.00    3.50
  12  -6  -8   11.30    3.00
  12   6  -8   13.80    3.20
 -11  -6   8   19.60    3.30
  11  -6  -8   20.00    2.80
  11  -6  -8   16.00    3.20
  11   6  -8   21.50    3.60
  10  -6  -8    1.10    2.00
 -10  -6   8   -0.50    2.10
  10  -6  -8   -1.90    1.80
 -10   6   8    1.50    1.70
  10   6  -8    3.30    2.20
   9  -6  -8   11.00    2.30
  -9  -6   8    8.80    2.70
   9  -6  -8    8.30    2.80
   9   6  -8    8.40    2.80
  -9   6   8    5.20    1.90
   8  -6  -8   -0.50    1.40
  -8  -6   8    5.80    2.40
   8  -6  -8    3.50    1.90
   8   6  -8    2.10    2.40
  -8   6   8    4.20    1.90
   7  -6  -8    3.60    2.10
   7  -6  -8   -0.30    1.50
   7   6  -8    3.80    3.30
  -7   6   8    5.40    1.90
   6  -6  -8   -1.50    1.50
  -6  -6   8   -2.10    1.50
  -6   6   8   -3.00    1.20
   6   6  -8   -1.50    1.60
   5  -6  -8   17.60    3.10
   5  -6  -8   16.00    2.10
  -5  -6   8   15.40    2.80
   5   6  -8   10.60    3.00
  -5   6   8   12.80    2.70
  -4  -6   8   -0.90    1.50
   4  -6  -8    1.90    1.40
   4  -6  -8   -0.90    1.50
  -4   6   8   -1.40    1.40
   4   6  -8   -2.00    1.50
   3  -6  -8   20.10    2.40
   3  -6  -8   19.90    3.10
  -3  -6   8   16.30    2.90
   3   6  -8   20.00    3.30
  -3   6   8   23.10    3.20
   2  -6  -8   17.80    2.20
  -2  -6   8   24.60    3.30
   2  -6  -8   19.00    2.90
  -2   6   8   25.90    3.50
   2   6  -8   18.60    3.20
   1  -6  -8   -2.50    1.10
   1  -6  -8    0.40    1.70
  -1  -6   8    3.20    1.80
   1   6  -8    1.90    1.70
  -1   6   8   -1.00    1.60
   0  -6  -8    1.20    1.30
   0  -6   8   -0.30    1.20
   0  -6  -8    0.40    1.80
   0   6  -8    4.30    1.80
   0   6   8   -0.10    1.80
   1  -6   8    3.80    1.80
  -1  -6  -8    4.70    2.00
  -1   6  -8    0.80    1.60
   1   6   8    4.00    1.90
   2  -6   8    1.90    1.70
  -2  -6  -8   -0.50    1.50
  -2  -6  -8   -0.30    1.20
   2   6   8   -0.10    1.80
  -3  -6  -8   39.60    4.10
  -3  -6  -8   36.30    2.90
   3  -6   8   41.20    4.20
   3   6   8   42.40    4.30
  -3   6  -8   34.80    3.60
  -4  -6  -8    2.10    1.50
  -4  -6  -8    3.40    1.60
  -4   6  -8    4.90    1.90
   4   6   8    6.90    3.70
  -5  -6  -8   17.60    3.10
  -5  -6  -8   11.50    2.10
   5  -6   8   11.80    2.90
  -5   6  -8   18.10    2.80
   5   6   8   13.20    3.20
   6  -6   8    1.20    2.20
  -6  -6  -8    1.50    1.90
   6   6   8   -0.80    1.60
  -6   6  -8    3.90    1.60
  -6   6  -8    0.80    1.00
   7  -6   8    2.50    1.80
  -7  -6  -8   -0.40    1.50
  -7  -6  -8    2.50    2.10
  -7   6  -8   -0.30    1.30
   7   6   8   -2.90    1.50
  -8  -6  -8    3.40    2.10
   8  -6   8    6.50    2.40
  -8  -6  -8    5.10    2.40
   8   6   8    2.70    2.20
  -8   6  -8    2.80    1.20
  -9  -6  -8   -5.20    2.00
   9  -6   8    0.10    1.80
  -9  -6  -8   -1.80    1.80
   9   6   8   -2.10    1.80
  -9   6  -8   -0.30    1.60
 -10  -6  -8    0.00    2.10
  10  -6   8    0.30    2.10
  10   6   8   -3.40    2.20
 -10   6  -8   -0.50    1.60
   9  -7  -8    0.20    2.30
  -9  -7   8    1.50    2.20
   9  -7  -8   -0.20    2.20
   9   7  -8    2.80    2.50
  -9   7   8    0.60    2.10
   8  -7  -8    4.70    2.80
  -8  -7   8    1.40    2.30
   8  -7  -8    1.50    1.70
  -8   7   8    0.40    2.00
   8   7  -8   -0.10    2.40
  -7  -7   8    8.50    2.90
   7  -7  -8   13.90    3.00
   7   7  -8   15.70    3.30
  -7   7   8   18.60    3.00
   6  -7  -8    1.20    2.10
  -6  -7   8    2.20    1.80
  -6   7   8    3.70    2.00
   6   7  -8   -0.30    2.20
   5  -7  -8   -2.00    1.80
  -5  -7   8   -1.50    1.70
   5   7  -8    3.10    2.70
  -5   7   8   -1.10    1.80
  -4  -7   8    2.80    2.10
   4  -7  -8    3.90    2.10
   4   7  -8    8.60    2.70
   3  -7  -8    7.70    2.30
  -3  -7   8    9.40    2.80
  -3   7   8    7.60    2.60
   3   7  -8    5.50    2.50
  -2  -7   8    2.70    2.20
   2  -7  -8    6.40    2.20
   2  -7  -8    3.60    1.40
   2   7  -8    4.50    2.20
  -2   7   8    2.90    2.30
   1  -7  -8   22.40    3.60
  -1  -7   8   13.10    2.80
   1   7  -8   23.90    3.80
  -1   7   8   21.60    3.70
   0  -7  -8   14.00    3.00
   0  -7  -8    5.30    1.20
   0  -7   8    3.50    2.10
   0   7   8    5.20    2.40
   0   7  -8    7.70    2.80
   1  -7   8   -1.80    1.60
  -1  -7  -8    3.60    2.40
   1   7   8   -0.50    2.00
  -1   7  -8    0.20    2.90
  -2  -7  -8   -0.10    2.20
   2  -7   8    6.60    2.30
  -2  -7  -8    7.30    2.50
   2   7   8    0.40    2.10
  -2   7  -8    6.10    2.60
  -3  -7  -8   14.20    3.10
   3  -7   8    7.80    2.50
   3   7   8   10.50    3.30
  -3   7  -8   11.50    2.60
   4  -7   8    3.70    2.30
  -4  -7  -8    0.20    2.10
  -4  -7  -8   -0.20    1.50
  -4   7  -8    3.40    2.10
   4   7   8    6.00    2.30
  -5  -7  -8    4.90    2.60
   5  -7   8    8.60    2.80
  -5   7  -8    8.50    2.40
   5   7   8    7.20    2.70
  -6  -7  -8   -2.40    2.00
  -6  -7  -8   -4.10    2.00
   6  -7   8   -1.50    1.80
  -6   7  -8    0.70    2.00
   6   7   8   -0.90    2.20
 -20   0   9    1.30    1.90
  20   0  -9    0.70    1.90
 -19   0   9    5.90    2.50
  19   0  -9    6.80    2.40
  18   0  -9    4.00    2.30
  18   0  -9   -0.70    1.10
 -18   0   9   -0.80    1.90
 -18   0   9   -0.80    1.20
 -17   0   9   18.30    2.30
 -17   0   9   18.80    3.20
  17   0  -9   21.60    3.30
  17   0  -9   17.30    2.40
  16   0  -9    1.50    1.40
  16   0  -9    1.00    1.60
 -16   0   9    0.90    1.50
  15   0  -9   31.70    3.60
 -15   0   9   25.50    3.40
  15   0  -9   24.30    2.60
 -14   0   9   -0.30    1.10
  14   0  -9    0.70    1.30
  14   0  -9    0.70    1.20
  13   0  -9   98.59    4.20
 -13   0   9  105.69    5.30
  13   0  -9   96.49    5.00
  13   0  -9   91.59    4.90
 -12   0   9   -1.00    1.00
  12   0  -9    0.60    1.00
  12   0  -9   -1.40    1.00
  12   0  -9    1.80    1.30
  11   0  -9   88.99    3.90
  11   0  -9   81.49    4.10
  11   0  -9   90.49    4.50
  10   0  -9    1.10    1.20
  10   0  -9    1.90    1.10
  10   0  -9    3.40    1.10
   9   0  -9  653.93   13.20
   9   0  -9  654.23   13.50
   9   0  -9  647.24   13.10
   8   0  -9    0.50    0.80
   8   0  -9    0.40    0.60
   8   0  -9    1.60    0.90
   7   0  -9    3.10    1.00
   7   0  -9    2.50    0.80
   7   0  -9    0.60    0.80
   6   0  -9    2.10    0.90
   6   0  -9    1.30    0.80
  -5   0   9 2502.35   38.20
   5   0  -9 2519.35   39.00
   5   0  -9 2489.55   38.20
   5   0  -9 2487.85   39.50
   4   0  -9    2.10    0.70
   4   0  -9    1.40    0.90
  -4   0   9    1.00    0.70
  -4   0   9   -0.60    0.50
  -3   0   9  284.87    5.70
   3   0  -9  267.77    6.90
  -3   0   9  269.67    6.90
   3   0  -9  271.47    6.30
  -3   0   9  276.27    5.60
   2   0  -9   -0.40    0.80
  -2   0   9    0.90    0.50
  -2   0   9    1.50    0.80
  -2   0   9    1.30    0.50
  -1   0   9 3922.21   56.39
   1   0  -9 3904.21   57.49
  -1   0   9 3773.52   58.29
   1   0  -9 3739.23   58.29
   1   0  -9 3805.72   56.29
   0   0   9    1.20    0.80
   0   0  -9    2.10    0.80
   0   0   9   -0.20    0.60
   1   0   9 1393.56   21.80
  -1   0  -9 1398.46   23.00
  -1   0  -9 1356.56   21.80
   1   0   9 1395.26   23.50
  -2   0  -9    1.20    0.70
   2   0   9    1.00    0.60
   2   0   9    0.10    0.60
   3   0   9  813.32   15.20
   3   0   9  816.22   14.20
  -3   0  -9  805.52   15.10
   4   0   9    0.20    0.70
   4   0   9    0.60    0.70
  -4   0  -9    0.20    0.70
  -5   0  -9  571.94   12.30
   5   0   9  570.84   11.70
   5   0   9  559.24   11.20
   6   0   9    0.00    0.60
  -6   0  -9    0.80    0.90
   6   0   9    0.80    0.80
   7   0   9   16.90    1.90
  -7   0  -9   18.00    2.30
   7   0   9   18.00    1.90
   8   0   9   -0.30    0.70
   8   0   9    0.20    0.70
  -8   0  -9   -1.00    1.00
   9   0   9  325.77    8.90
   9   0   9  317.97    8.10
  -9   0  -9  326.77   10.10
 -10   0  -9    0.70    1.20
  10   0   9    1.90    1.80
  10   0   9   -1.20    0.80
  11   0   9    4.70    1.30
  11   0   9    2.60    1.30
 -11   0  -9    4.30    1.80
  12   0   9   -1.40    1.00
  12   0   9   -0.40    1.00
 -12   0  -9    1.10    1.30
 -13   0  -9   24.10    3.60
  13   0   9   15.70    2.10
  13   0   9   25.80    3.20
  14   0   9    0.00    0.90
  14   0   9   -1.90    1.10
 -14   0  -9    2.20    1.90
 -15   0  -9    6.20    2.50
  15   0   9    0.20    2.60
 -16   0  -9    0.30    1.90
  16   0   9    2.70    1.80
  17   0   9    6.10    2.50
 -17   0  -9    5.90    2.50
  20  -1  -9    3.20    2.40
 -20  -1   9    1.80    2.10
  20   1  -9   -0.20    2.40
 -20   1   9    0.30    2.60
  19  -1  -9   25.50    4.00
 -19  -1   9   26.20    4.00
  19   1  -9   27.80    4.30
 -19   1   9   33.10    4.80
 -18  -1   9   -0.50    1.80
  18   1  -9    2.00    1.90
  18   1  -9   -0.90    1.60
 -18   1   9    0.50    2.00
 -17  -1   9    0.10    1.60
  17  -1  -9    2.50    1.90
 -17   1   9    0.60    1.80
  17   1  -9   -0.90    1.40
  17   1  -9    1.20    2.10
 -16  -1   9    7.80    2.10
  16  -1  -9    6.70    2.00
  16   1  -9    4.80    1.90
 -16   1   9    6.90    2.10
 -16   1   9    7.10    1.30
  16   1  -9    6.80    2.00
  15  -1  -9   31.00    3.60
  15  -1  -9   35.50    3.80
 -15  -1   9   31.50    3.30
  15   1  -9   24.70    3.00
  15   1  -9   29.70    3.50
 -15   1   9   28.50    3.80
 -15   1   9   32.10    2.30
  14  -1  -9   62.09    4.60
  14  -1  -9   60.29    4.20
 -14  -1   9   61.89    4.20
 -14   1   9   63.59    3.20
 -14   1   9   66.19    4.70
  14   1  -9   58.29    4.20
  14   1  -9   56.79    3.60
 -13  -1   9  117.39    5.40
  13  -1  -9  129.69    8.30
  13  -1  -9  111.49    5.70
 -13   1   9  107.89    4.10
  13   1  -9  118.49    5.10
  13   1  -9  116.29    5.60
  12  -1  -9    4.80    1.60
 -12  -1   9    5.20    1.50
  12  -1  -9    4.00    1.50
 -12   1   9    2.90    1.10
  12   1  -9    4.20    1.40
  12   1  -9    4.20    1.80
  11  -1  -9    1.30    1.10
 -11  -1   9   -0.90    0.90
  11  -1  -9    0.10    1.10
 -11   1   9    1.10    0.90
  11   1  -9   -0.60    0.90
  11   1  -9    2.40    1.20
  10  -1  -9   22.30    2.20
  10  -1  -9   17.70    2.40
 -10  -1   9   23.90    2.20
  10   1  -9   22.10    2.30
  10   1  -9   22.20    2.30
 -10   1   9   21.30    2.00
  10   1  -9   26.40    2.50
   9  -1  -9   61.59    3.60
  -9  -1   9   60.79    3.20
   9  -1  -9   61.69    3.10
   9   1  -9   61.29    3.40
  -9   1   9   57.79    3.00
   9   1  -9   59.49    3.40
   9   1  -9   64.99    3.20
   8  -1  -9  431.86    9.20
   8  -1  -9  438.86   10.40
   8   1  -9  439.56   10.00
   8   1  -9  426.96   10.00
  -8   1   9  433.26    9.50
   8   1  -9  419.36    9.10
  -7  -1   9  384.46    8.90
   7  -1  -9  395.56    9.40
   7  -1  -9  384.86    8.00
   7   1  -9  391.36    9.30
   7   1  -9  381.16    8.20
  -7   1   9  391.16    8.80
   7   1  -9  388.36    8.90
   6  -1  -9   82.99    3.70
  -6  -1   9   77.29    3.30
   6  -1  -9   84.09    2.80
   6   1  -9   78.49    3.60
  -6   1   9   87.19    3.50
   6   1  -9   85.59    3.00
   5  -1  -9  122.39    3.20
   5  -1  -9  123.49    4.40
  -5  -1   9  127.89    4.10
   5   1  -9  123.29    4.50
  -5   1   9  128.29    4.40
   5   1  -9  118.99    3.50
  -5   1   9  119.09    3.10
  -4  -1   9   34.20    1.70
   4  -1  -9   40.40    1.50
   4  -1  -9   40.40    2.60
  -4   1   9   36.40    1.50
  -4   1   9   37.00    1.40
   4   1  -9   34.90    1.80
  -4   1   9   35.50    2.40
   4   1  -9   38.40    2.50
  -3  -1   9 2333.27   36.10
  -3  -1   9 2264.87   35.00
   3  -1  -9 2356.36   37.00
  -3   1   9 2354.66   37.10
   3   1  -9 2266.67   37.00
   3   1  -9 2395.86   35.10
  -2  -1   9    3.10    0.60
  -2  -1   9    1.90    1.00
   2  -1  -9    3.90    1.10
   2   1  -9    6.20    0.90
  -2   1   9    4.00    1.10
   2   1  -9    3.00    1.00
   1  -1  -9   71.59    3.20
  -1  -1   9   69.79    2.30
  -1  -1   9   69.59    2.80
   1   1  -9   68.09    3.20
  -1   1   9   76.39    3.30
   0  -1   9    5.30    1.00
   0  -1   9    4.70    0.70
   0  -1  -9    3.70    1.00
   0   1  -9    4.30    0.80
   0   1  -9    6.20    1.10
   0   1   9    3.20    0.90
   1  -1   9  360.06    8.60
  -1  -1  -9  337.07    8.20
   1   1   9  328.47    8.10
  -1   1  -9  342.67    7.10
  -1   1  -9  341.27    8.00
   2  -1   9  154.08    4.80
  -2  -1  -9  144.09    3.40
   2  -1   9  154.38    4.60
  -2  -1  -9  148.39    5.00
  -2   1  -9  147.19    4.30
   2   1   9  143.29    3.40
  -2   1  -9  148.69    4.70
   2   1   9  141.69    4.90
   3  -1   9 1877.41   30.10
  -3  -1  -9 1771.02   28.40
  -3  -1  -9 1872.91   31.10
   3  -1   9 1891.61   30.20
   3   1   9 1875.21   28.60
  -3   1  -9 1896.41   30.20
   3   1   9 1817.52   30.80
  -4  -1  -9    2.40    1.10
   4  -1   9    1.10    0.70
   4  -1   9    2.80    0.90
  -4   1  -9    1.50    0.80
   4   1   9    0.90    0.60
   4   1   9    1.10    0.80
  -5  -1  -9   14.90    2.20
   5  -1   9   14.20    1.80
   5  -1   9   14.60    1.60
   5   1   9   16.00    1.90
  -5   1  -9   12.00    1.60
  -6  -1  -9    2.20    1.20
   6  -1   9    3.10    0.90
   6  -1   9    2.00    0.90
  -6   1  -9    2.20    0.90
   6   1   9    2.10    1.00
   6   1   9    1.60    0.80
   7  -1   9  987.60   17.70
   7  -1   9  999.10   19.00
  -7  -1  -9 1002.50   20.00
   7   1   9 1009.80   19.00
   7   1   9 1007.40   18.10
  -7   1  -9  978.20   19.10
   8  -1   9   14.20    1.70
   8  -1   9   12.30    2.00
   8   1   9   16.80    2.20
   8   1   9   14.50    1.90
  -8   1  -9   13.20    2.10
  -9  -1  -9   69.99    4.40
   9  -1   9   73.89    3.30
   9   1   9   73.99    3.90
  -9   1  -9   74.19    4.40
   9   1   9   83.29    4.10
 -10  -1  -9    1.60    1.30
  10  -1   9    1.80    0.90
  10  -1   9   -1.10    1.00
  10   1   9    3.80    1.40
 -10   1  -9    2.80    1.40
  10   1   9    0.00    0.90
  11  -1   9   58.29    4.10
  11  -1   9   53.59    2.60
 -11  -1  -9   60.29    4.40
 -11   1  -9   54.09    4.00
  11   1   9   55.89    3.80
  11   1   9   55.99    3.50
 -12  -1  -9    6.70    2.20
  12  -1   9    1.70    1.30
  12   1   9    5.00    1.70
  12   1   9    2.90    1.60
 -12   1  -9    5.90    1.90
 -13  -1  -9   30.50    3.70
  13  -1   9   23.30    3.40
  13   1   9   28.30    3.20
  13   1   9   31.30    3.00
 -13   1  -9   32.10    3.60
  14  -1   9    2.90    1.80
 -14  -1  -9    4.60    2.00
  14   1   9    4.30    1.80
 -14   1  -9    5.60    2.00
  15  -1   9    9.90    2.50
 -15  -1  -9    3.50    2.00
 -15   1  -9    6.10    2.50
  15   1   9    0.90    1.50
  15   1   9    1.80    2.10
 -16  -1  -9    3.60    2.10
  16  -1   9    0.00    1.90
  16   1   9   -1.80    1.60
 -16   1  -9    0.20    1.80
 -17  -1  -9    5.50    2.40
  17  -1   9    3.20    2.30
 -17   1  -9    0.00    2.10
  17   1   9   -0.70    1.90
 -20  -2   9    4.60    2.40
  20  -2  -9    4.00    2.40
 -20   2   9   -2.20    2.00
  20   2  -9   -1.50    2.00
  20   2  -9   -1.00    2.10
  19  -2  -9   -0.30    2.20
 -19  -2   9    1.10    1.80
  19   2  -9   -3.50    1.60
 -19   2   9   -1.70    1.60
  19   2  -9    1.00    2.30
 -18  -2   9    8.20    2.20
  18  -2  -9    5.70    2.70
 -18   2   9    7.90    2.90
  18   2  -9    7.70    2.60
  18   2  -9    6.30    2.20
  17  -2  -9   -0.30    1.70
  17  -2  -9    2.10    2.00
 -17  -2   9    2.50    1.70
 -17   2   9    0.10    1.80
  17   2  -9    5.10    2.10
  17   2  -9    3.10    1.90
  16  -2  -9   15.10    2.60
 -16  -2   9   14.00    2.60
  16  -2  -9   13.40    3.10
  16   2  -9   15.10    2.60
 -16   2   9   10.90    2.80
  16   2  -9   15.90    2.90
 -15  -2   9   76.79    4.80
  15  -2  -9   86.89    5.70
  15  -2  -9   83.29    5.00
  15   2  -9   78.19    5.50
 -15   2   9   86.39    5.90
  15   2  -9   78.59    4.90
  14  -2  -9   15.30    2.60
 -14  -2   9   20.40    2.70
  14  -2  -9   20.80    2.80
  14   2  -9   13.50    2.50
  14   2  -9   15.00    2.60
 -14   2   9   11.70    2.00
 -13  -2   9    2.20    1.30
  13  -2  -9    4.30    1.70
  13   2  -9    2.90    1.50
 -13   2   9    3.30    1.10
  13   2  -9    5.40    1.90
 -12  -2   9   13.10    2.10
  12  -2  -9   11.00    2.00
  12  -2  -9   11.70    2.50
  12   2  -9    9.00    2.20
 -12   2   9    9.50    1.40
  12   2  -9   11.30    2.10
  11  -2  -9  106.09    5.60
 -11  -2   9  109.89    5.50
 -11  -2   9  116.49    4.70
  11  -2  -9  112.09    4.80
 -11   2   9  114.99    4.10
  11   2  -9  119.89    5.30
  11   2  -9  114.69    5.40
 -10  -2   9   26.70    2.90
 -10  -2   9   22.10    2.30
  10  -2  -9   22.30    3.90
  10  -2  -9   27.30    2.40
 -10   2   9   26.90    2.10
  10   2  -9   24.90    2.80
  10   2  -9   28.40    3.00
  -9  -2   9  274.07    8.10
  -9  -2   9  265.17    6.70
   9  -2  -9  259.17    8.20
   9  -2  -9  270.07    6.90
   9   2  -9  268.07    8.00
  -9   2   9  265.57    6.90
   9   2  -9  263.77    8.00
   8  -2  -9    4.10    1.10
  -8  -2   9    4.30    1.20
   8  -2  -9    4.20    1.30
  -8  -2   9    4.20    1.00
   8   2  -9    4.00    1.30
  -8   2   9    4.10    1.20
  -7  -2   9  370.16    7.50
   7  -2  -9  357.86    9.50
   7  -2  -9  362.96    7.60
  -7  -2   9  367.06    9.20
  -7   2   9  358.06    8.50
   7   2  -9  344.77    9.20
  -6  -2   9    2.00    0.70
  -6  -2   9    2.70    1.00
  -6  -2   9    2.30    0.60
   6  -2  -9    3.40    1.40
  -6   2   9    2.70    0.90
  -6   2   9    5.00    1.20
   6   2  -9    5.80    1.30
  -5  -2   9 1094.69   19.70
   5  -2  -9 1093.29   20.20
   5  -2  -9 1100.69   17.10
  -5   2   9 1048.50   17.00
   5   2  -9 1086.09   20.20
  -5   2   9 1090.89   19.50
  -4  -2   9   10.70    1.70
   4  -2  -9   15.10    1.90
   4   2  -9   15.70    1.80
  -4   2   9   16.70    1.80
  -3  -2   9   96.59    3.80
   3  -2  -9   93.99    4.00
  -3   2   9   94.29    4.00
   3   2  -9   94.39    4.00
  -2  -2   9    7.50    1.30
   2  -2  -9    9.80    1.60
  -2   2   9    8.90    1.60
   2   2  -9    8.50    1.50
   1  -2  -9   76.69    3.60
  -1  -2   9   74.19    3.30
   1   2  -9   72.99    3.40
  -1   2   9   76.39    3.60
   0  -2  -9    0.50    0.70
   0  -2   9   -0.80    0.50
   0   2  -9   -0.40    0.70
   0   2   9    0.00    0.60
   1  -2   9   60.59    2.10
  -1  -2  -9   62.49    3.30
   1  -2   9   67.29    3.20
  -1   2  -9   65.89    2.10
   1   2   9   61.09    3.30
  -1   2  -9   62.89    3.10
  -2  -2  -9   81.19    3.90
   2  -2   9   71.49    3.40
   2  -2   9   71.39    2.60
   2   2   9   74.99    3.70
  -2   2  -9   76.59    2.60
  -2   2  -9   70.69    3.30
  -3  -2  -9  227.98    4.80
   3  -2   9  236.08    6.70
  -3  -2  -9  231.28    7.10
   3   2   9  233.68    7.00
  -3   2  -9  237.48    6.40
  -3   2  -9  236.28    5.70
   3   2   9  232.68    4.90
   4  -2   9  143.39    5.30
  -4  -2  -9  146.89    5.70
   4  -2   9  149.49    4.70
   4   2   9  147.59    5.50
   4   2   9  145.79    3.90
  -4   2  -9  134.99    6.40
  -4   2  -9  145.29    4.70
  -5  -2  -9   95.29    4.70
   5  -2   9   89.89    4.20
   5  -2   9   94.29    3.60
   5   2   9   87.89    4.30
  -5   2  -9   93.49    3.80
  -5   2  -9   93.49    3.60
   5   2   9   89.79    3.30
   6  -2   9   27.00    2.10
   6  -2   9   24.90    2.50
  -6  -2  -9   26.20    2.70
   6   2   9   25.20    1.90
   6   2   9   25.00    2.60
  -6   2  -9   25.30    2.30
   7  -2   9   58.29    2.80
   7  -2   9   57.79    3.70
  -7  -2  -9   58.89    4.10
  -7   2  -9   60.69    3.50
   7   2   9   62.19    3.80
   7   2   9   64.29    3.20
   8  -2   9   22.30    2.80
   8  -2   9   23.70    1.90
  -8  -2  -9   19.90    2.80
  -8   2  -9   23.50    2.70
   8   2   9   22.50    2.30
   8   2   9   20.60    2.70
   9  -2   9    2.40    1.40
  -9  -2  -9    3.10    1.40
  -9   2  -9    4.40    1.50
   9   2   9    5.60    1.50
   9   2   9    3.40    1.50
 -10  -2  -9   53.19    4.30
  10  -2   9   47.50    2.40
  10  -2   9   48.00    3.90
 -10   2  -9   52.69    3.90
  10   2   9   50.99    4.60
  10   2   9   55.29    3.50
  11  -2   9   13.10    2.60
 -11  -2  -9   16.70    3.00
  11   2   9   14.50    2.30
  11   2   9   11.70    2.30
 -11   2  -9   11.00    2.30
 -12  -2  -9   15.10    2.80
  12  -2   9   16.20    2.90
  12   2   9   11.90    2.10
 -12   2  -9   13.70    2.70
  12   2   9   14.20    2.50
 -13  -2  -9   -1.20    2.30
  13  -2   9   -1.60    1.70
  13   2   9   -0.20    1.20
  13   2   9   -2.30    1.20
 -13   2  -9   -0.10    1.50
  14  -2   9   -1.10    1.40
 -14  -2  -9   -0.40    1.60
  14   2   9    0.40    1.50
  14   2   9   -1.60    1.30
 -14   2  -9   -1.40    1.40
  15  -2   9    5.50    2.20
 -15  -2  -9    6.80    2.40
  15   2   9    6.10    2.00
 -15   2  -9    4.20    2.30
 -16  -2  -9    1.90    2.00
  16  -2   9   -0.70    1.80
  16   2   9   -3.90    1.70
 -16   2  -9   -2.50    1.70
  16   2   9   -1.20    1.90
  19  -3  -9   14.50    3.30
 -19  -3   9   11.60    2.80
 -19  -3   9    7.80    2.80
  19   3  -9   10.40    3.00
  19   3  -9   11.80    3.10
 -19   3   9    6.90    3.10
 -18  -3   9   -0.90    2.00
 -18  -3   9    1.30    1.90
  18  -3  -9    3.40    2.30
  18  -3  -9    2.70    2.10
  18   3  -9    0.40    2.20
  18   3  -9    2.20    2.10
 -18   3   9    2.20    2.40
 -17  -3   9    2.50    1.70
  17  -3  -9    4.30    2.40
 -17  -3   9    1.10    2.20
  17  -3  -9    3.70    2.20
  17   3  -9    2.00    2.10
 -17   3   9    1.70    2.20
  17   3  -9    3.60    2.10
  16  -3  -9   -2.30    1.50
 -16  -3   9    0.40    1.50
  16  -3  -9    3.00    2.10
  16   3  -9    4.70    1.90
 -16   3   9    0.30    1.80
  16   3  -9    1.40    1.90
 -15  -3   9    5.80    2.10
  15  -3  -9    6.90    2.30
  15  -3  -9    5.60    2.10
 -15  -3   9    6.10    1.90
  15   3  -9    3.60    2.00
  15   3  -9    6.10    2.20
 -14  -3   9    9.70    3.50
  14  -3  -9    5.20    1.70
  14  -3  -9    6.80    2.20
 -14  -3   9    5.20    2.00
  14   3  -9    6.70    2.10
  14   3  -9    4.60    2.20
  13  -3  -9   12.80    2.30
 -13  -3   9   11.20    2.60
 -13  -3   9   13.30    2.10
  13  -3  -9   12.70    2.70
  13   3  -9   17.10    2.80
  13   3  -9   12.60    2.70
  12  -3  -9    7.40    2.20
  12  -3  -9    8.50    1.90
 -12  -3   9    7.90    1.60
 -12  -3   9    6.70    2.00
 -12   3   9    9.10    1.30
  12   3  -9    7.30    1.90
  12   3  -9    9.20    2.40
  11  -3  -9    4.40    1.40
  11  -3  -9    3.90    1.70
 -11  -3   9    4.10    1.30
 -11  -3   9    4.20    1.70
 -11   3   9    4.50    1.10
  11   3  -9    3.40    1.70
  10  -3  -9   30.70    3.40
 -10  -3   9   34.50    2.50
 -10  -3   9   39.10    3.50
  10  -3  -9   37.20    2.80
 -10   3   9   36.90    2.50
  10   3  -9   41.40    3.60
  -9  -3   9   45.60    2.60
   9  -3  -9   45.60    3.90
  -9  -3   9   45.10    3.60
   9  -3  -9   45.50    2.90
  -9   3   9   46.20    2.90
   9   3  -9   48.10    3.70
   8  -3  -9   72.29    3.20
  -8  -3   9   70.29    6.50
  -8  -3   9   67.49    2.70
   8  -3  -9   70.09    5.30
  -8   3   9   69.09    3.50
   8   3  -9   77.59    6.00
   7  -3  -9   86.79    3.30
  -7  -3   9   83.99    4.50
   7  -3  -9   85.09    4.70
  -7   3   9   90.89    4.10
   7   3  -9   88.59    4.60
   6  -3  -9   57.89    3.90
  -6  -3   9   58.09    3.60
   6  -3  -9   59.29    2.40
  -6   3   9   54.49    3.20
   6   3  -9   61.59    3.80
   5  -3  -9   44.10    3.40
  -5  -3   9   52.89    3.40
   5  -3  -9   45.20    1.90
  -5   3   9   47.20    1.80
  -5   3   9   52.19    3.20
   5   3  -9   47.80    3.30
   4  -3  -9   -0.50    1.10
  -4  -3   9    2.00    1.00
   4   3  -9    1.90    1.10
  -4   3   9    0.70    1.10
   3  -3  -9  157.88    6.00
  -3  -3   9  146.29    5.50
   3   3  -9  157.18    5.80
  -3   3   9  152.28    5.60
  -2  -3   9  261.37    7.60
   2  -3  -9  262.87    7.90
  -2   3   9  257.17    7.60
   2   3  -9  264.07    7.70
  -1  -3   9  115.89    4.70
   1  -3  -9  111.19    4.90
   1   3  -9  114.89    4.80
  -1   3   9  116.59    4.90
   0  -3   9   18.40    2.10
   0  -3  -9   20.80    2.40
   0   3  -9   22.80    2.30
   0   3   9   19.60    2.20
  -1  -3  -9   77.49    4.20
   1  -3   9   72.89    3.90
   1   3   9   81.29    4.20
  -1   3  -9   72.79    3.60
  -2  -3  -9   49.60    3.40
   2  -3   9   47.70    3.10
   2   3   9   51.89    3.50
  -2   3  -9   49.99    3.00
  -3  -3  -9   88.99    2.80
   3  -3   9   91.99    4.30
  -3  -3  -9   86.79    4.50
  -3  -3  -9   88.49    2.70
   3   3   9   88.99    4.60
  -3   3  -9   93.79    3.10
  -3   3  -9   93.49    4.00
   4  -3   9   10.60    2.00
  -4  -3  -9   10.10    1.30
  -4  -3  -9    8.80    1.90
   4   3   9   11.00    2.10
  -4   3  -9   11.30    1.80
   4   3   9   11.10    1.30
  -4   3  -9   10.60    1.50
  -5  -3  -9  141.89    6.30
   5   3   9  154.08    9.30
  -5   3  -9  138.29    4.60
  -5   3  -9  147.89    5.00
   6  -3   9  108.79    5.20
  -6  -3  -9  113.49    5.70
   6   3   9  121.29    5.60
  -6   3  -9  114.59    4.50
  -6   3  -9  112.39    4.30
   6   3   9  118.09    4.10
  -7  -3  -9   93.29    5.30
   7  -3   9  100.39    5.10
   7  -3   9   89.09    3.60
  -7   3  -9   93.69    4.30
   7   3   9   90.89    3.90
   7   3   9   95.79    5.10
   8  -3   9   74.19    3.20
   8  -3   9   80.09    4.80
  -8  -3  -9   78.79    5.00
   8   3   9   79.19    3.80
   8   3   9   75.49    4.70
  -8   3  -9   82.89    4.30
   9  -3   9   11.70    2.50
  -9  -3  -9   12.60    2.60
   9   3   9   10.20    2.30
  -9   3  -9   10.60    2.10
   9   3   9    9.20    1.70
  10  -3   9   18.00    3.00
 -10  -3  -9   25.50    3.50
  10   3   9   19.40    3.10
 -10   3  -9   20.50    2.80
  10   3   9   16.70    2.90
  11  -3   9   14.10    2.50
 -11  -3  -9   12.40    2.70
  11   3   9   12.90    2.60
 -11   3  -9   10.20    2.40
  11   3   9   13.50    2.30
  12  -3   9    2.30    1.90
  12   3   9    1.20    1.30
  12   3   9   -0.60    1.20
 -12   3  -9   -0.40    1.40
  13  -3   9    5.00    2.20
 -13  -3  -9    5.00    2.10
  13   3   9    7.30    2.20
  13   3   9    6.90    2.30
 -13   3  -9    7.10    2.30
 -14  -3  -9    2.30    1.80
  14  -3   9    0.40    1.70
  14   3   9    0.10    1.90
  14   3   9   -1.50    1.60
 -15  -3  -9    5.60    2.40
  15  -3   9    2.00    2.30
 -15   3  -9    4.70    2.40
  15   3   9    1.80    1.90
  15   3   9    5.00    2.40
 -17  -4   9    2.20    2.30
 -17  -4   9    2.60    2.20
  17  -4  -9    2.20    2.20
  17  -4  -9    0.40    2.10
  17   4  -9   -0.30    2.30
 -17   4   9    7.60    2.40
 -16  -4   9    0.10    1.90
  16  -4  -9    0.40    2.10
  16  -4  -9    3.50    2.00
  16   4  -9    1.10    2.20
 -15  -4   9    1.50    1.90
 -15  -4   9    5.40    2.20
  15  -4  -9    2.30    1.90
  15  -4  -9    4.10    2.40
  15   4  -9    5.00    3.20
  14  -4  -9    4.80    2.00
 -14  -4   9    3.40    1.90
  14  -4  -9   -0.50    1.90
 -14  -4   9   -3.10    2.20
  14   4  -9    2.10    2.10
  13  -4  -9   -0.70    1.50
 -13  -4   9   -3.10    1.20
 -13  -4   9   -2.70    1.20
  13  -4  -9   -0.90    1.90
  13   4  -9   -0.80    1.50
  12  -4  -9   -0.30    1.30
 -12  -4   9   -1.50    1.00
 -12  -4   9    0.00    1.60
  12  -4  -9    0.70    1.90
  12   4  -9    1.90    1.70
 -12   4   9   -0.20    0.90
  11  -4  -9   55.19    4.70
  11  -4  -9   62.49    3.80
 -11  -4   9   59.49    3.10
 -11  -4   9   54.69    4.40
 -11   4   9   55.49    3.10
  11   4  -9   58.69    4.50
  10  -4  -9    1.50    1.30
  10  -4  -9    2.20    1.60
 -10  -4   9   -0.40    1.20
 -10  -4   9   -0.90    0.80
  10   4  -9   -0.70    1.20
 -10   4   9    1.70    1.10
  -9  -4   9   34.40    3.60
   9  -4  -9   28.00    2.50
   9  -4  -9   32.10    3.60
   9   4  -9   28.70    3.20
  -9   4   9   28.60    2.70
  -8  -4   9  139.09    6.20
   8  -4  -9  142.09    6.60
   8  -4  -9  135.09    4.70
   8   4  -9  130.49    6.30
  -8   4   9  130.29    5.20
   7  -4  -9  105.69    5.60
  -7  -4   9  100.29    5.30
   7  -4  -9  101.69    3.80
   7   4  -9  108.29    5.60
  -7   4   9  102.29    4.60
   6  -4  -9   26.50    3.40
  -6  -4   9   24.30    3.00
   6   4  -9   28.20    3.20
  -6   4   9   29.20    2.80
   5  -4  -9   25.50    1.90
   5  -4  -9   22.80    3.10
  -5  -4   9   26.70    2.90
   5   4  -9   25.90    3.20
  -5   4   9   23.70    2.60
  -4  -4   9   80.49    4.60
   4  -4  -9   82.79    4.80
   4   4  -9   77.19    4.50
  -4   4   9   73.59    4.20
  -3  -4   9    3.60    1.50
   3  -4  -9   -0.30    1.70
  -3   4   9    2.70    1.40
   2  -4  -9   53.59    5.80
  -2  -4   9   62.49    4.20
  -2   4   9   59.89    4.00
   2   4  -9   67.29    4.10
  -1  -4   9  311.87    9.60
   1  -4  -9  307.57   11.80
   1   4  -9  317.87    9.10
  -1   4   9  317.87   10.10
   0  -4   9    7.60    1.90
   0  -4  -9   10.50    2.30
   0   4   9   11.10    2.40
   0   4  -9   11.90    2.00
   1  -4   9   21.40    2.90
  -1  -4  -9   21.90    2.80
  -1   4  -9   22.60    2.50
   1   4   9   15.20    2.50
   2  -4   9  168.18    6.80
  -2  -4  -9  182.08    7.10
   2   4   9  183.18    7.10
  -2   4  -9  179.38    6.30
   3  -4   9   82.89    4.90
  -3  -4  -9   88.49    5.10
  -3  -4  -9   88.69    3.10
  -3   4  -9   92.39    4.40
   3   4   9   99.89    5.20
   4  -4   9   27.20    3.10
  -4  -4  -9   27.30    3.10
  -4   4  -9   25.90    2.60
  -4   4  -9   26.90    2.00
   4   4   9   27.20    3.10
  -5  -4  -9   41.70    3.70
  -5  -4  -9   39.60    2.50
   5  -4   9   44.30    3.70
  -5   4  -9   42.80    3.00
   5   4   9   41.20    3.70
  -5   4  -9   42.10    2.60
  -6  -4  -9   38.20    2.60
   6  -4   9   43.90    3.80
  -6  -4  -9   44.30    4.00
  -6   4  -9   42.30    2.90
   6   4   9   35.60    3.70
  -6   4  -9   35.30    2.70
   7  -4   9    2.40    1.30
  -7  -4  -9    1.20    1.00
  -7  -4  -9    0.40    1.50
  -7   4  -9    1.30    1.00
   7   4   9   -0.90    1.20
  -7   4  -9    2.10    1.00
  -8  -4  -9   80.69    4.10
  -8  -4  -9   85.39    5.60
   8  -4   9   85.69    5.40
   8  -4   9   80.69    3.60
  -8   4  -9   80.99    3.40
   8   4   9   81.69    3.90
  -8   4  -9   85.29    4.40
   8   4   9   87.39    5.50
  -9  -4  -9   12.40    2.90
  -9  -4  -9    8.30    2.00
   9  -4   9    8.90    2.30
   9   4   9   10.80    1.80
  -9   4  -9   10.10    2.30
   9   4   9   10.60    2.50
 -10  -4  -9    5.70    1.80
  10  -4   9    5.40    2.30
 -10  -4  -9   -0.50    1.70
  10   4   9    4.10    1.40
 -10   4  -9    6.70    2.00
  10   4   9    2.60    1.80
 -11  -4  -9   10.30    2.90
  11  -4   9    9.30    2.50
 -11   4  -9    6.20    2.00
  11   4   9   11.60    2.30
  11   4   9   10.30    2.60
 -12  -4  -9   15.40    3.30
  12  -4   9   13.80    3.00
  12   4   9   12.40    2.40
 -12   4  -9   11.40    2.50
  12   4   9   11.00    4.10
 -13  -4  -9   -1.50    2.00
  13  -4   9    1.80    2.00
 -13   4  -9    0.50    1.90
  13   4   9    0.40    1.80
  13   4   9    0.30    1.70
 -14  -4  -9    1.20    2.40
  14  -4   9    2.80    2.30
 -14   4  -9    2.30    2.20
  14   4   9    0.40    2.20
  16  -5  -9   12.90    3.20
 -16  -5   9    9.20    3.10
  15  -5  -9    5.20    2.50
 -15  -5   9    8.10    2.50
  15  -5  -9   11.30    3.20
  15   5  -9    6.60    2.90
 -14  -5   9   12.90    3.10
  14  -5  -9   11.80    3.00
  14  -5  -9   12.10    2.70
  14   5  -9   11.60    3.20
 -13  -5   9    1.40    2.00
  13  -5  -9    3.10    2.40
  13  -5  -9    4.20    2.00
  13   5  -9    0.60    2.00
 -12  -5   9    9.80    2.50
  12  -5  -9    5.70    2.00
 -12  -5   9    4.40    2.10
  12  -5  -9    2.30    2.30
  12   5  -9    9.10    2.80
 -12   5   9    3.60    1.60
  11  -5  -9   14.60    2.40
 -11  -5   9   13.50    4.00
  11  -5  -9   15.00    3.70
  11   5  -9   20.60    5.10
 -11   5   9   15.60    2.20
 -10  -5   9   48.00    4.40
  10  -5  -9   43.80    3.50
  10  -5  -9   45.30    4.60
  10   5  -9   48.30    4.70
 -10   5   9   39.80    3.20
   9  -5  -9   13.10    2.80
  -9  -5   9   10.10    2.50
   9  -5  -9   13.30    2.10
   9   5  -9   12.70    2.90
  -9   5   9   10.10    1.90
  -8  -5   9   24.10    3.30
   8  -5  -9   13.70    2.70
   8  -5  -9   14.90    1.90
  -8   5   9   20.50    3.10
   8   5  -9   14.00    2.80
   7  -5  -9   25.90    2.50
  -7  -5   9   26.10    3.30
   7  -5  -9   26.80    3.60
  -7   5   9   26.40    3.20
   7   5  -9   26.30    3.60
   6  -5  -9   44.30    4.10
  -6  -5   9   44.80    4.00
   6  -5  -9   43.10    2.60
   6   5  -9   41.00    3.90
  -6   5   9   39.90    3.40
   5  -5  -9   11.30    2.40
  -5  -5   9   11.50    2.60
   5  -5  -9   12.60    1.70
  -5   5   9   13.50    2.40
   5   5  -9   14.50    2.60
   4  -5  -9   52.59    4.40
   4  -5  -9   48.80    2.50
  -4  -5   9   45.90    3.90
  -4   5   9   47.10    3.60
   4   5  -9   50.39    4.10
   3  -5  -9    0.60    1.60
  -3  -5   9    1.50    1.30
  -3   5   9    2.40    1.50
   3   5  -9    1.70    1.50
  -2  -5   9   14.10    2.50
   2  -5  -9    8.60    2.20
   2  -5  -9   11.90    1.60
  -2   5   9   10.20    2.30
   2   5  -9   11.00    2.40
   1  -5  -9    0.10    1.50
   1  -5  -9    0.80    0.90
  -1  -5   9    1.50    1.50
   1   5  -9    3.90    1.50
  -1   5   9    2.20    1.40
   0  -5  -9   33.30    3.60
   0  -5  -9   29.00    2.00
   0  -5   9   31.40    3.40
   0   5  -9   34.80    3.30
   0   5   9   31.60    3.40
  -1  -5  -9   90.09    5.40
   1  -5   9   91.89    5.40
  -1  -5  -9   87.79    4.80
   1   5   9   95.09    5.50
  -1   5  -9  101.49    5.10
  -2  -5  -9    3.70    1.80
   2  -5   9    5.30    2.00
  -2  -5  -9    6.80    1.30
   2   5   9    9.40    2.20
  -2   5  -9    7.00    1.70
  -3  -5  -9   13.40    2.70
  -3  -5  -9   10.00    1.50
   3  -5   9   13.50    2.70
  -3   5  -9   11.50    2.20
   3   5   9   12.30    2.50
   4  -5   9   28.10    3.50
  -4  -5  -9   28.50    3.50
  -4  -5  -9   32.30    2.50
   4   5   9   35.40    3.80
  -4   5  -9   35.20    3.80
  -5  -5  -9    1.60    1.90
  -5  -5  -9   -0.50    1.00
   5  -5   9    3.20    1.70
  -5   5  -9    1.60    1.30
  -5   5  -9   -1.00    0.80
   5   5   9    2.30    1.70
  -6  -5  -9    1.50    1.20
  -6  -5  -9    5.60    2.30
   6  -5   9    2.20    1.70
   6   5   9    2.70    1.90
  -6   5  -9    4.10    1.10
  -6   5  -9    4.00    1.60
   7  -5   9   25.70    3.50
  -7  -5  -9   24.40    3.70
  -7  -5  -9   26.50    2.90
  -7   5  -9   23.20    2.40
  -7   5  -9   28.20    2.80
   7   5   9   20.70    3.50
   8  -5   9    8.40    2.60
  -8  -5  -9    6.40    1.80
  -8  -5  -9   11.00    2.70
  -8   5  -9   11.40    1.90
  -8   5  -9    7.60    1.80
  -9  -5  -9   15.90    3.30
  -9  -5  -9   13.70    2.30
   9  -5   9   13.80    3.00
  -9   5  -9   14.90    2.10
   9   5   9   12.20    3.00
 -10  -5  -9   -1.30    1.80
  10  -5   9    2.30    2.00
 -10  -5  -9   -1.20    1.80
  10   5   9    1.90    2.20
 -10   5  -9    1.10    1.60
  11  -5   9   16.80    3.40
 -11  -5  -9   14.00    2.40
 -11  -5  -9   19.50    3.60
  11   5   9   19.80    3.80
  12  -5   9    1.70    2.20
 -12  -5  -9    0.20    1.70
 -12  -5  -9    1.90    2.40
 -12   5  -9    0.80    1.80
  12   5   9    0.90    2.30
  13  -6  -9   -1.60    2.30
 -13  -6   9    4.00    2.50
  13  -6  -9    9.10    3.00
  13   6  -9    4.40    2.50
  12  -6  -9   11.90    2.90
 -12  -6   9   14.60    3.20
  12  -6  -9    7.30    2.30
  12   6  -9   19.40    3.60
  11  -6  -9    3.90    2.60
  11  -6  -9    5.00    2.00
 -11  -6   9    5.40    2.60
 -11   6   9    5.80    1.90
  11   6  -9    4.50    2.70
  10  -6  -9   -1.80    1.80
 -10  -6   9   -1.00    1.90
  10  -6  -9    4.50    2.50
  10   6  -9   -0.30    2.00
 -10   6   9   -0.40    1.60
   9  -6  -9   -4.20    1.60
   9  -6  -9   -1.50    1.90
  -9  -6   9   -0.20    1.80
  -9   6   9    2.70    1.60
   9   6  -9    2.10    2.20
   8  -6  -9   62.19    6.10
  -8  -6   9   52.79    5.00
   8  -6  -9   47.60    3.60
   8   6  -9   56.19    5.20
  -8   6   9   59.69    4.10
  -7  -6   9    5.40    2.30
   7  -6  -9    2.70    2.00
   7  -6  -9    2.80    1.50
   7   6  -9    4.90    2.40
  -7   6   9    4.00    1.80
   6  -6  -9   -2.20    1.20
   6  -6  -9   -0.30    1.80
  -6   6   9    4.30    1.80
   5  -6  -9   -2.80    1.10
   5  -6  -9   -0.70    1.60
  -5  -6   9    1.10    1.80
  -5   6   9   -3.00    1.20
   5   6  -9   -1.20    1.50
  -4  -6   9    9.70    2.50
   4  -6  -9    8.30    2.40
  -4   6   9    4.10    1.90
[truncated: 297,595 more chars]
