# Supplementary material for: 2-Amino­anilinium 4-methyl­benzene­sulfonate
Source: IUCrdata. 2020 Feb 21;5(Pt 2):x200230. doi: 10.1107/S2414314620002308 (PMC9462192; doi:10.1107/S2414314620002308)
Supplement: Supplementary file 2 [file x-05-x200230-Isup2.hkl]

data_I                                                                          
_shelx_title ' oPhen_pTSO3_CmaS_3s_293K_09022_a.res in P2(1)/n'                 
_shelx_refln_list_code          4                                               
_shelx_F_calc_maximum      126.29                                               
_exptl_crystal_F_000       592.00                                               
_reflns_d_resolution_high  0.6995                                               
                                                                                
loop_                                                                           
 _space_group_symop_operation_xyz                                               
 'x, y, z'                                                                      
 '-x+1/2, y+1/2, -z+1/2'                                                        
 '-x, -y, -z'                                                                   
 'x-1/2, -y-1/2, z-1/2'                                                         
                                                                                
_cell_length_a    14.6392                                                       
_cell_length_b     5.7111                                                       
_cell_length_c    17.5295                                                       
_cell_angle_alpha  90.000                                                       
_cell_angle_beta  102.349                                                       
_cell_angle_gamma  90.000                                                       
                                                                                
_shelx_F_squared_multiplier     1.000                                           
                                                                                
loop_                                                                           
 _refln_index_h                                                                 
 _refln_index_k                                                                 
 _refln_index_l                                                                 
 _refln_F_squared_calc                                                          
 _refln_F_squared_meas                                                          
 _refln_F_squared_sigma                                                         
 _refln_observed_status                                                         
   2   0   0        844.90        814.41         7.70 o                         
   6   0   0        359.63        310.95         3.46 o                         
   8   0   0        639.84        644.42         6.51 o                         
  10   0   0       1486.32       1404.02        12.46 o                         
  12   0   0         44.19         35.77         3.17 o                         
  14   0   0         20.52         19.20         2.67 o                         
  16   0   0         37.50         34.58         3.82 o                         
  18   0   0          7.40         11.12         2.67 o                         
  20   0   0          4.99         -0.75         3.40 o                         
   1   1   0       1854.75       1827.64         7.68 o                         
   3   1   0       3002.56       2873.73        14.51 o                         
   4   1   0       3130.46       3021.95        18.13 o                         
   5   1   0        447.58        466.99         3.79 o                         
   6   1   0       1290.36       1287.22        10.39 o                         
   7   1   0       4260.98       4378.03        27.71 o                         
   8   1   0       1165.06       1119.06        10.46 o                         
   9   1   0          5.76         10.88         0.90 o                         
  10   1   0         26.99         30.00         1.56 o                         
  11   1   0         36.98         45.36         1.81 o                         
  12   1   0        685.08        672.85         8.99 o                         
  13   1   0          3.76          4.92         1.18 o                         
  14   1   0         43.76         45.47         2.07 o                         
  15   1   0          8.57          9.13         1.25 o                         
  16   1   0         12.55         11.04         1.26 o                         
  17   1   0          3.69          4.21         2.43 o                         
  18   1   0          4.91          4.66         1.34 o                         
  19   1   0          1.09         -0.97         1.41 o                         
  20   1   0          0.85          0.10         1.43 o                         
   0   2   0        861.06        749.69         6.93 o                         
   1   2   0         10.08          8.67         0.41 o                         
   2   2   0          2.94          2.69         0.26 o                         
   3   2   0          0.16          0.99         0.22 o                         
   4   2   0       1496.63       1409.13         8.95 o                         
   5   2   0        400.06        419.58         5.98 o                         
   6   2   0       1563.49       1543.29        12.28 o                         
   7   2   0         31.03         35.81         1.37 o                         
   8   2   0        259.65        277.38         3.63 o                         
   9   2   0         63.87         74.84         1.95 o                         
  10   2   0        591.26        581.36         6.74 o                         
  11   2   0        174.64        173.30         3.50 o                         
  12   2   0         18.28         17.48         1.51 o                         
  13   2   0         62.88         66.10         2.50 o                         
  14   2   0         56.86         70.21         2.67 o                         
  15   2   0         23.50         23.66         1.92 o                         
  16   2   0          7.97          8.57         1.45 o                         
  17   2   0          0.00          2.90         1.43 o                         
  18   2   0          0.80         -1.01         1.16 o                         
  19   2   0          2.47          1.12         1.38 o                         
   1   3   0        103.86        125.83         2.39 o                         
   2   3   0          2.50          0.06         0.36 o                         
   3   3   0          0.02          0.42         0.36 o                         
   4   3   0         33.78         28.15         1.05 o                         
   5   3   0        176.38        174.01         2.32 o                         
   6   3   0        109.47         91.88         1.51 o                         
   7   3   0         37.61         43.46         1.54 o                         
   8   3   0        322.31        345.42         4.82 o                         
   9   3   0         71.55         70.85         2.12 o                         
  10   3   0         25.88         19.75         1.47 o                         
  11   3   0        147.29        136.84         3.11 o                         
  12   3   0         10.50         10.94         1.42 o                         
  13   3   0         62.34         50.51         2.41 o                         
  14   3   0         46.67         47.80         2.54 o                         
  15   3   0         27.62         23.27         1.93 o                         
  16   3   0         15.38         16.30         1.80 o                         
  17   3   0         20.15         15.49         1.88 o                         
  18   3   0         48.61         60.90         3.19 o                         
  19   3   0          0.06         -0.88         1.48 o                         
   0   4   0        262.23        268.33         5.17 o                         
   1   4   0        348.67        366.81         4.14 o                         
   2   4   0         15.99         13.68         0.97 o                         
   3   4   0        115.15        107.61         2.17 o                         
   4   4   0        432.51        421.00         5.02 o                         
   5   4   0          3.94          6.00         0.81 o                         
   6   4   0         59.02         64.78         2.15 o                         
   7   4   0        125.61        123.66         2.57 o                         
   8   4   0          6.79         11.59         1.28 o                         
   9   4   0        163.68        173.18         3.40 o                         
  10   4   0          1.83          2.19         0.84 o                         
  11   4   0         15.93         12.32         1.24 o                         
  12   4   0          0.84          0.99         0.85 o                         
  13   4   0         15.92         15.12         1.44 o                         
  14   4   0          0.53         -1.20         1.20 o                         
  15   4   0          0.08         -0.24         1.22 o                         
  16   4   0         15.63          9.90         1.95 o                         
  17   4   0         32.79         34.83         3.39 o                         
   1   5   0         44.13         49.34         1.77 o                         
   2   5   0          1.92          0.81         0.81 o                         
   3   5   0          7.49          7.73         0.96 o                         
   4   5   0         48.51         52.45         1.94 o                         
   5   5   0        669.20        694.49         7.73 o                         
   6   5   0         65.39         65.59         2.15 o                         
   7   5   0         46.37         46.72         2.44 o                         
   8   5   0         86.36         86.17         2.39 o                         
   9   5   0          4.03          6.41         1.27 o                         
  10   5   0          2.13          1.02         0.89 o                         
  11   5   0         21.58         24.68         1.79 o                         
  12   5   0         17.73         18.42         1.66 o                         
  13   5   0          1.04          0.98         1.67 o                         
  14   5   0         12.48          7.63         1.67 o                         
  15   5   0         37.49         53.89         4.11 o                         
  16   5   0          0.64          1.80         1.64 o                         
   0   6   0         10.63          8.36         1.52 o                         
   1   6   0          1.30          1.37         0.84 o                         
   2   6   0         29.29         28.33         1.70 o                         
   3   6   0         81.99         92.17         2.57 o                         
   4   6   0          0.19          0.87         0.88 o                         
   5   6   0         19.11         20.99         1.76 o                         
   6   6   0          0.02         -0.85         0.85 o                         
   7   6   0        130.49        149.54         3.86 o                         
   8   6   0          4.47          3.75         1.19 o                         
   9   6   0          9.78         12.20         1.32 o                         
  10   6   0          0.36         -0.96         1.26 o                         
  11   6   0         13.59         15.42         1.69 o                         
  12   6   0          5.91          6.70         1.59 o                         
  13   6   0         25.11         32.87         2.78 o                         
   1   7   0         78.75         88.63         2.77 o                         
   2   7   0          8.15          6.70         1.35 o                         
   3   7   0          0.87         -1.06         1.06 o                         
   4   7   0          0.04         -0.13         1.07 o                         
   5   7   0         74.08         78.87         2.78 o                         
   6   7   0          0.48          1.20         1.15 o                         
   7   7   0          5.73          2.70         1.30 o                         
   8   7   0          1.85          2.47         1.22 o                         
   9   7   0         29.98         29.47         2.18 o                         
  10   7   0          4.97          6.51         1.54 o                         
   0   8   0          0.00         -1.61         2.51 o                         
   1   8   0         13.90         16.47         2.26 o                         
   2   8   0          0.18          1.16         1.91 o                         
   3   8   0         32.59         37.33         2.91 o                         
   4   8   0          1.40          0.89         1.74 o                         
 -19   0   1          6.40          4.03         2.11 o                         
 -17   0   1          8.30          9.42         2.70 o                         
 -15   0   1         90.46         93.62         4.92 o                         
 -13   0   1       1039.52       1005.35        16.66 o                         
 -11   0   1       1296.02       1187.67        11.02 o                         
  -9   0   1        981.18        951.85         8.86 o                         
  -7   0   1          0.04          0.15         0.31 o                         
  -5   0   1        113.16         69.59         1.83 o                         
   5   0   1        451.78        415.40         4.58 o                         
   7   0   1        543.77        536.09         5.56 o                         
   9   0   1         17.62         22.26         1.13 o                         
  11   0   1        209.57        202.86         7.42 o                         
  13   0   1        494.89        508.92        19.39 o                         
  15   0   1         19.32         13.30         4.02 o                         
  17   0   1         53.19         59.17        11.90 o                         
  19   0   1          0.09          1.10         1.89 o                         
 -20   1   1          5.07          2.87         1.62 o                         
 -19   1   1          0.75         -0.62         1.36 o                         
 -18   1   1          5.01          4.65         1.11 o                         
 -17   1   1         54.31         58.92         3.39 o                         
 -16   1   1          0.05         -0.39         0.86 o                         
 -15   1   1        101.74        103.90         2.98 o                         
 -14   1   1         43.29         48.55         2.09 o                         
 -13   1   1        694.55        671.83         7.78 o                         
 -12   1   1          3.86          5.17         1.24 o                         
 -11   1   1        365.38        375.67         5.04 o                         
 -10   1   1          3.73          4.78         0.83 o                         
  -9   1   1          4.58          1.55         0.53 o                         
  -8   1   1        406.49        374.50         4.44 o                         
  -7   1   1        900.98        918.62         7.33 o                         
  -6   1   1        570.90        594.36         6.21 o                         
  -5   1   1        283.73        294.13         3.43 o                         
  -4   1   1       6546.66       6608.86        30.78 o                         
  -3   1   1        619.86        606.93         3.12 o                         
  -2   1   1        197.15        211.50         1.37 o                         
  -1   1   1       2755.54       2909.24        12.48 o                         
   0   1   1       1053.27        988.94         4.52 o                         
   1   1   1       5743.90       5504.75        26.75 o                         
   2   1   1       2642.40       2556.64        11.60 o                         
   3   1   1        741.98        659.91         3.89 o                         
   4   1   1        243.99        210.67         1.87 o                         
   5   1   1       2257.05       2067.53        12.66 o                         
   6   1   1        264.04        294.84         4.38 o                         
   7   1   1        312.98        298.65         3.77 o                         
   8   1   1        189.40        191.06         3.36 o                         
   9   1   1       1411.72       1398.82        11.83 o                         
  10   1   1        133.72        141.45         2.98 o                         
  11   1   1        249.93        259.37         4.13 o                         
  12   1   1        175.76        166.33         3.63 o                         
  13   1   1        524.35        520.87         6.67 o                         
  14   1   1         24.33         29.63         2.00 o                         
  15   1   1         51.12         54.05         2.25 o                         
  16   1   1          0.49          1.83         1.00 o                         
  17   1   1         14.81         10.77         2.17 o                         
  18   1   1          1.81          0.39         1.30 o                         
  19   1   1         17.34         18.20         2.22 o                         
  20   1   1          3.86          6.37         2.30 o                         
 -19   2   1         11.38         12.86         2.13 o                         
 -18   2   1          0.00         -1.72         1.73 o                         
 -17   2   1          4.46          6.02         1.56 o                         
 -16   2   1          0.32         -1.00         1.00 o                         
 -15   2   1          9.15         11.54         1.48 o                         
 -14   2   1          1.84         -0.19         1.05 o                         
 -13   2   1        116.55        120.36         3.35 o                         
 -12   2   1         18.90         29.00         1.86 o                         
 -11   2   1         31.46         31.74         1.74 o                         
 -10   2   1         38.24         41.53         1.63 o                         
  -9   2   1       1021.37       1050.09         8.91 o                         
  -8   2   1         19.82         23.07         1.25 o                         
  -7   2   1        800.03        856.54         7.92 o                         
  -6   2   1       1491.04       1579.45        12.46 o                         
  -5   2   1       2081.57       2086.72        12.95 o                         
  -4   2   1        135.47        216.32         2.26 o                         
  -3   2   1       1711.46       1672.77         9.61 o                         
  -2   2   1         29.97         31.53         0.64 o                         
  -1   2   1        656.76        589.82         3.52 o                         
   0   2   1       1180.68       1222.19         6.44 o                         
   1   2   1         96.05         67.20         0.95 o                         
   2   2   1        255.44        253.16         1.97 o                         
   3   2   1        262.20        245.05         2.17 o                         
   4   2   1        297.39        334.61         2.95 o                         
   5   2   1        395.98        379.15         4.39 o                         
   6   2   1        512.99        570.90         5.30 o                         
   7   2   1        138.39        127.04         2.47 o                         
   8   2   1        490.69        489.22         5.16 o                         
   9   2   1         49.52         45.19         1.74 o                         
  10   2   1        204.91        199.58         3.66 o                         
  11   2   1        113.04        124.92         3.41 o                         
  12   2   1        234.06        240.31         4.36 o                         
  13   2   1         57.76         54.40         2.34 o                         
  14   2   1        114.64        109.46         3.19 o                         
  15   2   1         59.92         62.74         2.69 o                         
  16   2   1          0.57          0.45         1.05 o                         
  17   2   1         25.34         29.02         2.31 o                         
  18   2   1         17.71         18.72         2.27 o                         
  19   2   1          0.24         -1.32         1.50 o                         
 -19   3   1          0.03         -0.51         1.47 o                         
 -18   3   1          0.79          1.91         1.62 o                         
 -17   3   1         50.02         53.64         3.52 o                         
 -16   3   1          0.93          0.25         1.39 o                         
 -15   3   1         26.79         23.40         1.96 o                         
 -14   3   1          0.26          0.03         1.06 o                         
 -13   3   1         35.36         37.28         2.21 o                         
 -12   3   1          1.24          0.19         0.90 o                         
 -11   3   1          7.95          8.18         1.07 o                         
 -10   3   1         13.76         12.97         1.29 o                         
  -9   3   1         19.50         17.41         1.36 o                         
  -8   3   1          5.97          5.77         1.01 o                         
  -7   3   1        422.20        438.15         4.86 o                         
  -6   3   1          1.45          3.99         0.48 o                         
  -5   3   1        304.79        332.63         3.68 o                         
  -4   3   1        301.01        296.79         3.36 o                         
  -3   3   1          4.27          7.70         0.71 o                         
  -2   3   1        182.92        166.09         2.20 o                         
  -1   3   1        158.05        182.66         2.27 o                         
   0   3   1        978.08       1021.06         7.24 o                         
   1   3   1        194.14        236.11         2.87 o                         
   2   3   1        433.77        436.95         4.26 o                         
   3   3   1        449.97        461.79         4.74 o                         
   4   3   1         33.58         34.79         1.23 o                         
   5   3   1        374.70        378.49         3.58 o                         
   6   3   1        323.97        313.62         3.79 o                         
   7   3   1        280.64        277.40         4.10 o                         
   8   3   1        428.72        425.60         5.04 o                         
   9   3   1        111.83        118.40         2.67 o                         
  10   3   1        298.57        284.94         4.30 o                         
  11   3   1         45.97         44.78         2.12 o                         
  12   3   1        199.61        186.50         4.12 o                         
  13   3   1         81.85         92.47         3.08 o                         
  14   3   1         41.00         43.91         2.44 o                         
  15   3   1         23.58         28.80         2.19 o                         
  16   3   1         14.95          9.72         1.71 o                         
  17   3   1         14.91         15.37         1.85 o                         
  18   3   1          2.49          9.62         2.00 o                         
 -17   4   1          2.79          1.40         1.60 o                         
 -16   4   1          3.75          3.29         1.39 o                         
 -15   4   1         13.39         15.27         1.80 o                         
 -14   4   1          9.20          6.86         1.23 o                         
 -13   4   1         13.87         10.26         1.23 o                         
 -12   4   1         26.51         29.76         1.73 o                         
 -11   4   1          3.31          2.77         0.86 o                         
 -10   4   1          3.90          2.69         0.85 o                         
  -9   4   1        114.91        113.39         3.22 o                         
  -8   4   1        122.35        125.41         2.53 o                         
  -7   4   1          0.11          1.44         0.71 o                         
  -6   4   1         21.73         25.24         1.41 o                         
  -5   4   1        536.19        508.45         5.33 o                         
  -4   4   1        352.76        338.64         4.08 o                         
  -3   4   1        103.68        112.73         2.36 o                         
  -2   4   1        398.15        429.15         4.58 o                         
  -1   4   1        111.45        108.56         2.11 o                         
   0   4   1        162.64        144.23         2.42 o                         
   1   4   1        246.90        236.45         3.29 o                         
   2   4   1        186.91        198.50         2.94 o                         
   3   4   1          0.01          1.52         0.61 o                         
   4   4   1        586.37        558.89         5.61 o                         
   5   4   1        245.58        244.92         3.48 o                         
   6   4   1        119.22        124.03         2.63 o                         
   7   4   1        178.05        180.16         3.23 o                         
   8   4   1        701.41        677.67         7.81 o                         
   9   4   1         20.26         15.74         1.21 o                         
  10   4   1         35.05         39.81         1.80 o                         
  11   4   1          0.07         -0.91         0.91 o                         
  12   4   1          9.23          6.11         1.28 o                         
  13   4   1         36.40         46.16         2.30 o                         
  14   4   1         35.06         28.87         2.31 o                         
  15   4   1          0.03          1.84         2.12 o                         
  16   4   1          0.53          4.15         1.47 o                         
  17   4   1         53.19         67.74         3.45 o                         
 -16   5   1          0.94          1.78         1.83 o                         
 -15   5   1          2.56          3.96         1.59 o                         
 -14   5   1         20.06         19.42         2.02 o                         
 -13   5   1          9.62         10.27         2.94 o                         
 -12   5   1          5.73          4.86         1.23 o                         
 -11   5   1         24.28         19.35         1.60 o                         
 -10   5   1          6.26          7.61         1.25 o                         
  -9   5   1         39.48         40.38         1.96 o                         
  -8   5   1        196.05        210.47         3.63 o                         
  -7   5   1         13.89         10.28         1.77 o                         
  -6   5   1        101.98        101.25         2.95 o                         
  -5   5   1         16.69         17.66         1.33 o                         
  -4   5   1         63.46         71.18         2.12 o                         
  -3   5   1        139.11        135.30         2.74 o                         
  -2   5   1         92.21         88.72         2.34 o                         
  -1   5   1         24.26         19.21         1.27 o                         
   0   5   1         32.57         36.52         1.59 o                         
   1   5   1          9.38          8.80         0.99 o                         
   2   5   1        216.77        210.27         3.41 o                         
   3   5   1          0.11          1.70         0.76 o                         
   4   5   1        199.25        206.16         3.65 o                         
   5   5   1        198.52        201.59         3.48 o                         
   6   5   1         93.36         96.42         2.63 o                         
   7   5   1          2.27          3.30         0.86 o                         
   8   5   1         48.84         50.73         2.04 o                         
   9   5   1        102.83        108.52         2.93 o                         
  10   5   1         30.16         24.88         1.74 o                         
  11   5   1          2.37          1.99         1.08 o                         
  12   5   1         16.25         21.07         1.91 o                         
  13   5   1         14.89         15.31         1.87 o                         
  14   5   1          1.80         -0.53         1.44 o                         
  15   5   1         34.68         34.20         2.69 o                         
 -14   6   1          0.07         -2.44         2.44 o                         
 -13   6   1          0.82         -1.38         1.38 o                         
 -12   6   1         18.80         19.80         1.81 o                         
 -11   6   1          0.02         -1.13         1.13 o                         
 -10   6   1         46.83         46.31         2.95 o                         
  -9   6   1          2.27          4.26         1.14 o                         
  -8   6   1         42.00         43.75         3.19 o                         
  -7   6   1          3.57          4.98         1.39 o                         
  -6   6   1         66.43         72.14         2.39 o                         
  -5   6   1         31.70         27.50         1.82 o                         
  -4   6   1          0.99          0.02         0.91 o                         
  -3   6   1         19.96         22.04         1.73 o                         
  -2   6   1         49.93         58.65         2.08 o                         
  -1   6   1         11.12          8.31         1.05 o                         
   0   6   1         17.76         17.88         1.32 o                         
   1   6   1         14.76         13.11         1.23 o                         
   2   6   1          2.44          0.94         0.85 o                         
   3   6   1          0.22         -0.38         1.13 o                         
   4   6   1         55.50         65.94         2.27 o                         
   5   6   1          3.90          5.04         1.13 o                         
   6   6   1          6.10          5.14         1.05 o                         
   7   6   1          3.04          1.43         1.10 o                         
   8   6   1         18.94         18.59         1.56 o                         
   9   6   1          0.02         -0.22         0.88 o                         
  10   6   1         29.69         34.83         2.20 o                         
  11   6   1         12.16          8.47         1.70 o                         
  12   6   1          6.45          8.83         1.78 o                         
  13   6   1          2.36          0.24         1.45 o                         
 -10   7   1         21.49         21.06         2.07 o                         
  -9   7   1          5.05          3.59         3.18 o                         
  -8   7   1         38.48         37.88         2.43 o                         
  -7   7   1          1.22          1.05         1.25 o                         
  -6   7   1         10.46          9.29         1.38 o                         
  -5   7   1         22.62         19.84         1.72 o                         
  -4   7   1         82.84         85.45         2.86 o                         
  -3   7   1         24.49         27.38         1.81 o                         
  -2   7   1          1.29          3.49         1.17 o                         
  -1   7   1          0.63         -0.49         1.02 o                         
   0   7   1         64.54         74.68         2.59 o                         
   1   7   1          0.50          1.64         1.04 o                         
   2   7   1         35.58         52.99         2.82 o                         
   3   7   1          0.04         -0.75         1.38 o                         
   4   7   1          0.12         -1.00         1.00 o                         
   5   7   1          0.01         -1.09         1.09 o                         
   6   7   1         23.07         26.20         1.84 o                         
   7   7   1          0.04          0.05         1.12 o                         
   8   7   1          2.52          2.39         2.39 o                         
   9   7   1          4.99          3.24         1.52 o                         
  10   7   1          7.35          9.36         1.95 o                         
  -4   8   1          0.00         -1.24         1.55 o                         
  -3   8   1          0.01         -1.61         1.61 o                         
  -2   8   1         28.78         27.69         2.29 o                         
  -1   8   1          0.01         -1.52         1.64 o                         
   0   8   1         18.58         16.38         2.01 o                         
   1   8   1          0.72          2.51         1.60 o                         
   2   8   1          5.23          4.96         1.58 o                         
   3   8   1          2.04          6.33         1.97 o                         
 -20   0   2          0.23         -0.31         2.01 o                         
 -18   0   2          1.82          0.10         1.74 o                         
 -16   0   2         21.30         17.98         2.72 o                         
 -14   0   2        364.88        332.11         8.68 o                         
 -12   0   2        490.06        459.30         6.86 o                         
 -10   0   2        362.49        351.95         4.42 o                         
  -8   0   2        239.22        182.60         3.72 o                         
  -6   0   2          3.05          0.78         0.28 o                         
  -4   0   2        288.94        226.52         2.13 o                         
  -2   0   2        836.85        919.87         6.06 o                         
   2   0   2       1158.16       1192.33         7.64 o                         
   4   0   2       2768.04       2878.44        17.92 o                         
   6   0   2        323.28        377.14         4.88 o                         
   8   0   2        650.97        664.40         8.41 o                         
  10   0   2         28.36         21.39         2.01 o                         
  12   0   2        349.77        322.87         5.61 o                         
  14   0   2         87.19         84.96         4.64 o                         
  16   0   2          1.19         -0.41         1.60 o                         
  18   0   2         12.81          8.05         3.01 o                         
  20   0   2          3.79          4.33         2.63 o                         
 -20   1   2          8.26          8.83         1.99 o                         
 -19   1   2          4.10         -1.31         1.31 o                         
 -18   1   2          3.54          1.04         1.21 o                         
 -17   1   2          0.99          0.00         1.02 o                         
 -16   1   2         84.54         81.64         2.76 o                         
 -15   1   2          4.88          3.31         0.98 o                         
 -14   1   2          6.63          6.88         1.06 o                         
 -13   1   2         62.23         61.21         2.72 o                         
 -12   1   2         57.14         57.00         4.27 o                         
 -11   1   2         16.78         16.31         1.23 o                         
 -10   1   2        331.67        322.85         4.53 o                         
  -9   1   2          0.57         -0.40         0.40 o                         
  -8   1   2         10.40          8.58         0.71 o                         
  -7   1   2        410.06        417.00         5.36 o                         
  -6   1   2        344.60        399.90         4.68 o                         
  -5   1   2          0.10          0.20         0.21 o                         
  -4   1   2       1644.73       1497.20         9.16 o                         
  -3   1   2       2140.73       2342.49        10.79 o                         
  -2   1   2        614.54        607.30         3.05 o                         
  -1   1   2       2047.15       2032.01         9.90 o                         
   0   1   2       7501.03       7231.36        35.06 o                         
   1   1   2        770.65        835.04         3.85 o                         
   2   1   2        592.96        530.66         2.79 o                         
   3   1   2        561.28        510.08         2.90 o                         
   4   1   2        199.19        245.84         2.25 o                         
   5   1   2         74.48         75.41         1.75 o                         
   6   1   2       1291.83       1242.61        11.82 o                         
   7   1   2          7.70          6.57         0.68 o                         
   8   1   2         17.79         19.06         1.66 o                         
   9   1   2         10.70         11.26         1.19 o                         
  10   1   2       1351.84       1330.53        11.71 o                         
  11   1   2        632.38        637.67         7.18 o                         
  12   1   2          6.03          6.36         0.98 o                         
  13   1   2          0.00          1.68         0.81 o                         
  14   1   2         95.13         94.57         2.82 o                         
  15   1   2          0.02         -0.46         0.80 o                         
  16   1   2         22.15         21.07         1.70 o                         
  17   1   2          4.12          2.35         1.47 o                         
  18   1   2          2.93          3.83         1.47 o                         
  19   1   2          3.03          2.54         1.65 o                         
 -20   2   2          3.63          2.66         1.73 o                         
 -19   2   2          1.72          0.32         1.44 o                         
 -18   2   2         14.83         16.99         1.81 o                         
 -17   2   2          6.61          5.89         1.57 o                         
 -16   2   2          3.11          0.74         1.06 o                         
 -15   2   2          0.84          1.94         0.97 o                         
 -14   2   2          1.44          1.42         0.92 o                         
 -13   2   2          0.02          1.13         0.89 o                         
 -12   2   2        204.18        208.92         3.70 o                         
 -11   2   2        160.69        157.03         3.04 o                         
 -10   2   2          2.63          2.54         0.68 o                         
  -9   2   2         25.12         26.64         1.41 o                         
  -8   2   2        781.67        783.48         7.63 o                         
  -7   2   2        753.31        791.78         7.46 o                         
  -6   2   2        516.83        569.44         4.95 o                         
  -5   2   2        261.70        234.22         3.35 o                         
  -4   2   2        391.87        330.95         2.59 o                         
  -3   2   2         30.62         41.37         0.81 o                         
  -2   2   2       1256.12       1246.57         6.92 o                         
  -1   2   2       5604.31       5483.82        25.78 o                         
   0   2   2       1193.21       1149.82         6.41 o                         
   1   2   2         35.06         43.93         0.79 o                         
   2   2   2          3.40         10.99         0.45 o                         
   3   2   2         79.52         87.07         1.13 o                         
   4   2   2        669.81        674.99         6.15 o                         
   5   2   2        429.16        448.12         3.84 o                         
   6   2   2         61.80         63.36         1.53 o                         
   7   2   2          2.91          7.91         0.81 o                         
   8   2   2        255.22        251.65         3.80 o                         
   9   2   2        173.66        177.28         3.30 o                         
  10   2   2         97.84         87.55         2.47 o                         
  11   2   2        365.56        351.45         7.98 o                         
  12   2   2        107.47        125.03         3.18 o                         
  13   2   2         60.56         66.02         2.50 o                         
  14   2   2         62.30         60.22         2.53 o                         
  15   2   2         75.66         83.49         3.65 o                         
  16   2   2         36.96         39.94         2.97 o                         
  17   2   2          4.67          8.82         1.56 o                         
  18   2   2         50.63         62.47         4.22 o                         
  19   2   2          0.01         -1.94         1.98 o                         
 -19   3   2          3.45         -0.47         1.49 o                         
 -18   3   2          5.33          8.84         1.66 o                         
 -17   3   2          5.29          6.16         1.85 o                         
 -16   3   2         32.73         40.89         3.12 o                         
 -15   3   2          0.77          0.71         1.08 o                         
 -14   3   2          0.04         -0.49         0.88 o                         
 -13   3   2         11.28         14.19         1.35 o                         
 -12   3   2          3.95         -0.48         0.86 o                         
 -11   3   2          2.40          1.37         0.79 o                         
 -10   3   2         50.82         47.17         2.30 o                         
  -9   3   2          0.17         -0.59         0.59 o                         
  -8   3   2         17.05         11.78         1.02 o                         
  -7   3   2        611.29        611.58         4.85 o                         
  -6   3   2        481.99        453.36         4.30 o                         
  -5   3   2        120.19        114.79         1.99 o                         
  -4   3   2        250.97        273.67         3.40 o                         
  -3   3   2       2108.50       2120.62        13.25 o                         
  -2   3   2       1045.95       1166.97         8.43 o                         
  -1   3   2          3.74          4.39         0.49 o                         
   0   3   2       1034.05       1061.54         8.51 o                         
   1   3   2       1764.99       1772.20        17.15 o                         
   2   3   2         32.78         33.59         1.15 o                         
   3   3   2        364.06        395.94         4.56 o                         
   4   3   2       1806.72       1738.08        12.31 o                         
   5   3   2         15.64         18.46         0.84 o                         
   6   3   2        525.21        504.77         4.19 o                         
   7   3   2        235.19        241.34         3.50 o                         
   8   3   2        191.20        200.00         3.29 o                         
   9   3   2        473.82        468.85         6.14 o                         
  10   3   2        315.91        305.16         4.99 o                         
  11   3   2         50.70         56.12         2.37 o                         
  12   3   2         60.71         58.18         2.47 o                         
  13   3   2        214.16        209.39         4.47 o                         
  14   3   2         14.07         17.87         1.79 o                         
  15   3   2          0.20          3.06         1.28 o                         
  16   3   2          9.50          9.55         1.84 o                         
  17   3   2         31.60         28.81         2.40 o                         
  18   3   2          0.52          0.57         1.36 o                         
 -18   4   2          5.33          5.11         1.53 o                         
 -17   4   2          2.10          2.05         1.46 o                         
 -16   4   2          0.02         -1.32         1.34 o                         
 -15   4   2         24.06         35.01         2.43 o                         
 -14   4   2          7.40          9.45         1.28 o                         
 -13   4   2          0.02         -0.82         0.82 o                         
 -12   4   2         21.52         19.49         1.47 o                         
 -11   4   2         19.87         21.90         1.62 o                         
 -10   4   2         33.83         36.71         1.83 o                         
  -9   4   2          3.87          4.73         1.10 o                         
  -8   4   2        211.67        213.00         3.51 o                         
  -7   4   2          2.96          4.57         1.00 o                         
  -6   4   2          3.07          3.64         0.78 o                         
  -5   4   2        835.92        842.36         7.47 o                         
  -4   4   2        602.38        568.50         5.65 o                         
  -3   4   2         30.95         28.42         1.24 o                         
  -2   4   2        248.71        258.70         3.35 o                         
  -1   4   2        153.58        162.03         2.71 o                         
   0   4   2         13.97         10.07         0.84 o                         
   1   4   2        389.71        390.36         4.31 o                         
   2   4   2        884.09        835.58         7.27 o                         
   3   4   2         47.86         55.75         1.68 o                         
   4   4   2        302.64        299.26         3.87 o                         
   5   4   2       1870.25       1850.35        13.68 o                         
   6   4   2       1079.52       1081.47         9.36 o                         
   7   4   2          0.09          2.72         0.88 o                         
   8   4   2         84.61         80.07         2.16 o                         
   9   4   2        124.67        131.43         3.08 o                         
  10   4   2         12.25         11.18         1.22 o                         
  11   4   2         87.44         79.40         2.59 o                         
  12   4   2         10.83         12.31         1.41 o                         
  13   4   2          4.98          4.12         1.43 o                         
  14   4   2         11.35         17.39         1.89 o                         
  15   4   2         36.39         36.55         3.71 o                         
  16   4   2          0.52          0.56         1.41 o                         
  17   4   2          1.12         -0.26         1.41 o                         
 -16   5   2          0.82         -1.42         1.42 o                         
 -15   5   2          0.05         -0.29         1.72 o                         
 -14   5   2          0.88         -1.12         1.12 o                         
 -13   5   2          5.16          9.21         2.02 o                         
 -12   5   2         22.60         24.50         1.80 o                         
 -11   5   2         15.37         16.30         1.69 o                         
 -10   5   2          0.99         -0.89         1.01 o                         
  -9   5   2         24.71         23.32         1.51 o                         
  -8   5   2         10.59         13.21         1.20 o                         
  -7   5   2         72.94         72.39         2.19 o                         
  -6   5   2         85.57         89.76         2.36 o                         
  -5   5   2          6.18          7.13         0.95 o                         
  -4   5   2         63.58         61.36         2.68 o                         
  -3   5   2         64.34         66.39         2.01 o                         
  -2   5   2        316.89        300.97         4.20 o                         
  -1   5   2        167.57        170.01         2.99 o                         
   0   5   2        303.71        298.27         4.06 o                         
   1   5   2         20.36         25.03         1.55 o                         
   2   5   2         42.44         42.53         1.77 o                         
   3   5   2        259.81        258.51         4.02 o                         
   4   5   2        467.63        448.78         5.35 o                         
   5   5   2         20.84         25.54         1.81 o                         
   6   5   2         99.10         94.45         2.47 o                         
   7   5   2        210.26        209.81         4.39 o                         
   8   5   2        113.78        111.70         2.64 o                         
   9   5   2          6.80          5.50         1.10 o                         
  10   5   2         24.31         23.91         1.73 o                         
  11   5   2          9.61          6.96         1.55 o                         
  12   5   2          6.85          9.63         1.68 o                         
  13   5   2          4.08          5.14         1.43 o                         
  14   5   2         20.46         26.55         2.74 o                         
  15   5   2          0.02          1.77         1.91 o                         
 -14   6   2          1.75          1.52         1.48 o                         
 -13   6   2          0.43         -1.25         1.25 o                         
 -12   6   2          3.69          5.39         1.33 o                         
 -11   6   2          1.91          0.41         1.28 o                         
 -10   6   2          2.65          1.32         1.29 o                         
  -9   6   2         33.28         40.22         2.15 o                         
  -8   6   2         58.81         64.11         2.37 o                         
  -7   6   2          2.63          3.16         0.97 o                         
  -6   6   2          7.41          6.01         1.16 o                         
  -5   6   2         83.86         82.62         2.47 o                         
  -4   6   2         46.25         48.01         2.06 o                         
  -3   6   2         27.77         25.43         1.58 o                         
  -2   6   2          7.45          4.57         1.30 o                         
  -1   6   2         22.32         26.66         1.60 o                         
   0   6   2         41.13         40.91         1.82 o                         
   1   6   2         82.73         89.97         2.46 o                         
   2   6   2         70.31         65.72         2.47 o                         
   3   6   2          3.90          4.26         1.10 o                         
   4   6   2         24.55         20.54         1.47 o                         
   5   6   2         51.84         50.42         2.16 o                         
   6   6   2          4.05          2.61         0.98 o                         
   7   6   2          2.12          1.98         0.97 o                         
   8   6   2          3.39          2.25         0.97 o                         
   9   6   2         17.18         18.18         2.52 o                         
  10   6   2          0.17         -0.54         1.23 o                         
  11   6   2          6.86          7.92         1.65 o                         
  12   6   2         11.30          9.72         1.84 o                         
  13   6   2          1.44         -1.68         1.68 o                         
 -10   7   2          0.01          0.77         1.69 o                         
  -9   7   2          9.63         12.10         1.90 o                         
  -8   7   2          4.87          6.50         1.36 o                         
  -7   7   2         37.03         35.89         2.18 o                         
  -6   7   2         10.61          8.40         1.39 o                         
  -5   7   2          7.09          4.59         1.21 o                         
  -4   7   2          2.29          2.04         1.62 o                         
  -3   7   2         49.32         58.74         2.84 o                         
  -2   7   2          1.18         -0.83         1.15 o                         
  -1   7   2          0.53          1.41         0.98 o                         
   0   7   2          0.17         -1.23         1.23 o                         
   1   7   2          5.61          7.62         1.45 o                         
   2   7   2          4.05          4.01         1.39 o                         
   3   7   2         32.25         35.65         2.53 o                         
   4   7   2          2.66          1.78         1.24 o                         
   5   7   2          0.43          0.04         1.69 o                         
   6   7   2          0.14         -1.07         1.07 o                         
   7   7   2          4.41          4.61         1.15 o                         
   8   7   2          8.81          7.84         1.43 o                         
   9   7   2          3.33          3.79         1.38 o                         
  10   7   2          0.23         -0.44         2.54 o                         
  -4   8   2          0.79         -1.88         1.88 o                         
  -3   8   2          0.53         -1.56         1.56 o                         
  -2   8   2          0.57         -0.83         1.46 o                         
  -1   8   2         11.31          8.02         1.93 o                         
   0   8   2          0.08         -1.15         1.50 o                         
   1   8   2         17.20         15.76         1.97 o                         
   2   8   2          0.12         -1.47         1.47 o                         
   3   8   2          0.08          0.93         1.50 o                         
 -19   0   3         16.60         11.76         3.48 o                         
 -17   0   3          4.24          3.71         2.08 o                         
 -15   0   3         79.18         74.85         4.37 o                         
 -13   0   3        554.39        526.09         9.03 o                         
 -11   0   3        381.43        374.20         7.16 o                         
  -9   0   3          1.65          4.05         0.61 o                         
  -7   0   3        593.64        593.48         5.87 o                         
  -5   0   3        136.75        128.63         2.42 o                         
  -3   0   3      11779.40      11461.85       165.14 o                         
  -1   0   3       1281.76       1089.01         6.38 o                         
   1   0   3        118.17        141.42         1.30 o                         
   3   0   3          3.07          8.73         0.44 o                         
   5   0   3        516.29        440.68         4.62 o                         
   7   0   3         36.81         60.56         1.58 o                         
   9   0   3        392.21        386.72         6.62 o                         
  11   0   3        260.12        261.36         4.89 o                         
  13   0   3        741.78        683.94        13.21 o                         
  15   0   3         72.03         73.63         4.53 o                         
  17   0   3          0.34         -1.25         1.25 o                         
  19   0   3         50.71         45.39         6.72 o                         
 -20   1   3          1.47          0.55         1.52 o                         
 -19   1   3          1.96          0.53         1.54 o                         
 -18   1   3          5.39          0.67         1.46 o                         
 -17   1   3          0.05         -0.33         0.98 o                         
 -16   1   3          1.39          0.67         1.33 o                         
 -15   1   3         41.79         43.17         2.14 o                         
 -14   1   3         22.56         21.16         1.62 o                         
 -13   1   3         26.49         27.31         1.99 o                         
 -12   1   3        324.38        325.48         4.84 o                         
 -11   1   3         69.63         69.98         1.94 o                         
 -10   1   3        237.00        244.81         3.76 o                         
  -9   1   3         30.38         32.92         1.31 o                         
  -8   1   3         24.49         30.08         1.24 o                         
  -7   1   3        709.36        745.05         5.73 o                         
  -6   1   3         56.35         68.56         1.15 o                         
  -5   1   3         47.06         27.81         0.67 o                         
  -4   1   3         69.39         80.34         0.93 o                         
  -3   1   3       1630.44       1464.34         7.22 o                         
  -2   1   3       6473.95       6326.34        29.28 o                         
  -1   1   3       1197.58       1192.44         6.94 o                         
   0   1   3       2192.85       2231.56        12.26 o                         
   1   1   3       4342.92       4142.74        16.96 o                         
   2   1   3         11.46         23.21         0.42 o                         
   3   1   3          6.97          7.34         0.34 o                         
   4   1   3        826.18        962.80         5.92 o                         
   5   1   3        187.55        156.19         2.16 o                         
   6   1   3        888.84        978.54         8.76 o                         
   7   1   3        217.84        227.05         3.25 o                         
   8   1   3         71.77         68.92         1.88 o                         
   9   1   3        108.74        105.95         2.43 o                         
  10   1   3         60.85         63.58         2.07 o                         
  11   1   3        344.33        328.43         4.97 o                         
  12   1   3          5.51          6.17         1.00 o                         
  13   1   3         45.99         51.37         2.16 o                         
  14   1   3          1.88          1.49         1.49 o                         
  15   1   3         27.00         28.73         1.88 o                         
  16   1   3         22.64         26.36         2.41 o                         
  17   1   3         56.05         62.63         3.42 o                         
  18   1   3          0.05          0.20         1.25 o                         
  19   1   3          0.05         -0.85         1.49 o                         
 -20   2   3          2.91         -1.24         1.87 o                         
 -19   2   3          1.06          0.52         1.25 o                         
 -18   2   3          2.51          2.07         1.29 o                         
 -17   2   3         41.21         42.29         2.72 o                         
 -16   2   3          0.92         -0.38         1.46 o                         
 -15   2   3         51.11         47.45         2.36 o                         
 -14   2   3         87.22         93.67         2.91 o                         
 -13   2   3        205.21        217.86         3.90 o                         
 -12   2   3         23.15         21.42         1.65 o                         
 -11   2   3          3.00          5.36         0.85 o                         
 -10   2   3         61.48         54.00         1.90 o                         
  -9   2   3        107.95         90.03         2.27 o                         
  -8   2   3        329.28        361.96         4.57 o                         
  -7   2   3         64.22         61.26         2.06 o                         
  -6   2   3         17.64         14.08         0.67 o                         
  -5   2   3        357.99        390.71         3.00 o                         
  -4   2   3       1077.63       1082.04         7.26 o                         
  -3   2   3         49.89         31.69         0.65 o                         
  -2   2   3         17.71         28.90         0.83 o                         
  -1   2   3        210.96        248.55         2.86 o                         
   0   2   3       5714.14       5535.93        33.53 o                         
   1   2   3          7.51         10.46         0.49 o                         
   2   2   3        219.33        260.49         2.13 o                         
   3   2   3         13.81         22.24         0.60 o                         
   4   2   3        159.14        146.53         1.69 o                         
   5   2   3         69.79         76.53         1.30 o                         
   6   2   3        443.04        473.85         5.24 o                         
   7   2   3         41.71         46.48         1.59 o                         
   8   2   3         48.19         51.43         1.72 o                         
   9   2   3        174.54        194.81         3.50 o                         
  10   2   3         62.14         51.35         1.98 o                         
  11   2   3        131.30        129.64         3.34 o                         
  12   2   3         24.77         25.90         1.75 o                         
  13   2   3        159.76        172.50         3.88 o                         
  14   2   3         13.04         16.02         1.56 o                         
  15   2   3         71.67         75.10         2.92 o                         
  16   2   3          0.44          0.53         1.40 o                         
  17   2   3         30.78         45.89         3.85 o                         
  18   2   3         21.62         24.22         3.72 o                         
  19   2   3         41.07         44.76         3.41 o                         
 -19   3   3          5.00          5.57         1.60 o                         
 -18   3   3          7.77          9.67         1.73 o                         
 -17   3   3          9.22         15.47         1.81 o                         
 -16   3   3          4.85          4.55         1.47 o                         
 -15   3   3          5.76          7.43         1.36 o                         
 -14   3   3         11.64          7.21         1.24 o                         
 -13   3   3         12.92         12.28         1.28 o                         
 -12   3   3         25.61         21.90         1.56 o                         
 -11   3   3         21.34         21.77         1.73 o                         
 -10   3   3         22.25         19.98         1.67 o                         
  -9   3   3        108.32        116.05         2.53 o                         
  -8   3   3        418.78        394.43         4.10 o                         
  -7   3   3         27.87         25.88         1.00 o                         
  -6   3   3        125.15        133.59         2.23 o                         
  -5   3   3        432.06        379.92         4.01 o                         
  -4   3   3         23.64         26.28         0.89 o                         
  -3   3   3        618.73        652.34         5.46 o                         
  -2   3   3       2483.62       2554.79        16.85 o                         
  -1   3   3          0.73          0.43         0.44 o                         
   0   3   3        176.51        208.88         2.34 o                         
   1   3   3          1.05          0.20         0.33 o                         
   2   3   3       1187.55       1237.19        12.27 o                         
   3   3   3        127.94        120.80         2.01 o                         
   4   3   3         39.04         38.95         1.47 o                         
   5   3   3       1076.27       1052.90         7.23 o                         
   6   3   3        124.14        122.17         2.12 o                         
   7   3   3        696.70        688.67         7.36 o                         
   8   3   3        110.25        111.75         2.73 o                         
   9   3   3         95.85        100.36         2.79 o                         
  10   3   3        166.42        184.01         3.81 o                         
  11   3   3         42.11         60.59         2.56 o                         
  12   3   3          0.72          0.55         0.88 o                         
  13   3   3         11.18         10.50         1.39 o                         
  14   3   3         29.00         33.15         2.19 o                         
  15   3   3         48.76         55.32         2.85 o                         
  16   3   3         16.52         15.61         1.83 o                         
  17   3   3         13.70         13.42         1.89 o                         
  18   3   3         10.73         11.20         1.97 o                         
 -18   4   3          1.42          1.91         1.57 o                         
 -17   4   3         18.65         20.13         2.13 o                         
 -16   4   3          0.49         -0.04         1.24 o                         
 -15   4   3          1.29         -0.45         1.03 o                         
 -14   4   3          5.81          6.01         1.18 o                         
 -13   4   3         44.42         48.91         2.16 o                         
 -12   4   3          0.36          1.79         0.92 o                         
 -11   4   3         43.48         46.31         2.05 o                         
 -10   4   3         27.41         25.27         2.11 o                         
  -9   4   3         98.71         98.06         2.77 o                         
  -8   4   3        113.87        121.88         2.57 o                         
  -7   4   3        994.41       1010.18         8.88 o                         
  -6   4   3        236.35        240.38         3.63 o                         
  -5   4   3        213.24        202.71         3.10 o                         
  -4   4   3        548.18        528.05         5.34 o                         
  -3   4   3        457.28        441.98         4.66 o                         
  -2   4   3         42.55         47.06         1.42 o                         
  -1   4   3         12.05          9.00         0.76 o                         
   0   4   3         88.55         90.41         1.89 o                         
   1   4   3         13.38         15.91         0.97 o                         
   2   4   3        308.23        326.13         3.93 o                         
   3   4   3        681.18        657.50         6.52 o                         
   4   4   3         68.53         75.33         1.98 o                         
   5   4   3        124.57        114.85         2.44 o                         
   6   4   3        357.45        397.34         5.07 o                         
   7   4   3         40.24         45.56         1.59 o                         
   8   4   3        192.89        186.76         3.24 o                         
   9   4   3        189.81        193.91         4.27 o                         
  10   4   3         27.23         32.49         2.03 o                         
  11   4   3         22.13         20.20         1.59 o                         
  12   4   3         60.42         56.86         2.57 o                         
  13   4   3         30.60         26.11         2.07 o                         
  14   4   3          4.75          5.28         1.38 o                         
  15   4   3         31.11         35.35         2.57 o                         
  16   4   3          4.36          1.54         1.48 o                         
  17   4   3          3.98         -0.81         1.84 o                         
 -16   5   3          3.27          4.95         1.95 o                         
 -15   5   3         16.74         16.73         1.82 o                         
 -14   5   3          6.30          3.47         1.38 o                         
 -13   5   3          1.69          1.31         1.28 o                         
 -12   5   3         12.38         17.41         2.19 o                         
 -11   5   3          4.41          4.62         1.30 o                         
 -10   5   3         30.30         29.73         2.01 o                         
  -9   5   3         83.93         96.61         2.47 o                         
  -8   5   3        103.99        103.66         2.56 o                         
  -7   5   3          3.30          3.82         0.84 o                         
  -6   5   3         33.89         36.72         1.80 o                         
  -5   5   3        310.32        295.93         4.32 o                         
  -4   5   3         26.18         29.23         2.07 o                         
  -3   5   3         17.69         18.91         1.49 o                         
  -2   5   3         12.17         14.24         1.24 o                         
  -1   5   3        115.90        111.67         2.57 o                         
   0   5   3         66.35         77.55         3.30 o                         
   1   5   3        691.13        682.06         7.02 o                         
   2   5   3          5.02          9.90         1.03 o                         
   3   5   3          4.68          3.42         0.85 o                         
   4   5   3         23.64         34.63         1.73 o                         
   5   5   3        351.95        351.13         4.70 o                         
   6   5   3         71.17         65.12         2.17 o                         
   7   5   3          1.62          2.33         0.81 o                         
   8   5   3        104.79        107.77         2.47 o                         
   9   5   3          0.30          0.66         0.95 o                         
  10   5   3         15.09         10.76         1.42 o                         
  11   5   3          9.66         10.27         1.53 o                         
  12   5   3          1.01          0.05         1.24 o                         
  13   5   3          8.42          7.27         1.66 o                         
  14   5   3          6.24          4.07         1.62 o                         
  15   5   3          0.31         -0.03         1.34 o                         
 -14   6   3          2.85          0.49         1.78 o                         
 -13   6   3          5.98          2.14         1.37 o                         
 -12   6   3         12.37         13.31         1.80 o                         
 -11   6   3         46.95         53.72         3.03 o                         
 -10   6   3          7.08          8.35         1.41 o                         
  -9   6   3         26.45         23.24         1.85 o                         
  -8   6   3         22.19         23.31         1.62 o                         
  -7   6   3         14.34         16.21         1.91 o                         
  -6   6   3         11.74         11.43         1.27 o                         
  -5   6   3          1.76          0.68         1.12 o                         
  -4   6   3         48.23         50.28         2.28 o                         
  -3   6   3         61.30         56.90         2.06 o                         
  -2   6   3         55.53         49.10         1.97 o                         
  -1   6   3         49.68         45.79         2.03 o                         
   0   6   3         23.85         28.41         1.71 o                         
   1   6   3         89.38         89.88         2.72 o                         
   2   6   3         32.31         39.07         2.45 o                         
   3   6   3          4.52          6.62         1.03 o                         
   4   6   3          0.56          1.10         0.85 o                         
   5   6   3          6.63          5.06         1.04 o                         
   6   6   3         32.02         28.48         1.75 o                         
   7   6   3          0.00         -0.85         0.85 o                         
   8   6   3          0.49          0.97         0.91 o                         
   9   6   3          2.16          0.80         1.20 o                         
  10   6   3          2.66          0.48         1.56 o                         
  11   6   3          0.17          0.94         1.49 o                         
  12   6   3          5.76          4.55         1.61 o                         
  13   6   3          0.37         -0.67         2.45 o                         
 -10   7   3          5.63          4.55         1.88 o                         
  -9   7   3          0.67         -0.46         1.58 o                         
  -8   7   3          4.90          8.45         1.80 o                         
  -7   7   3          3.84          3.69         1.73 o                         
  -6   7   3         10.63          9.45         1.54 o                         
  -5   7   3          4.02          3.38         1.23 o                         
  -4   7   3          1.17          1.22         1.10 o                         
  -3   7   3          0.24         -0.88         0.96 o                         
  -2   7   3         14.90         18.17         1.48 o                         
  -1   7   3          1.33          0.78         0.98 o                         
   0   7   3         15.60         12.69         1.34 o                         
   1   7   3          2.10         -0.48         1.51 o                         
   2   7   3          8.07          7.07         1.33 o                         
   3   7   3          1.09          0.11         1.10 o                         
   4   7   3         11.05         12.46         1.36 o                         
   5   7   3          0.00         -1.01         1.01 o                         
   6   7   3          2.71          2.45         1.57 o                         
   7   7   3          0.63         -1.04         1.04 o                         
   8   7   3          7.14          3.42         1.60 o                         
   9   7   3          2.30         -1.46         1.46 o                         
  -3   8   3          0.19         -0.79         2.86 o                         
  -2   8   3          1.11         -1.22         1.96 o                         
  -1   8   3          0.24         -0.94         1.61 o                         
   0   8   3         13.74          8.97         1.88 o                         
   1   8   3          5.52          7.88         1.87 o                         
   2   8   3         28.20         35.66         2.75 o                         
 -20   0   4          3.42          2.40         2.70 o                         
 -18   0   4          3.65          5.76         2.24 o                         
 -16   0   4         58.28         49.09         4.07 o                         
 -14   0   4        136.51        130.22         3.66 o                         
 -12   0   4        231.25        198.64         4.21 o                         
 -10   0   4         77.96         89.13         2.84 o                         
  -8   0   4          2.09          0.15         0.42 o                         
  -6   0   4         40.34         52.51         1.34 o                         
  -4   0   4        776.00        807.64         5.80 o                         
  -2   0   4          7.03          4.17         0.32 o                         
   2   0   4        384.97        344.78         2.79 o                         
   4   0   4        716.95        685.05         6.53 o                         
   6   0   4       3494.36       3453.38        26.79 o                         
   8   0   4        168.39        178.00         3.59 o                         
  10   0   4       4140.12       3949.68        36.67 o                         
  12   0   4        442.84        412.86         9.67 o                         
  14   0   4        181.46        164.48         6.28 o                         
  16   0   4         13.86         12.83         2.71 o                         
  18   0   4          0.90         -1.86         1.86 o                         
 -20   1   4          8.29          7.46         1.74 o                         
 -19   1   4          0.43         -0.76         1.30 o                         
 -18   1   4          0.07          0.32         0.98 o                         
 -17   1   4          4.51          1.43         1.21 o                         
 -16   1   4         33.75         32.41         2.04 o                         
 -15   1   4         18.76         20.76         1.65 o                         
 -14   1   4          1.71          1.60         0.86 o                         
 -13   1   4         89.00         88.54         2.95 o                         
 -12   1   4         34.67         38.93         2.16 o                         
 -11   1   4         38.40         36.22         1.49 o                         
 -10   1   4         16.35         11.16         0.88 o                         
  -9   1   4         18.57         19.16         0.85 o                         
  -8   1   4         18.23         17.47         0.72 o                         
  -7   1   4       1519.85       1572.08        10.30 o                         
  -6   1   4        708.52        819.40         6.00 o                         
  -5   1   4          2.69          1.75         0.26 o                         
  -4   1   4         98.60         61.48         1.01 o                         
  -3   1   4        840.65        791.07         3.83 o                         
  -2   1   4      10695.73      10046.31        46.06 o                         
  -1   1   4       2098.56       2152.85        11.90 o                         
   0   1   4       5036.54       5055.19        29.26 o                         
   1   1   4        261.96        253.57         1.62 o                         
   2   1   4       4811.13       4498.64        23.64 o                         
   3   1   4       4509.51       4841.32        31.80 o                         
   4   1   4        530.93        621.76         4.63 o                         
   5   1   4         11.51         13.61         0.63 o                         
   6   1   4       1627.28       1718.29        11.07 o                         
   7   1   4         95.11         86.06         2.05 o                         
   8   1   4        675.17        658.21         6.75 o                         
   9   1   4         19.42         20.77         1.27 o                         
  10   1   4        580.74        587.10         6.71 o                         
  11   1   4         14.90         14.09         1.38 o                         
  12   1   4        177.70        165.51         3.79 o                         
  13   1   4         54.84         60.23         3.03 o                         
  14   1   4         17.31         16.07         1.65 o                         
  15   1   4          1.07          1.40         1.01 o                         
  16   1   4          8.65          6.27         1.81 o                         
  17   1   4          4.32          3.08         1.24 o                         
  18   1   4         16.70         21.42         2.50 o                         
  19   1   4          5.03          2.48         1.76 o                         
 -20   2   4          1.89          1.68         1.70 o                         
 -19   2   4          3.58          2.62         1.55 o                         
 -18   2   4         10.75         15.07         1.83 o                         
 -17   2   4          1.26          0.01         1.22 o                         
 -16   2   4         66.29         77.30         3.17 o                         
 -15   2   4         40.81         46.89         2.53 o                         
 -14   2   4          6.64          4.96         1.07 o                         
 -13   2   4         21.62         19.48         1.60 o                         
 -12   2   4         37.25         43.77         1.85 o                         
 -11   2   4         22.32         17.67         1.33 o                         
 -10   2   4          0.03         -0.36         0.55 o                         
  -9   2   4         41.42         47.45         1.69 o                         
  -8   2   4          1.07          1.37         0.41 o                         
  -7   2   4         33.53         33.44         0.91 o                         
  -6   2   4        210.13        169.19         1.82 o                         
  -5   2   4        377.35        448.03         3.11 o                         
  -4   2   4        768.02        714.69         4.29 o                         
  -3   2   4         80.23         89.13         1.29 o                         
  -2   2   4        202.73        254.39         2.68 o                         
  -1   2   4          2.84          4.09         0.39 o                         
   0   2   4        774.50        723.39         5.51 o                         
   1   2   4          5.36          2.39         0.25 o                         
   2   2   4         10.20         14.43         0.53 o                         
   3   2   4        216.14        207.77         1.93 o                         
   4   2   4        897.75        881.41         6.27 o                         
   5   2   4        473.54        493.87         4.12 o                         
   6   2   4        127.07        131.33         2.47 o                         
   7   2   4          0.66          0.53         0.62 o                         
   8   2   4        134.04        128.36         2.73 o                         
   9   2   4          0.16         -0.54         0.57 o                         
  10   2   4        224.38        222.67         4.39 o                         
  11   2   4         27.81         28.18         1.87 o                         
  12   2   4          0.99          2.66         0.91 o                         
  13   2   4         11.19         11.75         1.36 o                         
  14   2   4         40.46         45.81         3.17 o                         
  15   2   4          4.63          6.91         1.44 o                         
  16   2   4         40.61         35.39         2.53 o                         
  17   2   4          1.83          0.46         1.20 o                         
  18   2   4          9.05          9.35         1.59 o                         
 -19   3   4          3.92          3.21         1.58 o                         
 -18   3   4          4.65          4.56         1.55 o                         
 -17   3   4          0.92          2.27         1.34 o                         
 -16   3   4          1.85          1.49         1.38 o                         
 -15   3   4          0.53         -0.94         0.94 o                         
 -14   3   4          4.41          3.35         1.02 o                         
 -13   3   4         11.93         12.42         1.28 o                         
 -12   3   4          7.53          8.48         1.21 o                         
 -11   3   4         55.91         48.79         2.10 o                         
 -10   3   4          6.52          4.71         0.97 o                         
  -9   3   4         49.78         47.18         1.75 o                         
  -8   3   4        426.35        454.28         4.51 o                         
  -7   3   4         13.63         21.83         1.56 o                         
  -6   3   4         36.49         33.42         1.17 o                         
  -5   3   4        480.04        464.87         4.13 o                         
  -4   3   4        733.64        717.12         5.64 o                         
  -3   3   4          3.03         12.12         0.76 o                         
  -2   3   4        177.95        166.66         2.71 o                         
  -1   3   4        752.20        817.94         7.40 o                         
   0   3   4         22.07         26.20         0.90 o                         
   1   3   4         49.25         54.79         1.14 o                         
   2   3   4        279.47        285.85         2.99 o                         
   3   3   4          6.02          3.53         0.46 o                         
   4   3   4         55.11         61.54         1.43 o                         
   5   3   4        162.95        169.06         2.36 o                         
   6   3   4        447.41        422.44         4.55 o                         
   7   3   4         51.77         56.20         1.93 o                         
   8   3   4         85.30         87.70         2.45 o                         
   9   3   4         13.08         11.37         1.30 o                         
  10   3   4         10.42         10.00         1.23 o                         
  11   3   4         53.74         57.53         2.54 o                         
  12   3   4         17.94         23.32         1.77 o                         
  13   3   4         13.82         14.46         1.58 o                         
  14   3   4          4.63          1.40         1.12 o                         
  15   3   4         15.61         15.55         1.72 o                         
  16   3   4          8.73          8.99         1.61 o                         
  17   3   4          4.46          1.15         1.37 o                         
  18   3   4          9.86          7.04         1.73 o                         
 -18   4   4         15.80         17.00         1.93 o                         
 -17   4   4          5.90          5.14         1.49 o                         
 -16   4   4         31.38         27.05         2.13 o                         
 -15   4   4          3.48          3.05         1.14 o                         
 -14   4   4          1.02          1.24         0.90 o                         
 -13   4   4          0.05         -0.41         0.88 o                         
 -12   4   4         65.96         63.43         2.48 o                         
 -11   4   4          0.06          1.89         0.87 o                         
 -10   4   4         76.09         79.19         2.95 o                         
  -9   4   4         41.52         41.29         1.69 o                         
  -8   4   4        563.34        548.62         6.06 o                         
  -7   4   4        168.97        172.20         3.13 o                         
  -6   4   4        126.68        138.07         2.54 o                         
  -5   4   4        269.63        258.78         3.81 o                         
  -4   4   4         32.57         33.86         1.23 o                         
  -3   4   4        132.62        144.97         2.08 o                         
  -2   4   4          0.25         -0.40         0.40 o                         
  -1   4   4         25.53         31.05         1.09 o                         
   0   4   4        100.61         94.43         1.89 o                         
   1   4   4         52.06         59.40         1.46 o                         
   2   4   4         42.70         41.96         1.42 o                         
   3   4   4         41.95         49.09         1.57 o                         
   4   4   4        149.87        142.99         2.61 o                         
   5   4   4         25.87         28.70         1.45 o                         
   6   4   4        448.33        443.79         4.72 o                         
   7   4   4         34.33         38.16         2.00 o                         
   8   4   4          6.49          8.41         1.03 o                         
   9   4   4        201.76        221.15         4.15 o                         
  10   4   4        162.46        178.79         3.62 o                         
  11   4   4         10.08         10.05         1.25 o                         
  12   4   4          6.25          6.98         1.28 o                         
  13   4   4         11.97         16.34         1.87 o                         
  14   4   4         41.13         51.36         2.81 o                         
  15   4   4          0.48          1.38         1.39 o                         
  16   4   4          1.82          3.73         1.62 o                         
 -16   5   4          7.62          4.67         1.73 o                         
 -15   5   4         14.73         15.27         2.20 o                         
 -14   5   4         12.32          8.57         1.53 o                         
 -13   5   4          0.15         -0.07         1.40 o                         
 -12   5   4          5.48          4.76         1.39 o                         
 -11   5   4         31.06         29.34         2.13 o                         
 -10   5   4         35.28         30.12         1.63 o                         
  -9   5   4         11.11          7.48         1.07 o                         
  -8   5   4         69.93         73.44         2.22 o                         
  -7   5   4         10.54          9.70         1.01 o                         
  -6   5   4         50.92         43.79         1.75 o                         
  -5   5   4         70.36         79.76         2.54 o                         
  -4   5   4         77.98         74.47         2.02 o                         
  -3   5   4          0.24          0.15         0.59 o                         
  -2   5   4         65.13         69.44         1.97 o                         
  -1   5   4         16.29         10.30         1.12 o                         
   0   5   4         21.07         24.32         1.32 o                         
   1   5   4          0.01          0.43         0.69 o                         
   2   5   4        476.17        474.75         5.60 o                         
   3   5   4         90.02         96.45         2.38 o                         
   4   5   4          1.88          4.07         1.32 o                         
   5   5   4        292.82        306.16         3.96 o                         
   6   5   4          9.23          8.62         1.09 o                         
   7   5   4          0.33          1.09         0.88 o                         
   8   5   4         11.98          8.97         1.05 o                         
   9   5   4         18.51         19.72         1.76 o                         
  10   5   4          0.12         -0.90         0.90 o                         
  11   5   4         17.55         18.15         1.93 o                         
  12   5   4          5.20          6.12         1.46 o                         
  13   5   4          1.64         -0.75         1.25 o                         
  14   5   4          1.53          1.00         1.30 o                         
  15   5   4         34.44         42.49         2.84 o                         
 -14   6   4          0.03         -2.14         2.14 o                         
 -13   6   4         11.24          9.21         1.81 o                         
 -12   6   4         41.75         45.02         3.14 o                         
 -11   6   4          0.52          1.85         1.39 o                         
 -10   6   4          0.82          0.49         1.06 o                         
  -9   6   4          0.14         -0.92         0.92 o                         
  -8   6   4          0.80          2.96         1.02 o                         
  -7   6   4         58.38         69.93         2.42 o                         
  -6   6   4          4.18          2.79         0.92 o                         
  -5   6   4          7.54          7.50         0.98 o                         
  -4   6   4          0.05         -0.46         0.70 o                         
  -3   6   4          8.79         10.26         1.21 o                         
  -2   6   4         54.48         51.06         2.28 o                         
  -1   6   4          8.42          8.86         1.08 o                         
   0   6   4          0.13         -0.70         0.70 o                         
   1   6   4          0.70          2.01         1.16 o                         
   2   6   4         14.54         12.99         1.16 o                         
   3   6   4         83.85         96.22         3.18 o                         
   4   6   4          7.67          4.60         0.97 o                         
   5   6   4         39.76         38.08         1.83 o                         
   6   6   4          0.27         -0.57         0.81 o                         
   7   6   4         11.35          8.82         1.30 o                         
   8   6   4          0.18         -0.33         1.15 o                         
   9   6   4          0.28          0.26         1.53 o                         
  10   6   4          0.08         -1.29         1.29 o                         
  11   6   4          4.42          4.35         1.54 o                         
  12   6   4          6.65          5.17         1.67 o                         
 -10   7   4          0.10         -0.51         1.60 o                         
  -9   7   4          6.76          2.84         2.14 o                         
  -8   7   4          8.43          5.81         1.59 o                         
  -7   7   4          3.38          1.61         1.37 o                         
  -6   7   4          2.66          2.16         1.34 o                         
  -5   7   4          6.52          8.19         1.46 o                         
  -4   7   4         13.77         15.15         1.72 o                         
  -3   7   4          0.24          0.42         1.34 o                         
  -2   7   4          0.56          2.45         2.94 o                         
  -1   7   4         34.30         43.18         2.62 o                         
   0   7   4          4.15          2.46         1.30 o                         
   1   7   4         15.30         12.96         1.83 o                         
   2   7   4          0.02         -0.36         1.22 o                         
   3   7   4         12.97         15.08         1.53 o                         
   4   7   4          3.06          2.84         0.94 o                         
   5   7   4         25.54         25.27         1.71 o                         
   6   7   4          0.50          1.01         1.18 o                         
   7   7   4          1.06         -0.61         1.68 o                         
   8   7   4          5.24          6.46         2.56 o                         
   9   7   4          9.83         12.21         1.96 o                         
  -3   8   4         25.16         24.11         2.89 o                         
  -2   8   4          2.27          0.60         1.60 o                         
  -1   8   4          0.06         -0.52         1.54 o                         
   0   8   4          4.79          1.47         1.58 o                         
   1   8   4         38.85         38.87         3.04 o                         
 -19   0   5          2.08          0.10         2.00 o                         
 -17   0   5         29.46         22.81         3.21 o                         
 -15   0   5         56.61         54.57         3.18 o                         
 -13   0   5         35.82         35.28         2.46 o                         
 -11   0   5        395.25        379.25         6.09 o                         
  -9   0   5        234.03        189.71         3.30 o                         
  -7   0   5          2.46         -0.44         0.54 o                         
  -5   0   5       1075.32        976.85         8.67 o                         
  -3   0   5        479.60        468.81         4.52 o                         
   1   0   5       2263.57       2106.81        12.37 o                         
   3   0   5          4.64          6.09         0.61 o                         
   5   0   5        121.06         76.21         3.36 o                         
   7   0   5       1508.76       1639.37        16.61 o                         
   9   0   5        713.78        645.66         8.59 o                         
  11   0   5        292.48        303.54         5.73 o                         
  13   0   5         35.38         38.87         3.38 o                         
  15   0   5         21.07         19.55         2.89 o                         
  17   0   5         53.92         54.17         4.63 o                         
  19   0   5          0.25         -1.36         2.13 o                         
 -20   1   5          0.24         -1.49         1.49 o                         
 -19   1   5          0.93          0.71         1.87 o                         
 -18   1   5          0.00          0.66         1.46 o                         
 -17   1   5          0.04         -1.12         1.12 o                         
 -16   1   5         11.78         11.92         1.41 o                         
 -15   1   5         20.31         21.70         1.69 o                         
 -14   1   5          6.13          5.25         1.22 o                         
 -13   1   5        405.84        388.55         5.23 o                         
 -12   1   5          3.71          4.62         0.85 o                         
 -11   1   5         32.88         28.98         0.99 o                         
 -10   1   5          8.76         11.46         0.72 o                         
  -9   1   5          0.61          0.28         0.34 o                         
  -8   1   5        509.87        534.87         4.66 o                         
  -7   1   5       1485.71       1427.42         9.48 o                         
  -6   1   5        679.34        708.07         5.25 o                         
  -5   1   5        113.54        119.37         1.60 o                         
  -4   1   5         22.96         34.10         0.69 o                         
  -3   1   5      15950.08      15104.00       119.28 o                         
  -2   1   5          0.56          0.51         0.47 o                         
  -1   1   5        713.21        830.95         6.71 o                         
   0   1   5         31.17         31.66         0.64 o                         
   1   1   5       1467.93       1354.96         7.60 o                         
   2   1   5          5.49          5.13         0.33 o                         
   3   1   5       1406.32       1419.13         7.48 o                         
   4   1   5       1484.16       1636.02        10.41 o                         
   5   1   5          7.77          8.52         0.56 o                         
   6   1   5        433.88        456.33         4.08 o                         
   7   1   5        222.71        209.70         2.44 o                         
   8   1   5          4.81          9.39         0.63 o                         
   9   1   5         32.22         38.81         1.61 o                         
  10   1   5          3.36          5.30         0.85 o                         
  11   1   5         20.84         21.68         1.53 o                         
  12   1   5          2.17          2.75         0.89 o                         
  13   1   5        130.45        127.75         3.26 o                         
  14   1   5          2.86          1.58         1.02 o                         
  15   1   5         42.44         41.00         3.66 o                         
  16   1   5          0.70         -0.18         0.89 o                         
  17   1   5          2.71          3.26         1.27 o                         
  18   1   5          1.02          0.48         1.46 o                         
 -20   2   5          0.78         -0.13         1.57 o                         
 -19   2   5         11.00          8.41         2.25 o                         
 -18   2   5          2.47          1.28         1.77 o                         
 -17   2   5          9.75         11.18         1.55 o                         
 -16   2   5          6.41          7.59         1.45 o                         
 -15   2   5        104.70        128.89         3.51 o                         
 -14   2   5         48.72         39.09         1.96 o                         
 -13   2   5          6.54          4.42         0.94 o                         
 -12   2   5          6.59          7.22         1.03 o                         
 -11   2   5         54.24         60.59         2.13 o                         
 -10   2   5         38.85         35.90         1.63 o                         
  -9   2   5        115.71        119.45         1.83 o                         
  -8   2   5         86.68         88.54         1.56 o                         
  -7   2   5         73.94         59.45         1.20 o                         
  -6   2   5          0.35         -0.27         0.27 o                         
  -5   2   5        447.71        381.84         3.55 o                         
  -4   2   5         63.36         60.52         0.96 o                         
  -3   2   5         71.27         68.00         1.30 o                         
  -2   2   5         30.00         43.24         1.00 o                         
  -1   2   5        702.40        791.37         7.97 o                         
   0   2   5         11.56         19.69         1.16 o                         
   1   2   5        305.83        286.71         2.61 o                         
   2   2   5        306.60        309.54         2.40 o                         
   3   2   5         67.60         98.15         1.36 o                         
   4   2   5         37.91         49.06         1.14 o                         
   5   2   5        628.39        623.18         5.06 o                         
   6   2   5        670.80        722.41         5.19 o                         
   7   2   5        126.24        126.06         2.37 o                         
   8   2   5         26.47         28.28         1.48 o                         
   9   2   5         22.83         23.17         1.52 o                         
  10   2   5          1.15          2.37         0.84 o                         
  11   2   5        117.14        116.02         3.44 o                         
  12   2   5         52.64         50.36         2.23 o                         
  13   2   5          1.62          1.08         0.90 o                         
  14   2   5          4.06          3.29         1.72 o                         
  15   2   5         26.32         33.54         2.53 o                         
  16   2   5         22.13         22.56         2.12 o                         
  17   2   5         10.31         13.60         1.98 o                         
  18   2   5          1.40          0.36         1.80 o                         
 -19   3   5          5.11          3.37         1.50 o                         
 -18   3   5          1.00         -1.32         1.32 o                         
 -17   3   5         22.75         26.68         2.17 o                         
 -16   3   5         13.25         15.28         1.74 o                         
 -15   3   5          6.61          4.38         1.14 o                         
 -14   3   5          1.46          1.47         0.94 o                         
 -13   3   5         12.97         19.47         1.87 o                         
 -12   3   5         91.65         87.43         2.80 o                         
 -11   3   5         65.10         74.59         2.40 o                         
 -10   3   5          6.54          5.07         0.85 o                         
  -9   3   5         95.53         88.84         1.89 o                         
  -8   3   5         67.90         73.16         1.71 o                         
  -7   3   5        853.54        815.49         7.08 o                         
  -6   3   5         15.28         19.49         0.98 o                         
  -5   3   5         19.15         27.55         1.03 o                         
  -4   3   5         31.15         23.83         1.11 o                         
  -3   3   5        248.12        253.67         3.44 o                         
  -2   3   5          7.48          6.94         0.59 o                         
  -1   3   5         85.11         75.64         1.49 o                         
   0   3   5         14.85          9.82         0.65 o                         
   1   3   5         56.94         44.69         1.05 o                         
   2   3   5         49.91         66.04         1.26 o                         
   3   3   5         49.98         40.63         1.29 o                         
   4   3   5        189.08        199.96         2.62 o                         
   5   3   5         74.97         78.42         1.63 o                         
   6   3   5        511.65        507.67         5.17 o                         
   7   3   5         21.57         19.14         1.42 o                         
   8   3   5         13.63         15.98         1.33 o                         
   9   3   5          1.08          2.48         0.94 o                         
  10   3   5         80.39         78.79         2.66 o                         
  11   3   5        148.56        137.16         3.46 o                         
  12   3   5          8.33          8.85         1.26 o                         
  13   3   5         14.75         13.19         1.55 o                         
  14   3   5          0.02         -1.08         1.08 o                         
  15   3   5         30.37         28.62         2.35 o                         
  16   3   5          3.41          5.86         1.43 o                         
  17   3   5         11.42         13.46         1.91 o                         
 -18   4   5         25.60         24.86         2.15 o                         
 -17   4   5          8.11         10.09         2.22 o                         
 -16   4   5          0.16         -1.06         1.06 o                         
 -15   4   5         10.83          7.82         1.27 o                         
 -14   4   5          2.31          1.22         1.09 o                         
 -13   4   5          6.60          4.32         1.12 o                         
 -12   4   5          0.51          0.13         0.87 o                         
 -11   4   5         64.82         70.27         2.58 o                         
 -10   4   5         17.97         19.11         1.26 o                         
  -9   4   5         14.00         11.33         1.04 o                         
  -8   4   5        223.80        206.81         3.31 o                         
  -7   4   5         33.20         29.89         1.47 o                         
  -6   4   5         21.35         17.28         1.11 o                         
  -5   4   5        251.87        233.16         2.97 o                         
  -4   4   5          7.20          8.65         1.04 o                         
  -3   4   5         55.96         57.34         1.88 o                         
  -2   4   5        209.72        221.79         3.63 o                         
  -1   4   5         12.08         12.20         1.29 o                         
   0   4   5         13.83         12.57         1.27 o                         
   1   4   5        192.56        176.51         2.34 o                         
   2   4   5        105.54        113.78         1.91 o                         
   3   4   5          4.13          3.32         0.59 o                         
   4   4   5         25.33         25.38         1.37 o                         
   5   4   5        232.51        213.93         3.50 o                         
   6   4   5         74.60         73.08         2.06 o                         
   7   4   5         65.22         65.25         2.33 o                         
   8   4   5        214.22        217.09         3.74 o                         
   9   4   5          0.70          1.00         0.84 o                         
  10   4   5         13.54         15.09         1.33 o                         
  11   4   5         35.41         36.91         2.25 o                         
  12   4   5          0.24         -0.55         0.94 o                         
  13   4   5          6.24          2.82         1.60 o                         
  14   4   5          6.70          4.40         1.32 o                         
  15   4   5         17.39         14.35         1.92 o                         
  16   4   5          6.73          7.39         1.66 o                         
 -16   5   5          4.54          2.16         1.47 o                         
 -15   5   5          0.45          0.78         1.22 o                         
 -14   5   5          6.06          5.48         1.46 o                         
 -13   5   5          5.66          5.38         1.64 o                         
 -12   5   5          2.83          3.53         1.88 o                         
 -11   5   5         60.16         54.36         2.91 o                         
 -10   5   5          4.45          6.30         1.05 o                         
  -9   5   5         38.87         35.31         1.74 o                         
  -8   5   5          2.53          4.29         0.91 o                         
  -7   5   5         67.69         65.03         2.01 o                         
  -6   5   5        104.29        106.54         2.44 o                         
  -5   5   5         22.86         25.47         1.70 o                         
  -4   5   5         21.01         25.72         1.76 o                         
  -3   5   5         87.09         80.91         2.53 o                         
  -2   5   5          0.28         -0.72         0.72 o                         
  -1   5   5         94.46         81.08         2.65 o                         
   0   5   5          9.36          4.72         0.98 o                         
   1   5   5         99.42         96.62         2.21 o                         
   2   5   5         34.72         38.86         1.61 o                         
   3   5   5         39.83         36.72         1.50 o                         
   4   5   5        110.49        111.95         2.28 o                         
   5   5   5         17.80         19.78         1.87 o                         
   6   5   5         12.14         11.41         1.13 o                         
   7   5   5         18.51         15.89         1.26 o                         
   8   5   5          5.20          2.82         0.87 o                         
   9   5   5          1.48          0.17         0.95 o                         
  10   5   5          6.91          9.21         1.91 o                         
  11   5   5          0.73         -1.23         1.23 o                         
  12   5   5         19.32         19.94         2.38 o                         
  13   5   5          0.21         -1.40         1.40 o                         
  14   5   5         11.40         15.91         1.83 o                         
 -14   6   5          0.88         -0.19         2.12 o                         
 -13   6   5          3.18          2.04         2.27 o                         
 -12   6   5          7.80          7.06         1.65 o                         
 -11   6   5         12.37         11.09         1.58 o                         
 -10   6   5         20.21         18.71         1.54 o                         
  -9   6   5          0.15         -0.97         0.97 o                         
  -8   6   5        101.25        109.65         2.98 o                         
  -7   6   5          0.05          1.32         0.83 o                         
  -6   6   5          0.06         -0.26         0.86 o                         
  -5   6   5          0.85          1.76         1.31 o                         
  -4   6   5         16.28         16.44         1.52 o                         
  -3   6   5          0.00          0.95         0.94 o                         
  -2   6   5         11.45         11.76         1.37 o                         
  -1   6   5          0.03         -0.86         0.86 o                         
   0   6   5          2.98          3.00         1.10 o                         
   1   6   5         42.71         36.78         2.17 o                         
   2   6   5         79.09         90.56         2.40 o                         
   3   6   5          7.31          8.21         1.17 o                         
   4   6   5          0.54          1.06         0.86 o                         
   5   6   5         11.23          8.33         1.15 o                         
   6   6   5         12.14          7.79         1.66 o                         
   7   6   5          0.00         -1.01         1.01 o                         
   8   6   5          9.89         10.91         1.29 o                         
   9   6   5          7.77          5.92         1.39 o                         
  10   6   5          0.13          1.14         1.31 o                         
  11   6   5          7.21          4.65         1.48 o                         
  12   6   5          3.07          5.39         2.38 o                         
 -10   7   5         18.12         15.70         2.27 o                         
  -9   7   5          0.31          1.96         1.74 o                         
  -8   7   5          0.10         -0.20         1.38 o                         
  -7   7   5          8.42          5.05         1.59 o                         
  -6   7   5          4.34          1.69         1.84 o                         
  -5   7   5          3.77          4.33         1.32 o                         
  -4   7   5         11.86         12.31         1.67 o                         
  -3   7   5          0.03         -1.12         1.12 o                         
  -2   7   5          1.61          1.73         1.49 o                         
  -1   7   5          1.14          0.70         1.23 o                         
   0   7   5         75.98         88.76         3.34 o                         
   1   7   5          8.19         10.37         1.52 o                         
   2   7   5         10.15         14.43         1.72 o                         
   3   7   5          0.09         -1.11         1.21 o                         
   4   7   5         24.04         25.35         2.03 o                         
   5   7   5          9.29         10.42         1.62 o                         
   6   7   5         16.38         14.02         1.97 o                         
   7   7   5          1.82         -0.46         1.65 o                         
   8   7   5          0.44         -1.43         1.43 o                         
 -20   0   6         20.95         21.36         3.41 o                         
 -18   0   6         10.95          7.63         4.33 o                         
 -16   0   6        138.47        140.53         4.06 o                         
 -14   0   6        213.20        205.72         4.75 o                         
 -12   0   6         83.12         88.84         2.93 o                         
 -10   0   6        811.69        864.91        11.93 o                         
  -8   0   6        168.18        190.61         3.68 o                         
  -6   0   6         14.66         12.70         1.01 o                         
  -4   0   6       1016.87        974.80         8.34 o                         
  -2   0   6        841.01        890.05         6.80 o                         
   0   0   6       3977.40       4013.49        27.83 o                         
   2   0   6        459.86        386.64         4.17 o                         
   4   0   6       2248.13       2505.51        23.50 o                         
   6   0   6        606.20        561.54         7.31 o                         
   8   0   6        496.45        501.27         7.17 o                         
  10   0   6        213.51        191.53         5.95 o                         
  12   0   6        224.47        230.43         6.43 o                         
  14   0   6         57.75         72.77         4.48 o                         
  16   0   6         31.29         32.27         3.91 o                         
  18   0   6          6.74          8.77         2.70 o                         
 -20   1   6          6.65          4.17         2.30 o                         
 -19   1   6          0.00         -1.36         1.81 o                         
 -18   1   6         10.30          8.92         2.07 o                         
 -17   1   6          0.73          1.39         1.11 o                         
 -16   1   6        139.17        140.95         3.63 o                         
 -15   1   6         26.11         28.12         1.90 o                         
 -14   1   6        144.18        138.69         3.32 o                         
 -13   1   6         24.34         29.78         1.67 o                         
 -12   1   6        382.27        357.64         4.28 o                         
 -11   1   6          2.91          3.49         0.66 o                         
 -10   1   6         58.43         66.59         1.65 o                         
  -9   1   6          1.26          1.31         0.42 o                         
  -8   1   6        417.04        421.98         4.29 o                         
  -7   1   6        256.70        242.63         2.68 o                         
  -6   1   6        349.61        337.22         3.22 o                         
  -5   1   6         82.19         81.79         1.18 o                         
  -4   1   6       1756.92       1781.36        10.99 o                         
  -3   1   6        168.95        177.57         1.77 o                         
  -2   1   6        807.94        786.75         7.31 o                         
  -1   1   6          3.86          3.46         0.52 o                         
   0   1   6          0.12          0.72         0.33 o                         
   1   1   6        135.51        140.73         2.03 o                         
   2   1   6        290.78        276.73         2.33 o                         
   3   1   6         92.76         91.11         1.58 o                         
   4   1   6        210.09        268.24         3.09 o                         
   5   1   6        475.17        479.00         4.52 o                         
   6   1   6        549.60        579.15         5.31 o                         
   7   1   6        256.11        270.53         3.33 o                         
   8   1   6          5.12          3.64         0.57 o                         
   9   1   6         15.40         16.16         0.94 o                         
  10   1   6        435.31        443.33         5.89 o                         
  11   1   6         91.51         84.31         2.72 o                         
  12   1   6          1.99          2.02         0.82 o                         
  13   1   6          1.89          1.18         0.82 o                         
  14   1   6         39.81         41.50         2.20 o                         
  15   1   6          1.10          2.42         1.06 o                         
  16   1   6         49.51         60.96         3.58 o                         
  17   1   6          0.35         -1.98         1.98 o                         
  18   1   6          2.76          2.43         1.97 o                         
 -20   2   6         38.04         45.37         3.43 o                         
 -19   2   6          0.18         -1.24         1.24 o                         
 -18   2   6         21.76         22.31         2.10 o                         
 -17   2   6         13.69         11.91         1.63 o                         
 -16   2   6        108.79        115.29         4.19 o                         
 -15   2   6          1.65         -0.07         0.96 o                         
 -14   2   6          1.42          2.63         0.93 o                         
 -13   2   6         86.79         85.85         2.48 o                         
 -12   2   6          0.28          0.84         0.79 o                         
 -11   2   6         43.21         44.20         2.12 o                         
 -10   2   6        127.61        127.31         2.34 o                         
  -9   2   6         34.27         37.13         1.31 o                         
  -8   2   6         39.23         40.56         1.36 o                         
  -7   2   6        180.12        185.37         2.64 o                         
  -6   2   6          0.78          1.47         0.33 o                         
  -5   2   6          6.95          3.11         0.36 o                         
  -4   2   6         79.36        117.86         1.76 o                         
  -3   2   6          5.96          4.68         0.40 o                         
  -2   2   6       2476.57       2508.28        30.91 o                         
  -1   2   6        303.58        278.41         4.76 o                         
   0   2   6         37.39         39.60         1.43 o                         
   1   2   6        101.99        125.12         1.48 o                         
   2   2   6        219.40        218.70         2.26 o                         
   3   2   6        886.03       1026.42         6.64 o                         
   4   2   6          0.03          1.28         0.39 o                         
   5   2   6         54.93         52.94         1.39 o                         
   6   2   6        273.48        266.51         3.31 o                         
   7   2   6         51.68         54.70         1.31 o                         
   8   2   6        218.30        227.76         3.81 o                         
   9   2   6         87.89         77.71         2.62 o                         
  10   2   6        221.18        213.21         4.70 o                         
  11   2   6         10.05          7.52         1.24 o                         
  12   2   6          1.30          0.93         0.89 o                         
  13   2   6          2.49          1.66         0.97 o                         
  14   2   6          4.58          6.26         1.23 o                         
  15   2   6         16.95         18.01         1.79 o                         
  16   2   6          1.34         -0.96         1.04 o                         
  17   2   6          0.00         -0.82         1.37 o                         
  18   2   6          4.45          3.66         2.62 o                         
 -19   3   6          3.71          2.63         1.53 o                         
 -18   3   6         12.15         12.93         1.86 o                         
 -17   3   6          1.32          1.35         1.47 o                         
 -16   3   6         29.28         29.84         2.06 o                         
 -15   3   6         63.01         71.69         2.68 o                         
 -14   3   6         20.48         21.49         1.66 o                         
 -13   3   6          0.56          1.41         0.91 o                         
 -12   3   6         39.16         48.75         2.13 o                         
 -11   3   6        160.53        160.72         3.31 o                         
 -10   3   6         53.39         59.10         1.68 o                         
  -9   3   6         89.19         85.23         1.94 o                         
  -8   3   6        302.51        294.69         3.89 o                         
  -7   3   6        183.49        186.33         2.81 o                         
  -6   3   6        470.63        447.65         4.17 o                         
  -5   3   6        150.60        143.46         2.64 o                         
  -4   3   6         20.81         21.58         1.12 o                         
  -3   3   6        157.81        122.54         1.99 o                         
  -2   3   6         80.72         93.37         1.66 o                         
  -1   3   6         66.13         63.32         1.65 o                         
   0   3   6        109.40        126.66         2.39 o                         
   1   3   6         23.46         12.78         0.73 o                         
   2   3   6          8.28          9.65         0.58 o                         
   3   3   6        763.37        764.70         6.53 o                         
   4   3   6        207.27        206.76         2.61 o                         
   5   3   6        389.49        371.30         3.86 o                         
   6   3   6         15.27         17.41         1.08 o                         
   7   3   6        151.00        152.67         2.69 o                         
   8   3   6          0.03          0.42         0.72 o                         
   9   3   6          1.72          0.24         0.81 o                         
  10   3   6         97.58         91.43         2.98 o                         
  11   3   6         50.50         45.51         2.24 o                         
  12   3   6          0.00         -0.87         0.87 o                         
  13   3   6          1.35          0.11         1.05 o                         
  14   3   6         23.87         27.74         2.17 o                         
  15   3   6          0.83          2.10         1.30 o                         
  16   3   6          0.77          0.98         1.51 o                         
  17   3   6          0.04         -1.25         1.25 o                         
 -18   4   6          0.21         -1.24         1.51 o                         
 -17   4   6          8.39          3.98         1.38 o                         
 -16   4   6          1.80          2.98         1.32 o                         
 -15   4   6          9.30          8.77         1.28 o                         
 -14   4   6          5.66          5.33         1.29 o                         
 -13   4   6         20.61         12.98         1.89 o                         
 -12   4   6          7.00          4.13         1.76 o                         
 -11   4   6          4.68          4.12         1.03 o                         
 -10   4   6          8.39          8.68         0.99 o                         
  -9   4   6        109.23         99.58         2.37 o                         
  -8   4   6         81.39         85.53         2.53 o                         
  -7   4   6         41.75         38.70         1.63 o                         
  -6   4   6         14.55         16.02         1.10 o                         
  -5   4   6        178.97        178.41         3.33 o                         
  -4   4   6        122.00        108.16         2.54 o                         
  -3   4   6        127.68        114.99         2.82 o                         
  -2   4   6        234.53        254.04         3.87 o                         
  -1   4   6         31.88         28.81         1.46 o                         
   0   4   6         43.39         45.76         1.68 o                         
   1   4   6          9.73          6.13         0.83 o                         
   2   4   6        425.02        392.70         4.22 o                         
   3   4   6         48.05         47.46         1.56 o                         
   4   4   6          6.67          8.87         0.95 o                         
   5   4   6        354.60        346.50         4.42 o                         
   6   4   6        315.41        300.24         4.09 o                         
   7   4   6        115.66        109.08         2.46 o                         
   8   4   6         44.67         44.72         1.64 o                         
   9   4   6         25.49         30.17         1.83 o                         
  10   4   6         15.77         14.75         1.37 o                         
  11   4   6         17.52         20.45         1.80 o                         
  12   4   6         46.04         52.85         2.95 o                         
  13   4   6          0.00          1.33         1.21 o                         
  14   4   6          2.29          0.94         1.29 o                         
  15   4   6         22.76         27.00         2.34 o                         
  16   4   6         22.71         22.00         2.14 o                         
 -16   5   6          0.01         -1.31         1.31 o                         
 -15   5   6         10.43         12.64         1.54 o                         
 -14   5   6          2.48          0.86         1.38 o                         
 -13   5   6          0.13          0.90         2.15 o                         
 -12   5   6         34.13         34.17         2.48 o                         
 -11   5   6          0.08         -0.64         0.90 o                         
 -10   5   6         17.61         14.21         1.26 o                         
  -9   5   6         40.65         41.46         3.19 o                         
  -8   5   6         11.35         10.39         1.16 o                         
  -7   5   6          3.19          3.32         1.01 o                         
  -6   5   6         28.36         31.38         1.84 o                         
  -5   5   6        114.46        115.12         3.00 o                         
  -4   5   6          0.23          0.31         0.79 o                         
  -3   5   6         11.97         11.95         1.28 o                         
  -2   5   6        167.06        145.62         3.34 o                         
  -1   5   6         21.28         17.46         1.45 o                         
   0   5   6         24.32         19.13         1.61 o                         
   1   5   6         64.11         65.18         2.28 o                         
   2   5   6          2.27          1.63         1.00 o                         
   3   5   6          2.69          3.11         0.79 o                         
   4   5   6        125.96        125.78         2.92 o                         
   5   5   6         60.26         55.29         1.93 o                         
   6   5   6          5.82          5.66         0.95 o                         
   7   5   6         34.12         33.76         2.14 o                         
   8   5   6         24.01         18.85         1.37 o                         
   9   5   6         12.49         11.78         1.45 o                         
  10   5   6         18.49         18.95         1.85 o                         
  11   5   6         20.57         29.69         3.36 o                         
  12   5   6          0.11         -1.25         1.25 o                         
  13   5   6          5.10          3.83         1.59 o                         
  14   5   6         25.98         27.52         2.39 o                         
 -14   6   6          3.96          2.07         2.32 o                         
 -13   6   6          3.71          5.73         1.97 o                         
 -12   6   6          5.60          6.55         2.05 o                         
 -11   6   6         31.78         32.11         2.76 o                         
 -10   6   6          1.12          1.02         1.31 o                         
  -9   6   6          8.13          5.08         1.36 o                         
  -8   6   6          0.64          3.06         1.22 o                         
  -7   6   6         30.73         28.97         2.17 o                         
  -6   6   6         13.69         12.42         1.58 o                         
  -5   6   6          1.60         -0.93         0.93 o                         
  -4   6   6          0.07         -0.91         0.96 o                         
  -3   6   6         11.04         10.35         1.45 o                         
  -2   6   6         19.56         18.18         1.58 o                         
  -1   6   6         18.86         21.49         1.72 o                         
   0   6   6          0.01         -0.47         0.96 o                         
   1   6   6          1.70          1.84         1.03 o                         
   2   6   6        168.84        181.62         4.05 o                         
   3   6   6         21.40         26.00         2.71 o                         
   4   6   6          3.70          0.20         1.10 o                         
   5   6   6         11.61         11.02         1.42 o                         
   6   6   6         32.75         28.56         2.11 o                         
   7   6   6          0.40         -0.42         0.99 o                         
   8   6   6          0.90         -0.95         0.95 o                         
   9   6   6          7.02          5.88         1.46 o                         
  10   6   6         14.86          8.65         1.57 o                         
  11   6   6          5.25          0.86         1.78 o                         
 -10   7   6          4.74          4.01         2.59 o                         
  -9   7   6          3.73          1.63         1.42 o                         
  -8   7   6          4.12          3.05         1.42 o                         
  -7   7   6          0.68         -0.62         1.29 o                         
  -6   7   6          0.36         -1.35         1.35 o                         
  -5   7   6         11.07         11.08         1.72 o                         
  -4   7   6          2.66          3.00         1.43 o                         
  -3   7   6         17.17         15.69         1.88 o                         
  -2   7   6          5.94          6.16         1.42 o                         
  -1   7   6          0.80          1.04         2.25 o                         
   0   7   6          1.50          1.01         1.22 o                         
   1   7   6         47.23         64.10         2.95 o                         
   2   7   6          6.88         12.16         1.60 o                         
   3   7   6         33.66         27.70         2.16 o                         
   4   7   6          2.18         -0.44         1.46 o                         
   5   7   6         20.79         18.69         1.86 o                         
   6   7   6          1.33         -1.27         1.27 o                         
   7   7   6         14.08         15.81         2.08 o                         
   8   7   6          4.59          3.39         1.83 o                         
 -19   0   7          4.86          2.90         2.11 o                         
 -17   0   7          0.04         -1.09         1.09 o                         
 -15   0   7         74.92         72.65         3.28 o                         
 -13   0   7        283.84        278.01         5.63 o                         
 -11   0   7         51.17         57.83         3.06 o                         
  -9   0   7          3.41          6.76         1.23 o                         
  -7   0   7        874.14        887.07        10.20 o                         
  -5   0   7       1103.44       1212.57        12.33 o                         
  -3   0   7       4117.36       4099.38        27.62 o                         
  -1   0   7        503.36        645.43         4.95 o                         
   1   0   7       1025.67       1050.96         9.06 o                         
   3   0   7       4033.74       4184.99        37.04 o                         
   5   0   7          1.23          6.93         0.87 o                         
   7   0   7        852.98        860.84        10.78 o                         
   9   0   7         54.64         50.03         2.30 o                         
  11   0   7         25.18         26.00         1.98 o                         
  13   0   7         36.30         34.68         2.29 o                         
  15   0   7         13.98         13.30         3.06 o                         
  17   0   7          6.35          3.73         5.25 o                         
 -20   1   7          2.34          1.27         1.54 o                         
 -19   1   7         14.19         12.77         2.88 o                         
 -18   1   7          0.36         -0.02         1.22 o                         
 -17   1   7         23.75         23.26         2.42 o                         
 -16   1   7          0.67          5.79         1.48 o                         
 -15   1   7        138.44        147.42         3.61 o                         
 -14   1   7         13.55         14.12         1.13 o                         
 -13   1   7         98.12         91.86         2.30 o                         
 -12   1   7         75.57         78.82         2.22 o                         
 -11   1   7        485.25        474.66         5.15 o                         
 -10   1   7        136.84        139.99         2.47 o                         
  -9   1   7         70.80         78.48         1.99 o                         
  -8   1   7         24.23         22.49         1.01 o                         
  -7   1   7        383.44        361.83         3.50 o                         
  -6   1   7         29.66         26.56         1.13 o                         
  -5   1   7        759.07        729.93         4.80 o                         
  -4   1   7        269.09        290.68         2.73 o                         
  -3   1   7       2019.10       2155.63        13.08 o                         
  -2   1   7        167.79        159.12         2.35 o                         
  -1   1   7       1270.89       1297.97         8.94 o                         
   0   1   7         82.59         98.03         1.62 o                         
   1   1   7          2.72          7.46         0.57 o                         
   2   1   7          5.13          8.41         0.48 o                         
   3   1   7         42.67         40.14         0.96 o                         
   4   1   7         54.37         71.77         1.48 o                         
   5   1   7        177.06        168.76         2.45 o                         
   6   1   7        161.47        158.29         2.44 o                         
   7   1   7         45.59         44.88         1.38 o                         
   8   1   7         15.07         12.42         0.94 o                         
   9   1   7         57.81         59.99         2.04 o                         
  10   1   7        395.98        392.80         4.87 o                         
  11   1   7        129.73        124.68         3.19 o                         
  12   1   7          0.77         -0.34         0.75 o                         
  13   1   7          0.15         -0.03         0.87 o                         
  14   1   7          9.45          9.71         1.39 o                         
  15   1   7         14.68         14.89         1.75 o                         
  16   1   7         18.64         16.53         2.18 o                         
  17   1   7         20.01         17.33         2.23 o                         
  18   1   7          1.62          2.28         1.69 o                         
 -20   2   7          8.58         11.33         2.09 o                         
 -19   2   7         23.57         22.75         2.14 o                         
 -18   2   7          1.59          0.81         1.74 o                         
 -17   2   7          3.19          4.15         1.27 o                         
 -16   2   7          5.45          8.08         1.31 o                         
 -15   2   7          3.69          4.86         1.11 o                         
 -14   2   7         27.44         28.24         1.79 o                         
 -13   2   7        129.98        143.26         3.83 o                         
 -12   2   7         46.27         42.19         1.97 o                         
 -11   2   7          0.44         -0.31         0.57 o                         
 -10   2   7        169.95        163.12         2.73 o                         
  -9   2   7        133.63        128.22         2.49 o                         
  -8   2   7        173.30        177.51         2.50 o                         
  -7   2   7        336.98        319.16         3.39 o                         
  -6   2   7         25.49         29.09         0.93 o                         
  -5   2   7        155.15        165.59         1.92 o                         
  -4   2   7        458.30        443.62         4.24 o                         
  -3   2   7       1815.12       1816.08        15.80 o                         
  -2   2   7       1738.25       1807.59        15.70 o                         
  -1   2   7         21.60         38.56         1.52 o                         
   0   2   7         37.70         24.56         1.25 o                         
   1   2   7        107.25         92.11         1.75 o                         
   2   2   7          0.00          3.15         0.38 o                         
   3   2   7          9.36          8.07         0.54 o                         
   4   2   7         77.97         75.47         2.21 o                         
   5   2   7         54.77         42.13         1.29 o                         
   6   2   7         11.43          9.07         0.77 o                         
   7   2   7        373.52        368.69         4.26 o                         
   8   2   7        150.98        153.98         2.66 o                         
   9   2   7         22.45         12.47         1.26 o                         
  10   2   7          5.50          3.90         0.93 o                         
  11   2   7          0.67         -0.87         0.87 o                         
  12   2   7          7.70          5.29         1.14 o                         
  13   2   7          9.81          7.52         1.24 o                         
  14   2   7          0.27         -0.11         0.99 o                         
  15   2   7          0.64         -0.62         1.19 o                         
  16   2   7          0.09         -1.53         1.87 o                         
  17   2   7          4.41          0.88         1.25 o                         
 -19   3   7          1.38          4.90         3.65 o                         
 -18   3   7         23.78         15.84         2.23 o                         
 -17   3   7          7.24         11.84         1.70 o                         
 -16   3   7         10.19         12.09         1.49 o                         
 -15   3   7         63.16         75.39         2.55 o                         
 -14   3   7         42.23         49.97         2.26 o                         
 -13   3   7          9.09          8.45         1.26 o                         
 -12   3   7          3.98          3.78         0.86 o                         
 -11   3   7        109.54        117.16         2.37 o                         
 -10   3   7         40.16         40.19         1.72 o                         
  -9   3   7         27.80         28.64         2.09 o                         
  -8   3   7        685.94        663.24         6.31 o                         
  -7   3   7        589.99        565.12         5.51 o                         
  -6   3   7          2.81          2.05         0.66 o                         
  -5   3   7        159.23        157.75         2.80 o                         
  -4   3   7        720.48        691.84         6.07 o                         
  -3   3   7         67.51         66.28         1.47 o                         
  -2   3   7        166.80        144.76         2.11 o                         
  -1   3   7          1.53          0.44         0.43 o                         
   0   3   7        130.75        132.05         2.32 o                         
   1   3   7          0.41          0.03         0.71 o                         
   2   3   7        817.35        793.41         6.06 o                         
   3   3   7        186.93        169.99         2.57 o                         
   4   3   7         42.18         46.72         1.27 o                         
   5   3   7         59.11         60.85         1.77 o                         
   6   3   7         31.74         36.66         1.55 o                         
   7   3   7         24.35         26.14         1.18 o                         
   8   3   7        141.45        142.07         3.29 o                         
   9   3   7         26.30         22.97         1.84 o                         
  10   3   7         18.99         15.47         1.49 o                         
  11   3   7         18.26         19.93         1.71 o                         
  12   3   7          8.32          5.57         1.25 o                         
  13   3   7          0.53          0.35         1.04 o                         
  14   3   7          1.20         -1.04         1.04 o                         
  15   3   7         25.41         25.00         2.46 o                         
  16   3   7          7.01          3.58         2.44 o                         
 -18   4   7          0.02         -1.10         1.40 o                         
 -17   4   7          0.01         -0.57         1.30 o                         
 -16   4   7         18.31         15.85         1.77 o                         
 -15   4   7          1.94          3.22         1.25 o                         
 -14   4   7         18.12         15.17         1.94 o                         
 -13   4   7          0.02         -0.91         1.18 o                         
 -12   4   7          4.12          3.51         1.04 o                         
 -11   4   7         10.02         11.92         1.17 o                         
 -10   4   7         97.25         90.71         2.30 o                         
  -9   4   7         10.37         12.28         1.07 o                         
  -8   4   7         17.53         14.87         1.26 o                         
  -7   4   7        132.53        144.83         3.15 o                         
  -6   4   7        438.57        402.44         6.99 o                         
  -5   4   7          2.35          3.26         1.07 o                         
  -4   4   7         86.05         84.63         2.39 o                         
  -3   4   7        352.52        377.88         4.95 o                         
  -2   4   7         48.77         47.26         1.78 o                         
  -1   4   7        130.93        134.23         2.73 o                         
   0   4   7        104.92        111.64         2.52 o                         
   1   4   7        295.81        291.49         4.22 o                         
   2   4   7          4.05          4.57         0.83 o                         
   3   4   7        548.84        522.22         6.07 o                         
   4   4   7        287.64        283.74         4.31 o                         
   5   4   7        273.04        269.85         3.80 o                         
   6   4   7         54.07         59.81         1.91 o                         
   7   4   7        118.17        109.91         2.49 o                         
   8   4   7          9.23         10.56         0.96 o                         
   9   4   7          0.54         -0.36         0.79 o                         
  10   4   7         10.77         14.41         1.80 o                         
  11   4   7          1.96          0.91         1.06 o                         
  12   4   7          6.48          5.57         1.30 o                         
  13   4   7         20.20         21.96         2.01 o                         
  14   4   7          0.18          1.60         1.57 o                         
  15   4   7          1.16         -0.11         1.54 o                         
 -16   5   7          1.88         -0.06         1.45 o                         
 -15   5   7          7.40          6.68         2.85 o                         
 -14   5   7          0.21         -0.47         1.27 o                         
 -13   5   7          1.65         -0.81         1.37 o                         
 -12   5   7         13.08         12.75         1.64 o                         
 -11   5   7         16.03         20.37         1.41 o                         
 -10   5   7          0.21         -0.03         0.87 o                         
  -9   5   7          9.53         12.21         1.07 o                         
  -8   5   7        111.79        106.85         3.03 o                         
  -7   5   7         11.85         16.29         1.46 o                         
  -6   5   7         20.27         16.99         1.50 o                         
  -5   5   7         37.88         37.17         1.98 o                         
  -4   5   7          7.30          7.17         2.05 o                         
  -3   5   7         16.33         14.66         1.36 o                         
  -2   5   7        228.95        219.49         4.01 o                         
  -1   5   7        102.43        104.88         2.80 o                         
   0   5   7          0.14         -0.73         0.73 o                         
   1   5   7         85.82         89.39         2.91 o                         
   2   5   7        147.11        154.52         3.34 o                         
   3   5   7         22.64         23.94         2.00 o                         
   4   5   7          2.32          3.41         0.84 o                         
   5   5   7         96.54         91.63         2.38 o                         
   6   5   7         20.71         21.20         1.48 o                         
   7   5   7          1.21          0.07         0.83 o                         
   8   5   7         26.63         28.26         1.76 o                         
   9   5   7         14.37         15.41         1.73 o                         
  10   5   7          0.00         -0.77         1.10 o                         
  11   5   7         34.44         34.59         2.40 o                         
  12   5   7          1.11          2.68         1.44 o                         
  13   5   7          0.21         -0.46         1.41 o                         
 -13   6   7          0.05         -1.83         1.83 o                         
 -12   6   7         10.03         12.74         2.01 o                         
 -11   6   7         16.42         14.90         1.99 o                         
 -10   6   7         24.68         27.99         2.08 o                         
  -9   6   7          1.69          3.87         1.32 o                         
  -8   6   7          3.92          4.05         1.23 o                         
  -7   6   7          5.52          7.29         1.44 o                         
  -6   6   7          6.22          3.72         1.18 o                         
  -5   6   7          1.07         -0.36         0.95 o                         
  -4   6   7         25.46         20.85         1.73 o                         
  -3   6   7          2.35          1.56         1.05 o                         
  -2   6   7          2.48         -0.25         0.99 o                         
  -1   6   7         72.11         70.22         2.66 o                         
   0   6   7         70.90         78.02         2.78 o                         
   1   6   7         79.79         88.68         3.21 o                         
   2   6   7          1.15          2.30         0.98 o                         
   3   6   7         14.79         14.42         1.53 o                         
   4   6   7          0.65         -0.03         1.09 o                         
   5   6   7          0.26         -0.10         1.17 o                         
   6   6   7         30.25         30.71         2.14 o                         
   7   6   7          9.29          6.63         1.23 o                         
   8   6   7          0.13         -1.34         1.34 o                         
   9   6   7          3.43          1.93         2.14 o                         
  10   6   7         10.65         11.45         1.73 o                         
  11   6   7         25.21         25.91         2.30 o                         
 -10   7   7          1.24          1.94         1.74 o                         
  -9   7   7          0.04         -1.39         1.39 o                         
  -8   7   7         17.49         17.12         2.50 o                         
  -7   7   7          2.29          1.64         1.41 o                         
  -6   7   7          0.05         -1.23         1.23 o                         
  -5   7   7          3.12          3.24         1.67 o                         
  -4   7   7          6.15          5.11         1.67 o                         
  -3   7   7          1.96          0.58         1.43 o                         
  -2   7   7         25.23         20.94         1.94 o                         
  -1   7   7         11.53         14.16         2.23 o                         
   0   7   7          3.76          2.09         1.24 o                         
   1   7   7          3.85          3.53         1.34 o                         
   2   7   7         56.71         64.86         4.01 o                         
   3   7   7          8.33          6.32         1.92 o                         
   4   7   7         10.94         11.75         2.07 o                         
   5   7   7          1.29         -1.32         1.32 o                         
   6   7   7          2.60         -0.57         1.32 o                         
   7   7   7          0.68         -0.27         1.49 o                         
 -20   0   8          1.00         -0.38         4.25 o                         
 -18   0   8         17.63         16.16         2.35 o                         
 -16   0   8          0.08          2.28         1.23 o                         
 -14   0   8         80.61         76.26         3.16 o                         
 -12   0   8        167.93        156.27         3.58 o                         
 -10   0   8        735.72        728.32        12.14 o                         
  -8   0   8        305.02        307.26         5.11 o                         
  -6   0   8       2844.74       2905.15        27.66 o                         
  -4   0   8       1653.00       1875.34        19.48 o                         
  -2   0   8      10519.14      11106.69       160.66 o                         
   0   0   8          0.42          0.12         1.31 o                         
   2   0   8       1810.61       1904.31        16.08 o                         
   4   0   8        869.62        884.00        10.06 o                         
   6   0   8          1.70          2.15         0.74 o                         
   8   0   8        254.11        258.42         5.01 o                         
  10   0   8         88.36         87.04         3.07 o                         
  12   0   8         62.94         57.64         2.69 o                         
  14   0   8         34.00         37.55         4.79 o                         
  16   0   8         23.06         31.29         3.80 o                         
 -20   1   8         23.19         23.70         2.57 o                         
 -19   1   8          0.33          0.23         1.47 o                         
 -18   1   8         27.34         24.50         2.18 o                         
 -17   1   8          3.56          2.06         1.11 o                         
 -16   1   8        162.70        174.30         4.10 o                         
 -15   1   8          0.00          2.15         0.82 o                         
 -14   1   8         60.92         63.18         1.94 o                         
 -13   1   8          3.67          3.48         0.80 o                         
 -12   1   8         17.49         17.12         1.35 o                         
 -11   1   8        113.84        113.50         2.36 o                         
 -10   1   8        596.25        615.68         6.00 o                         
  -9   1   8        371.05        355.58         3.78 o                         
  -8   1   8        208.39        200.69         2.60 o                         
  -7   1   8          1.90          3.39         0.50 o                         
  -6   1   8        626.83        636.68         5.15 o                         
  -5   1   8        494.59        523.78         4.34 o                         
  -4   1   8        101.66         98.51         1.32 o                         
  -3   1   8       2561.04       2606.90        16.95 o                         
  -2   1   8         99.27        103.12         2.01 o                         
  -1   1   8        350.33        373.46         4.40 o                         
   0   1   8       1543.69       1669.73        12.02 o                         
   1   1   8        674.20        720.96         5.95 o                         
   2   1   8        709.65        683.35         5.45 o                         
   3   1   8        754.42        785.92         6.00 o                         
   4   1   8        102.29        117.40         2.04 o                         
   5   1   8          0.82          2.11         0.48 o                         
   6   1   8        564.91        563.69         5.62 o                         
   7   1   8         33.05         30.79         1.49 o                         
   8   1   8        302.51        297.30         4.12 o                         
   9   1   8        148.41        138.16         2.80 o                         
  10   1   8        623.74        597.49         6.33 o                         
  11   1   8          5.15          5.15         0.81 o                         
  12   1   8         33.40         37.22         1.99 o                         
  13   1   8          3.82          3.13         1.05 o                         
  14   1   8          0.00         -0.50         1.29 o                         
  15   1   8         15.02         11.56         1.59 o                         
  16   1   8         41.41         44.23         3.68 o                         
  17   1   8          0.01         -0.16         2.13 o                         
 -20   2   8          0.02          1.51         2.14 o                         
 -19   2   8          0.36          1.27         1.42 o                         
 -18   2   8         14.68         19.82         1.97 o                         
 -17   2   8         17.47         19.59         2.07 o                         
 -16   2   8         77.41         81.80         2.82 o                         
 -15   2   8         48.46         59.19         2.76 o                         
 -14   2   8         13.82         15.01         1.44 o                         
 -13   2   8          8.09          7.74         1.16 o                         
 -12   2   8        150.85        159.00         2.98 o                         
 -11   2   8         16.01         16.59         1.36 o                         
 -10   2   8          1.01          1.48         0.59 o                         
  -9   2   8         16.83         19.03         1.07 o                         
  -8   2   8        206.86        195.60         2.68 o                         
  -7   2   8        498.52        477.35         4.75 o                         
  -6   2   8        438.39        450.23         3.97 o                         
  -5   2   8        566.06        558.97         4.45 o                         
  -4   2   8          2.39          1.49         0.54 o                         
  -3   2   8        313.39        317.10         4.57 o                         
  -2   2   8         46.10         43.84         1.68 o                         
  -1   2   8        578.39        596.57         6.87 o                         
   0   2   8        178.66        166.63         3.15 o                         
   1   2   8          0.42          1.30         0.39 o                         
   2   2   8         46.90         47.13         1.16 o                         
   3   2   8         42.05         46.75         1.10 o                         
   4   2   8        508.38        503.91         4.91 o                         
   5   2   8          6.48          6.90         0.65 o                         
   6   2   8         74.70         67.80         1.82 o                         
   7   2   8         40.34         36.72         1.42 o                         
   8   2   8        231.50        244.00         3.67 o                         
   9   2   8         45.06         30.84         1.46 o                         
  10   2   8         22.95         23.51         1.67 o                         
  11   2   8          5.72          7.78         1.24 o                         
  12   2   8         31.05         30.51         2.02 o                         
  13   2   8          0.08         -0.77         0.96 o                         
  14   2   8         14.00         16.08         1.74 o                         
  15   2   8          0.06         -1.17         1.17 o                         
  16   2   8          0.94         -1.18         1.18 o                         
  17   2   8          0.16         -1.22         1.38 o                         
 -19   3   8          1.40         -1.38         1.42 o                         
 -18   3   8          4.31          2.17         1.36 o                         
 -17   3   8         24.82         21.30         1.74 o                         
 -16   3   8         33.67         37.81         2.15 o                         
 -15   3   8          3.53          2.62         1.03 o                         
 -14   3   8         39.49         41.73         2.13 o                         
 -13   3   8          8.23          5.54         1.07 o                         
 -12   3   8          7.15          6.81         0.92 o                         
 -11   3   8        103.91        101.06         2.24 o                         
 -10   3   8        223.72        224.39         3.47 o                         
  -9   3   8         74.33         75.81         2.12 o                         
  -8   3   8         59.52         56.22         1.69 o                         
  -7   3   8        200.43        185.66         3.07 o                         
  -6   3   8        163.96        153.10         2.84 o                         
  -5   3   8          6.54          5.73         0.76 o                         
  -4   3   8         41.15         43.56         1.48 o                         
  -3   3   8        393.27        381.46         5.60 o                         
  -2   3   8         89.22         84.73         2.51 o                         
  -1   3   8         88.53         99.77         2.66 o                         
   0   3   8         27.55         28.54         1.58 o                         
   1   3   8        162.49        161.65         3.47 o                         
   2   3   8         27.02         29.31         1.17 o                         
   3   3   8         94.64         99.73         1.93 o                         
   4   3   8          5.84          6.21         0.64 o                         
   5   3   8         65.33         61.44         1.73 o                         
   6   3   8        396.08        398.47         4.84 o                         
   7   3   8        130.51        130.31         2.34 o                         
   8   3   8         68.95         72.13         2.27 o                         
   9   3   8         56.63         59.63         2.36 o                         
  10   3   8         39.50         40.78         2.16 o                         
  11   3   8         12.18          6.22         1.38 o                         
  12   3   8         70.70         76.58         2.86 o                         
  13   3   8          0.74         -1.01         1.01 o                         
  14   3   8         14.19         13.04         1.74 o                         
  15   3   8          0.61          0.17         1.25 o                         
  16   3   8         32.47         40.96         5.02 o                         
 -18   4   8         10.61         12.35         2.06 o                         
 -17   4   8          1.29         -1.26         1.26 o                         
 -16   4   8          0.90          0.19         1.21 o                         
 -15   4   8         18.83         17.91         1.89 o                         
 -14   4   8          0.65          1.26         1.24 o                         
 -13   4   8         18.60         12.94         1.54 o                         
 -12   4   8          9.04         10.89         1.42 o                         
 -11   4   8         31.44         28.60         1.55 o                         
 -10   4   8          5.31          3.86         1.02 o                         
  -9   4   8         36.71         33.42         1.51 o                         
  -8   4   8        243.86        249.59         4.27 o                         
  -7   4   8          1.82          5.89         0.97 o                         
  -6   4   8         32.63         44.16         2.65 o                         
  -5   4   8        486.94        479.44         7.59 o                         
  -4   4   8         86.31         93.42         2.68 o                         
  -3   4   8         33.00         34.45         1.63 o                         
  -2   4   8        170.93        187.97         3.31 o                         
  -1   4   8         22.71         24.37         1.29 o                         
   0   4   8         53.69         52.31         1.79 o                         
   1   4   8         31.15         26.22         2.03 o                         
   2   4   8        753.26        756.48         8.17 o                         
   3   4   8         22.58         29.44         1.42 o                         
   4   4   8          1.46          3.98         0.85 o                         
   5   4   8        282.42        280.18         3.89 o                         
   6   4   8         11.44         10.18         1.04 o                         
   7   4   8         36.49         37.70         1.68 o                         
   8   4   8          5.53          5.49         0.76 o                         
   9   4   8          2.25          1.36         0.80 o                         
  10   4   8         55.95         57.54         2.46 o                         
  11   4   8         23.57         17.98         2.36 o                         
  12   4   8          1.33          1.07         1.07 o                         
  13   4   8          4.58          7.85         1.75 o                         
  14   4   8         15.05         13.45         1.99 o                         
  15   4   8         11.89          9.82         2.11 o                         
 -16   5   8          6.21          1.79         2.23 o                         
 -15   5   8          9.80          9.59         1.75 o                         
 -14   5   8         16.58         17.53         1.91 o                         
 -13   5   8          6.22          6.95         1.46 o                         
 -12   5   8         10.19          8.46         1.19 o                         
 -11   5   8         35.16         36.25         2.08 o                         
 -10   5   8         58.61         67.80         3.54 o                         
  -9   5   8          0.50          0.80         0.99 o                         
  -8   5   8         16.08         13.96         1.45 o                         
  -7   5   8        142.43        137.43         3.33 o                         
  -6   5   8         71.38         69.23         2.56 o                         
  -5   5   8         76.12         70.00         2.48 o                         
  -4   5   8          3.07          2.55         0.92 o                         
  -3   5   8         45.92         45.17         2.16 o                         
  -2   5   8         13.21         13.29         1.25 o                         
  -1   5   8         78.97         86.19         2.52 o                         
   0   5   8         44.27         50.03         2.06 o                         
   1   5   8         14.43         18.12         1.45 o                         
   2   5   8         77.61         79.47         2.68 o                         
   3   5   8         36.44         40.90         1.99 o                         
   4   5   8         22.56         20.98         1.40 o                         
   5   5   8          0.58         -0.75         0.75 o                         
   6   5   8          8.91          6.67         1.03 o                         
   7   5   8          6.76          5.18         1.24 o                         
   8   5   8         25.97         23.54         1.60 o                         
   9   5   8          2.17          1.63         1.23 o                         
  10   5   8          5.15          2.34         1.24 o                         
  11   5   8          3.60          0.27         1.23 o                         
  12   5   8         59.13         71.56         3.56 o                         
  13   5   8          0.02         -1.86         2.16 o                         
 -13   6   8         18.66         18.46         2.35 o                         
 -12   6   8         17.31         19.63         2.39 o                         
 -11   6   8         25.88         29.99         2.46 o                         
 -10   6   8          0.81          0.98         1.34 o                         
  -9   6   8         12.61         13.14         1.67 o                         
  -8   6   8          2.19          4.15         1.42 o                         
  -7   6   8          7.41          4.31         1.68 o                         
  -6   6   8          0.10         -1.10         1.10 o                         
  -5   6   8         22.71         23.19         1.84 o                         
  -4   6   8          0.45         -0.98         1.01 o                         
  -3   6   8         36.38         30.89         2.02 o                         
  -2   6   8         39.20         32.17         2.46 o                         
  -1   6   8          0.44          0.11         1.38 o                         
   0   6   8          3.70          1.53         1.04 o                         
   1   6   8          3.87          4.95         1.40 o                         
   2   6   8          0.32          0.28         1.15 o                         
   3   6   8         56.97         59.31         2.55 o                         
   4   6   8          4.34          5.90         1.42 o                         
   5   6   8         27.75         22.52         2.13 o                         
   6   6   8          1.25          1.95         1.03 o                         
   7   6   8          2.30          0.07         1.34 o                         
   8   6   8          8.11          5.96         1.27 o                         
   9   6   8          0.63         -1.23         1.23 o                         
  10   6   8          0.29         -1.30         1.51 o                         
  -9   7   8          0.24          1.45         1.55 o                         
  -8   7   8          2.20          2.24         1.48 o                         
  -7   7   8         22.98         23.18         2.65 o                         
  -6   7   8          2.78          2.73         1.55 o                         
  -5   7   8          2.77         -1.09         1.47 o                         
  -4   7   8          5.13          7.55         2.47 o                         
  -3   7   8         11.13         11.68         1.96 o                         
  -2   7   8          4.96          6.16         1.35 o                         
  -1   7   8         33.12         31.27         3.19 o                         
   0   7   8         12.77         10.49         2.24 o                         
   1   7   8          0.23          0.16         1.60 o                         
   2   7   8          6.13          5.95         2.45 o                         
   3   7   8         17.25         17.31         2.18 o                         
   4   7   8          3.62          3.60         1.66 o                         
   5   7   8          9.78         11.38         2.02 o                         
   6   7   8          0.76         -1.37         1.37 o                         
 -19   0   9          5.45          9.82         2.67 o                         
 -17   0   9         31.24         28.94         2.08 o                         
 -15   0   9         45.17         41.43         3.17 o                         
 -13   0   9        155.07        151.59         3.70 o                         
 -11   0   9        134.10        134.47         3.99 o                         
  -9   0   9       1014.22       1006.95        11.83 o                         
  -7   0   9          2.60          3.11         1.09 o                         
  -5   0   9       3844.54       3862.20        29.91 o                         
  -3   0   9        483.19        424.99         4.29 o                         
  -1   0   9       5889.98       5919.83        52.47 o                         
   1   0   9       2041.78       2140.57        17.37 o                         
   3   0   9       1183.65       1254.36        13.21 o                         
   5   0   9        930.59        876.02        10.44 o                         
   7   0   9         25.95         27.20         1.79 o                         
   9   0   9        524.78        498.91         7.96 o                         
  11   0   9          4.06          6.00         1.26 o                         
  13   0   9         34.65         32.25         4.85 o                         
  15   0   9          8.54          5.03         4.63 o                         
  17   0   9         10.48          9.27         2.73 o                         
 -20   1   9          6.71          2.03         1.82 o                         
 -19   1   9         40.11         43.28         3.28 o                         
 -18   1   9          0.33          0.32         1.40 o                         
 -17   1   9          0.17          0.87         1.18 o                         
 -16   1   9         10.94         10.49         1.14 o                         
 -15   1   9         45.08         47.44         1.86 o                         
 -14   1   9         89.44         94.71         2.34 o                         
 -13   1   9        161.69        177.69         3.74 o                         
 -12   1   9          4.75          6.43         0.90 o                         
 -11   1   9          0.21          0.73         0.71 o                         
 -10   1   9         32.37         34.68         1.32 o                         
  -9   1   9         94.00         94.42         1.90 o                         
  -8   1   9        658.18        666.37         6.10 o                         
  -7   1   9        599.15        599.10         5.11 o                         
  -6   1   9        130.14        128.18         2.09 o                         
  -5   1   9        158.24        189.59         2.19 o                         
  -4   1   9         61.93         57.42         1.13 o                         
  -3   1   9       3588.17       3599.26        28.71 o                         
  -2   1   9          1.91          6.15         0.72 o                         
  -1   1   9        110.88        109.48         1.99 o                         
   0   1   9          5.10          7.20         0.58 o                         
   1   1   9        554.86        528.16         5.84 o                         
   2   1   9        214.85        227.32         2.32 o                         
   3   1   9       2851.10       2869.47        22.81 o                         
   4   1   9          0.11          2.37         0.49 o                         
   5   1   9         23.08         22.08         1.23 o                         
   6   1   9          1.68          3.42         0.59 o                         
   7   1   9       1555.52       1541.02        11.84 o                         
   8   1   9         18.01         22.06         1.35 o                         
   9   1   9        129.62        116.35         2.73 o                         
  10   1   9          2.50          1.95         0.99 o                         
  11   1   9         93.39         86.24         2.25 o                         
  12   1   9          9.84          6.39         1.37 o                         
  13   1   9         42.22         45.47         2.31 o                         
  14   1   9          3.81          6.66         1.46 o                         
  15   1   9         10.58          6.54         2.17 o                         
  16   1   9          0.03          0.50         1.41 o                         
  17   1   9          6.30          2.76         2.10 o                         
 -20   2   9          2.37          0.84         2.14 o                         
 -19   2   9          0.58         -1.27         1.27 o                         
 -18   2   9          9.52         11.15         1.71 o                         
 -17   2   9          0.81          3.09         1.17 o                         
 -16   2   9         18.51         22.09         1.73 o                         
 -15   2   9        117.23        125.81         3.31 o                         
 -14   2   9         19.27         25.06         2.09 o                         
 -13   2   9          6.84          5.36         0.98 o                         
 -12   2   9         17.28         16.75         1.23 o                         
 -11   2   9        168.36        175.97         2.90 o                         
 -10   2   9         29.46         39.95         1.54 o                         
  -9   2   9        393.68        412.01         4.36 o                         
  -8   2   9          7.33          6.42         0.74 o                         
  -7   2   9        578.69        558.03         5.34 o                         
  -6   2   9          3.64          5.04         0.70 o                         
  -5   2   9       1754.90       1675.97        11.85 o                         
  -4   2   9         24.12         22.89         1.60 o                         
  -3   2   9        131.80        146.58         3.05 o                         
  -2   2   9         11.07         13.32         1.15 o                         
  -1   2   9        125.56        115.87         2.68 o                         
   0   2   9          0.29         -0.35         0.47 o                         
   1   2   9        108.41         98.03         1.69 o                         
   2   2   9        108.59        114.62         2.21 o                         
   3   2   9        357.85        360.26         3.43 o                         
   4   2   9        220.61        224.77         2.92 o                         
   5   2   9        139.77        142.24         2.25 o                         
   6   2   9         46.70         39.63         1.45 o                         
   7   2   9         87.86         93.40         2.17 o                         
   8   2   9         27.63         34.66         1.55 o                         
   9   2   9          3.75          5.93         1.01 o                         
  10   2   9         78.71         78.37         2.21 o                         
  11   2   9         24.36         20.68         1.70 o                         
  12   2   9         23.29         21.71         1.76 o                         
  13   2   9          1.71         -1.00         1.00 o                         
  14   2   9          0.03         -0.99         0.99 o                         
  15   2   9         10.83          8.74         1.71 o                         
  16   2   9          0.04         -1.25         1.25 o                         
 -19   3   9         16.10         16.66         1.89 o                         
 -18   3   9          1.43          2.42         1.24 o                         
 -17   3   9          4.31          4.13         1.22 o                         
 -16   3   9          0.03          1.60         1.23 o                         
 -15   3   9          7.12          8.74         1.32 o                         
 -14   3   9         10.00          9.42         1.35 o                         
 -13   3   9         20.57         20.71         1.57 o                         
 -12   3   9         11.90         12.73         1.05 o                         
 -11   3   9          6.87          6.42         0.90 o                         
 -10   3   9         63.93         56.59         1.86 o                         
  -9   3   9         67.71         71.00         1.99 o                         
  -8   3   9        112.27        108.41         2.43 o                         
  -7   3   9        141.48        134.79         2.85 o                         
  -6   3   9         89.16         90.15         2.22 o                         
  -5   3   9         71.68         73.52         1.89 o                         
  -4   3   9          0.93          1.62         0.83 o                         
  -3   3   9        239.30        236.79         4.42 o                         
  -2   3   9        394.02        403.78         5.95 o                         
  -1   3   9        172.55        177.22         3.73 o                         
   0   3   9         29.74         31.54         1.73 o                         
   1   3   9        117.01        117.26         3.05 o                         
   2   3   9         74.25         76.83         2.50 o                         
   3   3   9        148.35        139.62         2.03 o                         
   4   3   9         22.72         16.34         0.94 o                         
   5   3   9        232.98        222.14         4.86 o                         
   6   3   9        185.53        177.55         3.01 o                         
   7   3   9        136.67        143.89         2.78 o                         
   8   3   9        126.46        120.62         2.61 o                         
   9   3   9         15.51         16.45         1.49 o                         
  10   3   9         31.95         31.04         2.10 o                         
  11   3   9         14.71         19.72         1.72 o                         
  12   3   9          0.33          0.73         1.07 o                         
  13   3   9         11.42          9.67         1.53 o                         
  14   3   9          0.00          0.42         1.34 o                         
  15   3   9          7.86          5.72         1.56 o                         
 -17   4   9          6.08          3.75         1.42 o                         
 -16   4   9          0.07          1.97         1.58 o                         
 -15   4   9          5.87          5.34         1.52 o                         
 -14   4   9          5.02          2.19         1.93 o                         
 -13   4   9          0.02         -0.97         0.97 o                         
 -12   4   9          0.76         -0.16         0.79 o                         
 -11   4   9         89.00         89.60         2.37 o                         
 -10   4   9          0.61          0.60         0.85 o                         
  -9   4   9         46.36         46.23         2.08 o                         
  -8   4   9        208.26        208.64         3.91 o                         
  -7   4   9        148.53        159.48         3.33 o                         
  -6   4   9         38.62         42.13         2.38 o                         
  -5   4   9         36.35         38.74         1.79 o                         
  -4   4   9        112.51        121.03         3.48 o                         
  -3   4   9          2.95          3.26         1.64 o                         
  -2   4   9         98.84         95.98         3.63 o                         
  -1   4   9        497.73        485.80         7.73 o                         
   0   4   9         17.13         16.09         1.64 o                         
   1   4   9         33.72         31.79         2.13 o                         
   2   4   9        299.41        275.42         5.25 o                         
   3   4   9        145.45        139.44         3.47 o                         
   4   4   9         41.92         41.48         1.83 o                         
   5   4   9         64.18         64.50         1.93 o                         
   6   4   9         61.91         61.22         2.46 o                         
   7   4   9          0.66          1.75         0.71 o                         
   8   4   9        119.65        127.83         2.33 o                         
   9   4   9          9.96         15.71         1.40 o                         
  10   4   9          6.54          6.07         1.37 o                         
  11   4   9         15.68         14.95         1.66 o                         
  12   4   9         18.48         19.87         2.00 o                         
  13   4   9          1.25          0.47         1.29 o                         
  14   4   9          3.89          2.58         1.75 o                         
 -16   5   9         19.17         17.45         3.44 o                         
 -15   5   9         11.51         12.01         2.11 o                         
 -14   5   9         21.36         18.73         2.30 o                         
 -13   5   9          5.84          3.54         1.61 o                         
 -12   5   9          9.88          8.83         1.65 o                         
 -11   5   9         25.38         23.92         2.08 o                         
 -10   5   9         65.80         68.53         2.72 o                         
  -9   5   9         20.64         18.31         1.62 o                         
  -8   5   9         30.46         26.64         2.97 o                         
  -7   5   9         40.94         40.53         2.18 o                         
  -6   5   9         63.64         65.83         2.38 o                         
  -5   5   9         18.92         19.68         1.55 o                         
  -4   5   9         75.84         75.41         2.40 o                         
  -3   5   9          1.25          2.41         1.13 o                         
  -2   5   9         19.28         17.66         1.46 o                         
  -1   5   9          4.98          2.47         0.88 o                         
   0   5   9         51.93         48.42         2.01 o                         
   1   5   9        136.53        144.35         3.61 o                         
   2   5   9         12.11         10.25         1.18 o                         
   3   5   9         21.43         18.03         1.48 o                         
   4   5   9         57.36         49.50         2.27 o                         
   5   5   9          1.27          1.16         1.00 o                         
   6   5   9          5.24          5.05         0.94 o                         
   7   5   9         40.94         38.82         1.91 o                         
   8   5   9         16.53         14.12         1.42 o                         
   9   5   9         20.02         21.97         1.81 o                         
  10   5   9          0.94          0.75         1.28 o                         
  11   5   9         26.07         26.27         2.42 o                         
  12   5   9          1.01          1.59         1.40 o                         
 -13   6   9          1.66          5.63         2.63 o                         
 -12   6   9         15.90         20.74         3.30 o                         
 -11   6   9          6.89          7.71         1.58 o                         
 -10   6   9          0.08         -0.07         1.31 o                         
  -9   6   9          0.46         -0.49         1.64 o                         
  -8   6   9         75.02         84.89         3.51 o                         
  -7   6   9          6.33          5.90         1.32 o                         
  -6   6   9          1.25          0.31         2.55 o                         
  -5   6   9          0.00         -1.02         1.02 o                         
  -4   6   9         16.88         14.01         2.50 o                         
  -3   6   9         33.62         23.13         2.24 o                         
  -2   6   9         25.09         23.03         2.22 o                         
  -1   6   9          7.82          5.72         1.30 o                         
   0   6   9         11.31          6.93         1.48 o                         
   1   6   9          4.72          4.17         1.03 o                         
   2   6   9        109.71        123.12         4.35 o                         
   3   6   9          0.98          1.24         1.00 o                         
   4   6   9          2.03         -0.12         1.04 o                         
   5   6   9          0.32          0.35         1.20 o                         
   6   6   9          3.43         -0.40         1.35 o                         
   7   6   9          1.49         -0.07         2.00 o                         
   8   6   9          7.65          2.65         2.05 o                         
   9   6   9          0.09          1.34         1.80 o                         
  10   6   9          0.70          0.67         1.60 o                         
  -9   7   9          0.70          3.01         1.68 o                         
  -8   7   9          0.71          3.43         1.84 o                         
  -7   7   9          0.06         -0.39         1.39 o                         
  -6   7   9         26.06         26.89         2.96 o                         
  -5   7   9          0.22         -1.30         1.98 o                         
  -4   7   9          5.82          3.51         1.54 o                         
  -3   7   9          7.41          8.27         1.85 o                         
  -2   7   9         23.62         28.28         3.32 o                         
  -1   7   9          3.57          3.41         1.68 o                         
   0   7   9         31.93         30.15         2.76 o                         
   1   7   9          1.28         -1.52         1.52 o                         
   2   7   9          2.64          2.06         1.93 o                         
   3   7   9          1.12          2.00         1.96 o                         
   4   7   9          7.05          4.15         1.93 o                         
   5   7   9          0.28         -1.41         1.41 o                         
 -20   0  10         17.96         21.56         3.39 o                         
 -18   0  10         91.83        103.61         7.84 o                         
 -16   0  10        143.78        150.24         5.34 o                         
 -14   0  10        132.63        135.23         3.73 o                         
 -12   0  10         18.65         15.65         1.52 o                         
 -10   0  10        966.00        941.27        11.65 o                         
  -8   0  10         98.58         99.11         2.88 o                         
  -6   0  10        330.62        324.05         4.37 o                         
  -4   0  10         11.90          8.25         0.81 o                         
  -2   0  10        502.94        475.42         4.50 o                         
   0   0  10       1968.81       1889.50        24.68 o                         
   2   0  10          0.53          2.60         0.61 o                         
   4   0  10         28.63         37.28         2.19 o                         
   6   0  10        367.94        365.62         6.14 o                         
   8   0  10         10.70         12.16         1.48 o                         
  10   0  10        146.37        134.69         4.00 o                         
  12   0  10         21.82         20.31         2.06 o                         
  14   0  10         20.02         30.83         3.67 o                         
  16   0  10         99.03        115.49        10.66 o                         
 -20   1  10          2.85          0.92         1.55 o                         
 -19   1  10          8.08          4.97         1.71 o                         
 -18   1  10         17.89         20.25         2.30 o                         
 -17   1  10          2.59          2.81         1.20 o                         
 -16   1  10         38.63         38.95         2.21 o                         
 -15   1  10         21.41         20.22         1.40 o                         
 -14   1  10         35.81         38.95         1.74 o                         
 -13   1  10         24.57         29.20         1.68 o                         
 -12   1  10        286.57        286.96         4.16 o                         
 -11   1  10         20.09         22.71         1.28 o                         
 -10   1  10         54.78         52.83         1.61 o                         
  -9   1  10          8.87          8.08         0.69 o                         
  -8   1  10        188.60        181.65         2.60 o                         
  -7   1  10        101.68        100.48         1.89 o                         
  -6   1  10        467.13        486.98         4.73 o                         
  -5   1  10        168.43        176.91         2.15 o                         
  -4   1  10        557.43        554.77         4.15 o                         
  -3   1  10         10.83         10.85         0.75 o                         
  -2   1  10        165.69        154.12         2.21 o                         
  -1   1  10          1.40          0.42         0.35 o                         
   0   1  10         55.19         51.67         1.68 o                         
   1   1  10        230.33        239.49         3.08 o                         
   2   1  10        160.24        157.04         1.91 o                         
   3   1  10        208.82        209.64         2.83 o                         
   4   1  10        720.14        717.80         6.44 o                         
   5   1  10          0.41          1.44         0.54 o                         
   6   1  10         77.50         80.85         1.97 o                         
   7   1  10         22.75         28.72         1.42 o                         
   8   1  10        224.18        227.45         3.54 o                         
   9   1  10          8.28          9.05         0.99 o                         
  10   1  10          2.76          3.87         0.85 o                         
  11   1  10          1.51          1.55         0.75 o                         
  12   1  10         66.72         64.61         3.14 o                         
  13   1  10          2.42          2.03         2.74 o                         
  14   1  10         30.37         26.25         2.58 o                         
  15   1  10          0.01          0.03         1.38 o                         
  16   1  10          0.12          0.84         2.03 o                         
 -19   2  10          1.33          3.08         2.02 o                         
 -18   2  10         23.57         17.30         1.95 o                         
 -17   2  10          2.37          1.82         1.13 o                         
 -16   2  10         26.83         34.13         2.75 o                         
 -15   2  10          8.66          8.59         1.08 o                         
 -14   2  10         71.10         74.39         2.30 o                         
 -13   2  10         43.93         50.11         1.88 o                         
 -12   2  10         88.70         83.78         2.16 o                         
 -11   2  10         32.64         34.23         1.56 o                         
 -10   2  10        710.82        732.37         6.79 o                         
  -9   2  10          0.78          3.91         0.70 o                         
  -8   2  10        183.53        188.30         3.34 o                         
  -7   2  10        159.32        138.84         2.36 o                         
  -6   2  10       1419.90       1373.85         9.37 o                         
  -5   2  10        110.38        124.04         3.09 o                         
  -4   2  10          4.71          2.53         0.77 o                         
  -3   2  10         73.11         63.09         2.12 o                         
  -2   2  10         43.45         46.56         1.85 o                         
  -1   2  10          0.01          0.52         0.54 o                         
   0   2  10         17.29         19.20         1.34 o                         
   1   2  10        182.34        162.85         2.36 o                         
   2   2  10         17.74         16.42         1.09 o                         
   3   2  10        271.72        275.37         3.94 o                         
   4   2  10          0.36          0.33         0.42 o                         
   5   2  10        140.23        138.37         2.50 o                         
   6   2  10          5.56          7.13         0.84 o                         
   7   2  10         27.06         35.77         1.61 o                         
   8   2  10        261.16        248.32         3.92 o                         
   9   2  10         47.22         43.62         1.86 o                         
  10   2  10        142.18        133.40         2.85 o                         
  11   2  10         23.29         21.04         1.72 o                         
  12   2  10         52.47         48.55         2.58 o                         
  13   2  10          5.77          9.00         1.54 o                         
  14   2  10         12.14          9.54         1.66 o                         
  15   2  10          6.91          7.34         1.42 o                         
  16   2  10         31.44         32.27         2.57 o                         
 -18   3  10         28.74         36.71         2.45 o                         
 -17   3  10          3.85          4.76         1.23 o                         
 -16   3  10          2.67          0.94         1.26 o                         
 -15   3  10         14.94         12.33         1.62 o                         
 -14   3  10          0.17          1.35         0.82 o                         
 -13   3  10          6.51          5.99         0.98 o                         
 -12   3  10         11.58          9.77         1.07 o                         
 -11   3  10        105.63         98.26         2.40 o                         
 -10   3  10          0.14          0.58         0.65 o                         
  -9   3  10         12.77         11.11         0.96 o                         
  -8   3  10        157.29        160.29         3.40 o                         
  -7   3  10          3.62          4.01         1.02 o                         
  -6   3  10        137.28        134.57         2.41 o                         
  -5   3  10        642.75        607.71         7.94 o                         
  -4   3  10        128.87        123.68         3.34 o                         
  -3   3  10         63.57         67.68         2.54 o                         
  -2   3  10        607.63        607.19         7.84 o                         
  -1   3  10        231.19        229.83         4.47 o                         
   0   3  10        174.87        166.63         3.76 o                         
   1   3  10          8.89         10.99         1.27 o                         
   2   3  10        382.35        344.82         8.12 o                         
   3   3  10        422.09        412.68         5.39 o                         
   4   3  10         45.76         46.10         1.70 o                         
   5   3  10        444.99        439.20         5.09 o                         
   6   3  10         30.00         25.41         1.32 o                         
   7   3  10         91.97         87.91         2.27 o                         
   8   3  10        106.85        106.90         2.54 o                         
   9   3  10         10.13          8.13         1.12 o                         
  10   3  10         30.57         32.12         2.89 o                         
  11   3  10         57.45         53.83         2.85 o                         
  12   3  10         19.79         16.42         1.73 o                         
  13   3  10         24.20         30.99         2.33 o                         
  14   3  10         10.21          8.37         1.73 o                         
  15   3  10         41.72         41.82         2.96 o                         
 -17   4  10         15.91         13.26         1.72 o                         
 -16   4  10          3.06          1.27         1.39 o                         
 -15   4  10          0.75          1.94         1.36 o                         
 -14   4  10         38.08         36.54         2.35 o                         
 -13   4  10          5.63          6.32         1.11 o                         
 -12   4  10         37.16         34.35         1.90 o                         
 -11   4  10          0.64          2.50         1.05 o                         
 -10   4  10         34.67         36.82         3.50 o                         
  -9   4  10         38.93         32.64         1.89 o                         
  -8   4  10         12.82         12.75         1.25 o                         
  -7   4  10         66.89         65.15         2.25 o                         
  -6   4  10         71.96         75.37         2.83 o                         
  -5   4  10         32.93         26.05         1.52 o                         
  -4   4  10        182.82        174.69         4.23 o                         
  -3   4  10        148.11        158.30         4.34 o                         
  -2   4  10          5.54          8.14         1.23 o                         
  -1   4  10        183.83        169.19         4.37 o                         
   0   4  10        193.25        187.50         4.36 o                         
   1   4  10         40.43         43.66         2.44 o                         
   2   4  10         52.28         58.92         2.85 o                         
   3   4  10        200.26        190.45         4.50 o                         
   4   4  10        167.20        147.88         2.70 o                         
   5   4  10         36.11         37.92         1.61 o                         
   6   4  10         49.77         48.96         1.85 o                         
   7   4  10        150.79        154.49         2.78 o                         
   8   4  10         18.60         18.57         1.27 o                         
   9   4  10         55.03         60.82         2.44 o                         
  10   4  10         10.14          8.76         1.52 o                         
  11   4  10          0.30         -1.02         1.11 o                         
  12   4  10         36.16         39.01         2.73 o                         
  13   4  10          6.49          8.00         1.56 o                         
  14   4  10          1.05         -0.50         1.85 o                         
 -15   5  10         25.57         25.05         2.60 o                         
 -14   5  10          6.76          5.89         1.87 o                         
 -13   5  10         14.47         14.34         2.22 o                         
 -12   5  10          2.58          2.56         1.26 o                         
 -11   5  10         26.06         24.84         2.04 o                         
 -10   5  10          3.68         10.03         1.89 o                         
  -9   5  10          6.27          5.87         1.19 o                         
  -8   5  10          9.82         12.14         1.39 o                         
  -7   5  10          0.77          1.93         0.98 o                         
  -6   5  10          0.38         -0.22         0.85 o                         
  -5   5  10        104.38        102.02         3.64 o                         
  -4   5  10         11.41          9.86         1.17 o                         
  -3   5  10         34.39         32.37         3.70 o                         
  -2   5  10        138.29        134.84         4.09 o                         
  -1   5  10          1.31          1.78         1.11 o                         
   0   5  10          0.01          1.96         1.14 o                         
   1   5  10         89.62         83.86         3.37 o                         
   2   5  10         82.95         72.23         3.15 o                         
   3   5  10          0.11          3.94         1.25 o                         
   4   5  10         76.43         75.55         3.85 o                         
   5   5  10        119.42        104.79         4.83 o                         
   6   5  10          1.64          0.95         0.82 o                         
   7   5  10          0.07         -0.87         0.87 o                         
   8   5  10         41.31         33.56         2.53 o                         
   9   5  10          0.94         -1.07         1.07 o                         
  10   5  10          2.05          1.54         1.39 o                         
  11   5  10         16.20         13.15         2.66 o                         
  12   5  10          6.47          3.06         1.55 o                         
 -12   6  10         10.16         15.66         2.77 o                         
 -11   6  10         42.78         44.39         4.03 o                         
 -10   6  10          6.59          8.30         1.84 o                         
  -9   6  10          1.44         -0.03         1.58 o                         
  -8   6  10          0.98          1.51         2.34 o                         
  -7   6  10         48.37         48.10         3.06 o                         
  -6   6  10          5.35          4.88         1.72 o                         
  -5   6  10          5.08          4.87         1.77 o                         
  -4   6  10          0.34         -1.33         1.33 o                         
  -3   6  10          7.79          6.27         1.72 o                         
  -2   6  10         38.95         40.08         2.98 o                         
  -1   6  10         73.54         79.28         4.37 o                         
   0   6  10          0.14          0.93         1.53 o                         
   1   6  10         12.54         14.91         2.21 o                         
   2   6  10          0.47         -0.68         0.96 o                         
   3   6  10         23.95         20.41         2.38 o                         
   4   6  10          5.31          3.61         1.38 o                         
   5   6  10          0.08         -0.62         1.20 o                         
   6   6  10          0.16         -1.11         1.11 o                         
   7   6  10          6.63          4.41         1.38 o                         
   8   6  10          4.04          2.75         1.87 o                         
   9   6  10          4.29          3.26         2.11 o                         
  -8   7  10          0.01          2.89         2.81 o                         
  -7   7  10          0.03         -1.66         1.66 o                         
  -6   7  10          4.41          4.58         1.75 o                         
  -5   7  10         24.55         23.53         2.59 o                         
  -4   7  10          1.54          1.03         1.62 o                         
  -3   7  10          1.77         -1.20         1.48 o                         
  -2   7  10          2.71          1.80         1.90 o                         
  -1   7  10         28.30         30.09         4.77 o                         
   0   7  10          7.41          7.21         1.93 o                         
   1   7  10          5.56          6.06         2.02 o                         
   2   7  10          1.07          0.15         1.65 o                         
   3   7  10          0.06          1.17         1.74 o                         
   4   7  10          0.65         -1.53         1.53 o                         
 -19   0  11          4.51         -0.95         4.63 o                         
 -17   0  11         29.75         25.78         2.06 o                         
 -15   0  11         26.57         19.92         2.15 o                         
 -13   0  11        248.85        271.16         5.20 o                         
 -11   0  11         53.93         62.64         2.82 o                         
  -9   0  11        243.64        235.51         6.46 o                         
  -7   0  11         24.62         25.20         1.36 o                         
  -5   0  11        888.66        874.37         8.90 o                         
  -3   0  11         87.09         80.33         3.34 o                         
  -1   0  11        980.44        975.13        10.36 o                         
   1   0  11          5.29          3.42         0.67 o                         
   3   0  11       1467.63       1521.92        20.16 o                         
   5   0  11        193.98        191.91         4.52 o                         
   7   0  11        392.92        404.55         6.87 o                         
   9   0  11         16.76         13.87         1.68 o                         
  11   0  11        106.03         98.75         3.74 o                         
  13   0  11        146.44        170.79         4.96 o                         
  15   0  11         16.39         14.39         2.82 o                         
 -20   1  11          4.76          5.40         2.25 o                         
 -19   1  11          1.39          0.34         1.46 o                         
 -18   1  11          1.70          2.42         1.45 o                         
 -17   1  11          0.02          0.32         1.07 o                         
 -16   1  11          3.29          2.37         0.97 o                         
 -15   1  11         21.55         20.16         1.39 o                         
 -14   1  11         48.42         49.08         2.13 o                         
 -13   1  11          4.90          5.51         1.00 o                         
 -12   1  11         69.42         72.52         2.20 o                         
 -11   1  11         43.12         47.53         1.74 o                         
 -10   1  11         57.86         67.72         1.80 o                         
  -9   1  11        412.67        395.10         4.29 o                         
  -8   1  11        194.25        175.57         2.61 o                         
  -7   1  11        184.39        173.17         2.70 o                         
  -6   1  11          8.81          9.72         0.79 o                         
  -5   1  11        355.20        356.07         3.39 o                         
  -4   1  11          7.68          7.18         0.76 o                         
  -3   1  11        699.66        717.01         7.64 o                         
  -2   1  11          0.01          0.89         0.44 o                         
  -1   1  11        290.21        296.86         3.83 o                         
   0   1  11         44.82         49.66         1.41 o                         
   1   1  11         66.34         70.12         1.69 o                         
   2   1  11        133.12        137.61         1.95 o                         
   3   1  11        505.84        512.35         5.07 o                         
   4   1  11        230.86        252.06         3.38 o                         
   5   1  11        297.90        315.42         3.99 o                         
   6   1  11          9.07         12.18         0.99 o                         
   7   1  11        240.17        222.79         3.47 o                         
   8   1  11          3.71          4.51         0.83 o                         
   9   1  11         78.33         84.84         2.30 o                         
  10   1  11         16.88         17.65         1.36 o                         
  11   1  11          7.42         10.47         1.19 o                         
  12   1  11          1.76          3.67         0.94 o                         
  13   1  11         29.26         29.97         2.16 o                         
  14   1  11          0.24         -0.47         1.15 o                         
  15   1  11         18.47         18.02         2.72 o                         
  16   1  11          0.00          2.64         1.77 o                         
 -19   2  11         30.06         35.36         3.22 o                         
 -18   2  11          0.00         -0.45         1.31 o                         
 -17   2  11          0.11          0.60         1.13 o                         
 -16   2  11          0.74          0.95         1.34 o                         
 -15   2  11          0.57          2.14         0.89 o                         
 -14   2  11          2.99          2.48         0.87 o                         
 -13   2  11         48.26         54.90         2.20 o                         
 -12   2  11          4.61          5.19         0.88 o                         
 -11   2  11          1.31          2.74         0.75 o                         
 -10   2  11        696.08        673.82         7.98 o                         
  -9   2  11        141.39        151.94         2.94 o                         
  -8   2  11          0.98          1.79         0.64 o                         
  -7   2  11         48.04         49.76         2.35 o                         
  -6   2  11        250.76        217.46         2.56 o                         
  -5   2  11          5.16          8.24         1.08 o                         
  -4   2  11         78.90         84.05         2.62 o                         
  -3   2  11        822.11        807.72         9.13 o                         
  -2   2  11        515.97        493.78         6.61 o                         
  -1   2  11         10.26         10.42         1.29 o                         
   0   2  11        312.63        298.52         3.40 o                         
   1   2  11         56.65         57.28         1.48 o                         
   2   2  11          0.03          1.03         0.57 o                         
   3   2  11         17.19         16.69         1.38 o                         
   4   2  11          4.94          4.76         0.65 o                         
   5   2  11          0.64          1.76         0.63 o                         
   6   2  11        200.53        207.50         3.41 o                         
   7   2  11        330.19        328.25         4.42 o                         
   8   2  11        114.68        106.46         2.56 o                         
   9   2  11          0.61          0.03         0.71 o                         
  10   2  11          0.89         -0.71         0.73 o                         
  11   2  11         39.09         40.21         2.43 o                         
  12   2  11          0.25          1.17         1.17 o                         
  13   2  11         20.46         19.92         1.87 o                         
  14   2  11          1.23          3.04         1.41 o                         
  15   2  11          6.98          7.51         1.52 o                         
 -18   3  11          5.58          3.75         1.35 o                         
 -17   3  11          6.09          8.78         1.54 o                         
 -16   3  11          0.34          0.02         1.12 o                         
 -15   3  11         31.30         37.14         4.04 o                         
 -14   3  11          2.67          2.63         1.44 o                         
 -13   3  11          1.80          3.80         0.98 o                         
 -12   3  11          2.02          0.87         0.82 o                         
 -11   3  11         17.48         22.85         1.44 o                         
 -10   3  11         34.35         33.83         1.62 o                         
  -9   3  11          2.25          4.04         0.75 o                         
  -8   3  11        544.19        529.87         8.00 o                         
  -7   3  11         36.64         41.78         1.83 o                         
  -6   3  11         11.26         12.53         1.50 o                         
  -5   3  11        648.40        678.79         9.58 o                         
  -4   3  11        641.40        634.32         8.38 o                         
  -3   3  11         62.60         53.65         4.17 o                         
  -2   3  11         73.57         76.27         2.72 o                         
  -1   3  11        441.08        453.04         6.71 o                         
   0   3  11          3.53          3.77         1.04 o                         
   1   3  11        150.72        144.76         3.95 o                         
   2   3  11        880.80        848.80        12.31 o                         
   3   3  11        452.72        435.71         6.10 o                         
   4   3  11          5.17          5.58         1.34 o                         
   5   3  11        124.82        119.80         2.26 o                         
   6   3  11        128.80        135.59         2.47 o                         
   7   3  11         54.12         52.25         1.91 o                         
   8   3  11         49.04         51.56         1.98 o                         
   9   3  11         60.63         63.42         2.12 o                         
  10   3  11          0.81         -0.70         0.76 o                         
  11   3  11          2.81          2.63         1.26 o                         
  12   3  11         47.63         50.90         2.67 o                         
  13   3  11         16.15         11.37         1.60 o                         
  14   3  11          0.11         -1.45         1.45 o                         
 -17   4  11          6.35          8.82         1.79 o                         
 -16   4  11          6.62          6.51         1.68 o                         
 -15   4  11         34.33         36.80         5.49 o                         
 -14   4  11         10.42         18.22         2.20 o                         
 -13   4  11         30.27         31.25         1.86 o                         
 -12   4  11          0.03          0.16         0.92 o                         
 -11   4  11         39.39         43.48         2.22 o                         
 -10   4  11         45.59         45.97         2.16 o                         
  -9   4  11         91.41         93.50         2.74 o                         
  -8   4  11         18.08         17.48         1.36 o                         
  -7   4  11          8.86          8.49         1.05 o                         
  -6   4  11        153.88        143.08         4.31 o                         
  -5   4  11         62.94         63.08         2.88 o                         
  -4   4  11        138.54        133.55         3.79 o                         
  -3   4  11         77.80         86.90         5.88 o                         
  -2   4  11         49.66         55.82         3.12 o                         
  -1   4  11         36.39         39.15         3.12 o                         
   0   4  11        379.49        384.37         6.58 o                         
   1   4  11        157.50        159.25         4.84 o                         
   2   4  11         16.86         23.36         1.95 o                         
   3   4  11        113.73        105.51         3.41 o                         
   4   4  11        332.43        346.43         5.06 o                         
   5   4  11         26.12         26.08         2.63 o                         
   6   4  11         22.19         18.07         1.34 o                         
   7   4  11        162.33        153.68         2.86 o                         
   8   4  11         89.44        106.03         3.78 o                         
   9   4  11         11.94         14.02         1.63 o                         
  10   4  11         22.25         23.91         1.77 o                         
  11   4  11         31.80         28.36         1.90 o                         
  12   4  11          0.11         -0.29         1.43 o                         
  13   4  11         13.93         13.08         2.86 o                         
 -15   5  11          1.41          2.98         2.92 o                         
 -14   5  11          8.55          6.13         1.88 o                         
 -13   5  11          4.11          2.19         1.60 o                         
 -12   5  11         15.39         15.90         1.78 o                         
 -11   5  11         13.04         11.19         1.45 o                         
 -10   5  11         10.73          7.94         1.63 o                         
  -9   5  11          2.33          1.12         1.08 o                         
  -8   5  11         27.87         19.15         1.87 o                         
  -7   5  11         17.27         17.73         2.01 o                         
  -6   5  11          1.91          2.36         1.34 o                         
  -5   5  11         68.13         78.19         3.32 o                         
  -4   5  11          0.36         -1.07         1.07 o                         
  -3   5  11         37.87         41.71         3.23 o                         
  -2   5  11        193.00        183.39         4.80 o                         
  -1   5  11        217.66        222.42         5.24 o                         
   0   5  11          1.34         -0.15         1.09 o                         
   1   5  11          0.26          0.77         1.19 o                         
   2   5  11         95.89         91.52         3.55 o                         
   3   5  11         87.81         92.11         3.63 o                         
   4   5  11          1.08          0.64         1.25 o                         
   5   5  11         23.03         21.32         2.09 o                         
   6   5  11         25.21         29.56         2.97 o                         
   7   5  11          1.88          1.25         0.85 o                         
   8   5  11         65.37         63.17         3.17 o                         
   9   5  11         13.75         16.79         2.70 o                         
  10   5  11         10.31          4.08         1.72 o                         
  11   5  11          0.09         -1.28         1.28 o                         
 -12   6  11          3.16          1.76         1.84 o                         
 -11   6  11          5.02         11.12         2.18 o                         
 -10   6  11         20.97         22.00         2.34 o                         
  -9   6  11          2.13          0.51         1.35 o                         
  -8   6  11          0.35         -1.20         1.20 o                         
  -7   6  11          3.56          0.94         1.20 o                         
  -6   6  11          6.45          9.54         1.93 o                         
  -5   6  11          9.16          5.77         1.66 o                         
  -4   6  11         48.18         38.57         3.69 o                         
  -3   6  11          2.30          1.24         1.35 o                         
  -2   6  11         19.47         26.66         2.45 o                         
  -1   6  11          1.98          0.79         1.83 o                         
   0   6  11         47.87         50.16         3.66 o                         
   1   6  11         11.87          8.42         1.90 o                         
   2   6  11         12.31         15.05         2.01 o                         
   3   6  11          0.95         -0.57         1.76 o                         
   4   6  11          3.53          0.77         1.39 o                         
   5   6  11          0.46          0.28         1.40 o                         
   6   6  11          6.78          5.14         1.72 o                         
   7   6  11          0.01         -0.68         1.75 o                         
   8   6  11          2.90          2.60         2.99 o                         
  -7   7  11          0.05         -1.74         1.74 o                         
  -6   7  11          0.00         -1.43         1.89 o                         
  -5   7  11          0.35          0.20         1.47 o                         
  -4   7  11          7.40          9.98         1.92 o                         
  -3   7  11          5.26          7.17         1.90 o                         
  -2   7  11          2.84          2.43         1.60 o                         
  -1   7  11         16.85         15.76         2.02 o                         
   0   7  11          5.58         11.51         2.03 o                         
   1   7  11          8.03          8.20         2.05 o                         
   2   7  11         16.99         18.81         2.64 o                         
   3   7  11          1.85         -0.16         3.05 o                         
 -20   0  12          1.51         -2.02         2.02 o                         
 -18   0  12          1.00         -1.77         1.77 o                         
 -16   0  12         15.72          9.07         2.29 o                         
 -14   0  12          9.73         11.53         1.32 o                         
 -12   0  12         23.66         21.95         2.88 o                         
 -10   0  12         18.08         17.78         1.72 o                         
  -8   0  12        223.66        230.20         3.64 o                         
  -6   0  12        142.87        155.50         3.32 o                         
  -4   0  12         52.56         44.06         1.62 o                         
  -2   0  12        145.82        150.66         3.19 o                         
   0   0  12        107.67        118.55         2.88 o                         
   2   0  12       1467.88       1428.08        18.54 o                         
   4   0  12       1053.65       1032.11        12.26 o                         
   6   0  12        196.26        204.54         4.75 o                         
   8   0  12        689.98        704.83        10.23 o                         
  10   0  12          8.62         11.12         1.70 o                         
  12   0  12        128.35        134.20         4.89 o                         
  14   0  12         55.02         63.78         4.86 o                         
 -19   1  12          3.89          1.11         1.71 o                         
 -18   1  12          1.94          0.42         1.89 o                         
 -17   1  12          0.49          0.15         1.14 o                         
 -16   1  12          3.77          4.05         1.01 o                         
 -15   1  12          0.75         -0.75         0.75 o                         
 -14   1  12          6.10          6.44         1.12 o                         
 -13   1  12         15.79         18.82         1.61 o                         
 -12   1  12         32.74         36.72         1.73 o                         
 -11   1  12        108.23        112.93         2.24 o                         
 -10   1  12        194.12        191.67         3.02 o                         
  -9   1  12         40.68         44.07         1.55 o                         
  -8   1  12        175.19        179.80         2.88 o                         
  -7   1  12        102.30         94.43         1.79 o                         
  -6   1  12        410.93        418.23         4.52 o                         
  -5   1  12        107.45        105.05         1.68 o                         
  -4   1  12         54.51         42.18         1.52 o                         
  -3   1  12         11.69         13.43         0.98 o                         
  -2   1  12        122.22        120.15         2.37 o                         
  -1   1  12        150.67        155.23         2.57 o                         
   0   1  12       1291.48       1287.42        10.10 o                         
   1   1  12        153.32        159.79         2.70 o                         
   2   1  12         33.66         32.31         1.09 o                         
   3   1  12        116.15        110.38         2.17 o                         
   4   1  12        513.24        516.36         5.39 o                         
   5   1  12        127.54        138.18         2.64 o                         
   6   1  12         66.42         74.90         2.83 o                         
   7   1  12         44.87         43.18         1.73 o                         
   8   1  12          0.13          0.70         0.69 o                         
   9   1  12         48.08         44.51         1.88 o                         
  10   1  12        163.13        154.70         3.22 o                         
  11   1  12         15.57         16.40         1.39 o                         
  12   1  12         22.58         25.33         2.07 o                         
  13   1  12          6.40          4.56         1.11 o                         
  14   1  12          0.41          0.17         1.25 o                         
  15   1  12          1.38          1.04         1.25 o                         
 -19   2  12          0.02         -0.11         1.29 o                         
 -18   2  12         19.25         23.95         1.84 o                         
 -17   2  12          2.30          0.89         1.05 o                         
 -16   2  12          5.60          4.39         1.13 o                         
 -15   2  12          0.03         -0.89         0.89 o                         
 -14   2  12         16.02         20.11         1.36 o                         
 -13   2  12         29.45         27.46         1.59 o                         
 -12   2  12         31.74         35.15         1.61 o                         
 -11   2  12         11.36         12.33         1.21 o                         
 -10   2  12         41.97         40.29         1.64 o                         
  -9   2  12        200.44        197.34         3.20 o                         
  -8   2  12         47.05         54.51         1.82 o                         
  -7   2  12        572.58        563.44         4.99 o                         
  -6   2  12        163.46        172.23         3.05 o                         
  -5   2  12        527.95        528.54         7.16 o                         
  -4   2  12         46.29         49.21         2.21 o                         
  -3   2  12         23.17         20.23         1.58 o                         
  -2   2  12        306.69        295.21         4.97 o                         
  -1   2  12         96.12         97.96         2.85 o                         
   0   2  12          2.21          2.23         0.67 o                         
   1   2  12        130.49        117.95         2.52 o                         
   2   2  12         10.28          8.97         0.97 o                         
   3   2  12        208.56        197.61         3.21 o                         
   4   2  12        145.84        151.91         2.75 o                         
   5   2  12        181.79        177.38         3.02 o                         
   6   2  12          8.22          7.52         0.92 o                         
   7   2  12         73.76         81.95         2.26 o                         
   8   2  12        112.70        121.20         2.76 o                         
   9   2  12          2.03          1.81         1.02 o                         
  10   2  12         50.61         53.98         2.13 o                         
  11   2  12          0.47         -0.31         0.81 o                         
  12   2  12         22.16         17.93         1.97 o                         
  13   2  12          8.78         10.81         1.68 o                         
  14   2  12         62.49         63.70         3.09 o                         
  15   2  12          6.91          8.33         1.72 o                         
 -18   3  12          4.12          1.71         1.24 o                         
 -17   3  12         10.70         10.95         1.60 o                         
 -16   3  12         14.78         13.79         1.72 o                         
 -15   3  12          0.39          3.39         1.27 o                         
 -14   3  12         77.63         89.25         2.66 o                         
 -13   3  12          1.38         -0.36         1.04 o                         
 -12   3  12          1.23          1.76         1.04 o                         
 -11   3  12         79.29         82.01         2.27 o                         
 -10   3  12        207.47        216.14         4.06 o                         
  -9   3  12         10.21         11.41         1.19 o                         
  -8   3  12         16.97         17.62         1.39 o                         
  -7   3  12        408.59        409.12         6.63 o                         
  -6   3  12        371.55        376.20         6.40 o                         
  -5   3  12          4.32          6.54         1.34 o                         
  -4   3  12        119.27        118.76         3.50 o                         
  -3   3  12         69.42         73.45         3.28 o                         
  -2   3  12          6.84          7.79         2.07 o                         
  -1   3  12        308.61        289.55         5.60 o                         
   0   3  12        143.42        140.79         3.70 o                         
   1   3  12         61.79         63.42         2.67 o                         
   2   3  12         31.36         29.01         2.14 o                         
   3   3  12        149.05        148.16         3.18 o                         
   4   3  12         14.91         12.81         1.21 o                         
   5   3  12          2.69          5.40         0.73 o                         
   6   3  12         29.03         35.74         1.59 o                         
   7   3  12          2.99          3.85         0.94 o                         
   8   3  12         24.12         22.85         1.64 o                         
   9   3  12         32.54         31.18         1.81 o                         
  10   3  12         26.03         26.95         2.17 o                         
  11   3  12          0.69          2.76         1.20 o                         
  12   3  12          9.46          8.30         1.46 o                         
  13   3  12         12.89         13.55         2.34 o                         
  14   3  12          0.10         -0.16         1.50 o                         
 -17   4  12          4.14          2.56         2.71 o                         
 -16   4  12          4.36         -0.98         3.33 o                         
 -15   4  12         11.08         11.70         1.95 o                         
 -14   4  12         22.92         21.24         1.59 o                         
 -13   4  12         64.59         70.63         2.53 o                         
 -12   4  12         54.61         62.03         3.78 o                         
 -11   4  12         32.73         37.45         2.48 o                         
 -10   4  12         44.32         46.05         2.90 o                         
  -9   4  12         38.30         34.52         3.03 o                         
  -8   4  12        114.69        115.94         5.15 o                         
  -7   4  12         11.46         11.81         1.60 o                         
  -6   4  12          5.77          5.75         1.27 o                         
  -5   4  12        161.85        155.17         4.20 o                         
  -4   4  12         31.62         34.48         2.33 o                         
  -3   4  12         41.57         41.93         3.14 o                         
  -2   4  12         28.25         33.80         2.20 o                         
  -1   4  12         12.28         14.13         1.56 o                         
   0   4  12         23.13         22.79         1.95 o                         
   1   4  12         37.34         42.24         2.46 o                         
   2   4  12         89.10         86.36         3.25 o                         
   3   4  12          0.04          0.46         1.08 o                         
   4   4  12         33.29         34.62         3.83 o                         
   5   4  12        111.23        122.32         3.15 o                         
   6   4  12          1.11          2.81         0.86 o                         
   7   4  12          3.88          1.72         1.14 o                         
   8   4  12         64.21         62.31         4.31 o                         
   9   4  12          0.15          0.43         0.82 o                         
  10   4  12         17.06         13.69         1.66 o                         
  11   4  12         18.55         19.16         1.80 o                         
  12   4  12         41.42         52.75         3.03 o                         
 -14   5  12          5.26          3.75         2.45 o                         
 -13   5  12         12.63          8.46         3.46 o                         
 -12   5  12          6.46          5.90         2.03 o                         
 -11   5  12          6.24          4.31         1.67 o                         
 -10   5  12         30.80         32.54         2.63 o                         
  -9   5  12          1.80          1.62         1.40 o                         
  -8   5  12          8.57         10.35         1.90 o                         
  -7   5  12         31.28         33.94         2.63 o                         
  -6   5  12         48.60         50.68         4.26 o                         
  -5   5  12         23.37         17.79         2.00 o                         
  -4   5  12         50.72         50.22         2.97 o                         
  -3   5  12         22.35         20.92         2.09 o                         
  -2   5  12         73.27         78.61         3.45 o                         
  -1   5  12         38.92         43.73         2.85 o                         
   0   5  12        107.45        108.76         3.97 o                         
   1   5  12         11.21          6.76         1.74 o                         
   2   5  12         10.44          9.08         1.64 o                         
   3   5  12         64.20         71.44         3.32 o                         
   4   5  12         23.37         23.44         3.12 o                         
   5   5  12          5.19          4.57         1.48 o                         
   6   5  12          0.05         -1.38         3.21 o                         
   7   5  12         26.25         36.44         3.18 o                         
   8   5  12          0.16          2.29         1.48 o                         
   9   5  12         18.27         19.13         2.70 o                         
  10   5  12          0.25         -1.53         1.53 o                         
 -11   6  12          4.42          3.34         1.79 o                         
 -10   6  12          0.70          2.04         1.56 o                         
  -9   6  12          4.80          3.45         1.70 o                         
  -8   6  12          5.99          5.27         1.69 o                         
  -7   6  12         13.02          8.79         2.67 o                         
  -6   6  12          0.50         -0.05         1.55 o                         
  -5   6  12         43.29         47.40         3.57 o                         
  -4   6  12          3.65          3.44         1.54 o                         
  -3   6  12         28.97         22.38         2.41 o                         
  -2   6  12          5.40          3.41         2.36 o                         
  -1   6  12         42.34         57.57         4.28 o                         
   0   6  12          2.27         -0.57         2.43 o                         
   1   6  12          4.31          4.52         1.81 o                         
   2   6  12          4.04          4.10         1.55 o                         
   3   6  12          1.42          1.75         1.59 o                         
   4   6  12          0.38         -0.93         1.47 o                         
   5   6  12         17.28         16.06         2.16 o                         
   6   6  12          1.14          0.38         1.72 o                         
   7   6  12          3.30          0.73         1.88 o                         
  -5   7  12          1.21         -0.03         2.63 o                         
  -4   7  12          9.07          8.63         2.03 o                         
  -3   7  12         11.59         11.85         2.47 o                         
  -2   7  12         32.09         29.82         2.83 o                         
  -1   7  12         11.42         11.16         2.10 o                         
   0   7  12          7.51          7.09         2.02 o                         
   1   7  12          6.18          6.39         2.06 o                         
 -19   0  13         16.66          9.96         2.78 o                         
 -17   0  13          4.51         -0.13         1.38 o                         
 -15   0  13         13.93         12.74         1.43 o                         
 -13   0  13         67.89         70.97         3.94 o                         
 -11   0  13         66.72         59.14         2.52 o                         
  -9   0  13          0.26          0.57         0.66 o                         
  -7   0  13         33.02         31.37         2.56 o                         
  -5   0  13         78.43         74.16         3.10 o                         
  -3   0  13        502.24        566.06         7.51 o                         
  -1   0  13        285.41        268.12         4.64 o                         
   1   0  13        617.80        616.71         8.24 o                         
   3   0  13        732.63        709.66         9.44 o                         
   5   0  13       1398.00       1387.84        15.84 o                         
   7   0  13        181.99        176.19         4.58 o                         
   9   0  13        277.75        283.59         7.22 o                         
  11   0  13         38.29         44.59         3.17 o                         
  13   0  13        115.59        130.33        10.27 o                         
  15   0  13         23.61         21.84         3.23 o                         
 -19   1  13          4.55          4.80         1.62 o                         
 -18   1  13          0.28         -1.38         1.38 o                         
 -17   1  13          3.50          1.11         1.12 o                         
 -16   1  13          4.04          2.09         1.01 o                         
 -15   1  13         13.73         14.54         1.41 o                         
 -14   1  13          0.19         -0.84         0.84 o                         
 -13   1  13          8.95          7.73         1.04 o                         
 -12   1  13          2.24          3.48         0.75 o                         
 -11   1  13         21.98         24.52         1.44 o                         
 -10   1  13        130.67        134.00         2.71 o                         
  -9   1  13        226.13        218.92         3.43 o                         
  -8   1  13         23.27         27.75         1.21 o                         
  -7   1  13          5.72          3.78         0.71 o                         
  -6   1  13          0.16         -0.14         0.60 o                         
  -5   1  13         96.43         92.57         1.91 o                         
  -4   1  13         47.84         57.08         2.14 o                         
  -3   1  13        238.04        228.38         3.54 o                         
  -2   1  13        170.26        167.19         2.76 o                         
  -1   1  13          0.02          1.10         0.62 o                         
   0   1  13         20.92         30.26         1.40 o                         
   1   1  13        749.38        744.92         7.63 o                         
   2   1  13        516.15        511.51         4.64 o                         
   3   1  13        372.32        370.14         4.34 o                         
   4   1  13          0.77          2.41         0.84 o                         
   5   1  13         79.29         90.09         2.43 o                         
   6   1  13         20.10         22.72         1.48 o                         
   7   1  13        401.78        386.73         5.69 o                         
   8   1  13         12.68         12.31         1.12 o                         
   9   1  13          4.16          3.42         0.83 o                         
  10   1  13          0.43          0.94         1.06 o                         
  11   1  13         53.49         54.51         2.17 o                         
  12   1  13          1.18          0.58         0.88 o                         
  13   1  13         62.92         61.00         2.87 o                         
  14   1  13          7.75          6.37         1.55 o                         
 -19   2  13          4.26          3.44         1.55 o                         
 -18   2  13          3.26          3.71         1.42 o                         
 -17   2  13         18.07         16.20         1.56 o                         
 -16   2  13          3.11          1.03         0.99 o                         
 -15   2  13          2.72          1.62         0.95 o                         
 -14   2  13          3.48          3.19         0.97 o                         
 -13   2  13         65.95         69.22         2.18 o                         
 -12   2  13          2.94          2.63         0.85 o                         
 -11   2  13         25.29         21.92         1.40 o                         
 -10   2  13         16.78         15.77         1.19 o                         
  -9   2  13          2.32          3.28         0.75 o                         
  -8   2  13         58.50         58.57         1.76 o                         
  -7   2  13          1.99          2.57         0.71 o                         
  -6   2  13          3.46          5.29         1.04 o                         
  -5   2  13        500.21        506.58        10.84 o                         
  -4   2  13        260.83        245.42         4.68 o                         
  -3   2  13         42.79         36.32         2.16 o                         
  -2   2  13          0.42          0.99         0.86 o                         
  -1   2  13        318.05        308.90         4.25 o                         
   0   2  13        185.48        180.26         3.24 o                         
   1   2  13        654.33        650.47         7.39 o                         
   2   2  13        132.87        123.50         3.62 o                         
   3   2  13        508.92        513.55         5.72 o                         
   4   2  13         31.19         26.84         1.27 o                         
   5   2  13        247.64        263.02         3.92 o                         
   6   2  13          6.45          9.98         0.98 o                         
   7   2  13        119.67        128.93         2.80 o                         
   8   2  13          0.06          0.49         0.77 o                         
   9   2  13         49.74         52.97         2.27 o                         
  10   2  13          0.05         -0.65         0.78 o                         
  11   2  13         12.56          9.97         1.36 o                         
  12   2  13          6.64          5.47         1.41 o                         
  13   2  13         39.60         48.61         2.78 o                         
  14   2  13          2.02          2.76         1.54 o                         
 -18   3  13          9.96         11.75         1.73 o                         
 -17   3  13          3.57          0.15         1.98 o                         
 -16   3  13          0.18         -1.23         1.23 o                         
 -15   3  13          2.86          1.51         1.03 o                         
 -14   3  13          0.06          0.54         1.01 o                         
 -13   3  13         57.09         61.27         2.26 o                         
 -12   3  13          1.24          1.03         0.89 o                         
 -11   3  13          3.83          2.85         0.83 o                         
 -10   3  13         10.21          8.82         0.96 o                         
  -9   3  13         66.65         77.27         3.06 o                         
  -8   3  13         14.14         10.92         1.53 o                         
  -7   3  13         20.13         16.97         1.86 o                         
  -6   3  13        116.12        106.24         3.71 o                         
  -5   3  13        158.35        173.69         4.30 o                         
  -4   3  13        154.19        153.36         4.29 o                         
  -3   3  13        231.05        207.68         6.71 o                         
  -2   3  13          2.01          2.96         1.14 o                         
  -1   3  13          6.09          6.16         1.34 o                         
   0   3  13        152.40        150.61         4.35 o                         
   1   3  13          0.03          0.01         0.89 o                         
   2   3  13         21.64         23.02         1.92 o                         
   3   3  13         11.89         11.93         1.19 o                         
   4   3  13         23.40         19.74         1.32 o                         
   5   3  13         17.50         16.07         1.32 o                         
   6   3  13         19.32         18.46         1.36 o                         
   7   3  13         42.37         46.31         1.88 o                         
   8   3  13         61.47         68.67         2.34 o                         
   9   3  13         12.42          9.20         1.51 o                         
  10   3  13          6.03          6.03         1.48 o                         
  11   3  13         12.83         14.27         1.70 o                         
  12   3  13          1.30          1.92         1.24 o                         
  13   3  13         10.84          8.90         2.35 o                         
 -16   4  13          3.93          1.70         2.03 o                         
 -15   4  13          2.23          0.05         2.16 o                         
 -14   4  13          4.80          3.26         1.37 o                         
 -13   4  13          0.93          3.24         1.45 o                         
 -12   4  13         13.46         10.68         1.62 o                         
 -11   4  13         15.98         11.43         1.29 o                         
 -10   4  13          5.32          3.31         1.12 o                         
  -9   4  13          3.66          2.21         1.25 o                         
  -8   4  13         13.30         12.12         1.72 o                         
  -7   4  13         33.33         37.16         5.37 o                         
  -6   4  13         13.62         18.65         1.90 o                         
  -5   4  13         10.26         12.26         1.63 o                         
  -4   4  13         21.03         19.95         1.88 o                         
  -3   4  13          2.12          2.55         1.14 o                         
  -2   4  13          7.76          6.37         1.36 o                         
  -1   4  13        120.32        122.89         3.82 o                         
   0   4  13          0.23          0.12         1.11 o                         
   1   4  13         42.13         37.85         2.40 o                         
   2   4  13         12.42         10.36         1.53 o                         
   3   4  13          7.29          7.89         1.61 o                         
   4   4  13          1.22         -0.50         1.08 o                         
   5   4  13         21.54         25.20         2.34 o                         
   6   4  13         23.54         26.12         2.02 o                         
   7   4  13          0.01          0.09         0.81 o                         
   8   4  13         40.97         41.94         2.47 o                         
   9   4  13         77.40         85.95         3.72 o                         
  10   4  13          1.36          1.36         1.05 o                         
  11   4  13          3.99          8.82         1.83 o                         
 -14   5  13          3.51          1.44         1.75 o                         
 -13   5  13         10.30          8.54         1.85 o                         
 -12   5  13          0.32          0.39         1.36 o                         
 -11   5  13         13.54         14.63         1.90 o                         
 -10   5  13         36.20         35.78         2.70 o                         
  -9   5  13         13.52         10.57         2.92 o                         
  -8   5  13         15.45         14.05         2.29 o                         
  -7   5  13          1.89         -0.17         1.62 o                         
  -6   5  13         33.32         34.57         2.66 o                         
  -5   5  13         14.18         15.78         1.97 o                         
  -4   5  13         12.65         14.96         2.29 o                         
  -3   5  13          4.99          5.77         1.88 o                         
  -2   5  13          8.08         10.09         1.77 o                         
  -1   5  13         66.62         88.37         3.72 o                         
   0   5  13         56.56         60.28         3.24 o                         
   1   5  13         18.45         20.03         2.16 o                         
   2   5  13         20.50         20.02         2.17 o                         
   3   5  13         15.54         15.36         2.55 o                         
   4   5  13          2.72         -0.39         1.36 o                         
   5   5  13          2.01          2.41         1.45 o                         
   6   5  13         23.12         25.26         2.92 o                         
   7   5  13          0.02         -1.16         1.16 o                         
   8   5  13         14.76          6.84         1.77 o                         
   9   5  13          0.01          1.85         2.02 o                         
 -11   6  13          1.57          2.44         1.88 o                         
 -10   6  13          3.93          0.39         1.65 o                         
  -9   6  13          1.52          0.27         2.68 o                         
  -8   6  13         15.99         19.45         2.31 o                         
  -7   6  13          0.01         -1.56         1.56 o                         
  -6   6  13          0.47          1.86         1.81 o                         
  -5   6  13          0.31         -0.56         1.52 o                         
  -4   6  13         42.40         50.11         3.37 o                         
  -3   6  13          1.02         -1.67         1.67 o                         
  -2   6  13          5.92          3.49         2.05 o                         
  -1   6  13          5.12          6.47         1.71 o                         
   0   6  13          3.97          8.63         2.04 o                         
   1   6  13          3.21          4.88         2.05 o                         
   2   6  13         38.54         36.38         2.84 o                         
   3   6  13          1.13          2.86         2.77 o                         
   4   6  13          0.63         -0.91         1.44 o                         
   5   6  13          1.21         -1.40         1.40 o                         
   6   6  13          6.33          6.62         2.03 o                         
 -18   0  14          0.52          0.84         2.02 o                         
 -16   0  14          9.20          4.90         1.31 o                         
 -14   0  14          3.62          3.13         1.08 o                         
 -12   0  14         12.20         15.21         1.58 o                         
 -10   0  14        382.45        367.03         5.54 o                         
  -8   0  14        100.15         90.25         2.75 o                         
  -6   0  14        767.77        787.06         8.86 o                         
  -4   0  14          5.09          6.10         0.97 o                         
  -2   0  14        236.90        256.84         4.66 o                         
   0   0  14        872.56        870.84        10.60 o                         
   2   0  14         26.03         21.23         1.67 o                         
   4   0  14        191.22        176.92         4.58 o                         
   6   0  14        106.51        105.30         4.23 o                         
   8   0  14          2.63          5.93         1.85 o                         
  10   0  14        121.61        137.58         4.52 o                         
  12   0  14          6.12          7.45         1.85 o                         
  14   0  14          1.52          6.47         2.39 o                         
 -19   1  14          0.26         -1.03         1.60 o                         
 -18   1  14         11.87          9.91         1.64 o                         
 -17   1  14          0.19         -0.86         0.86 o                         
 -16   1  14          0.23         -0.69         0.90 o                         
 -15   1  14          9.59          7.43         1.07 o                         
 -14   1  14         24.51         26.32         1.64 o                         
 -13   1  14          0.00          3.67         0.99 o                         
 -12   1  14        195.00        204.19         3.78 o                         
 -11   1  14          0.07          1.37         0.80 o                         
 -10   1  14         72.62         84.69         2.30 o                         
  -9   1  14        127.99        125.50         2.40 o                         
  -8   1  14        389.01        377.65         4.57 o                         
  -7   1  14          0.03          0.72         0.52 o                         
  -6   1  14          0.03          0.51         0.70 o                         
  -5   1  14         60.23         58.55         1.97 o                         
  -4   1  14        163.75        159.89         3.05 o                         
  -3   1  14         63.78         56.74         2.52 o                         
  -2   1  14        178.86        174.07         2.92 o                         
  -1   1  14        125.60        115.45         2.39 o                         
   0   1  14         24.72         25.28         1.36 o                         
   1   1  14         13.87         15.55         1.22 o                         
   2   1  14         70.09         69.88         2.41 o                         
   3   1  14         46.62         45.25         1.61 o                         
   4   1  14        221.50        214.41         3.39 o                         
   5   1  14         30.23         26.73         1.44 o                         
   6   1  14          4.25          5.22         0.83 o                         
   7   1  14          9.83          8.70         1.03 o                         
   8   1  14         54.41         54.43         2.03 o                         
   9   1  14          0.85         -0.04         1.03 o                         
  10   1  14         23.46         25.13         1.83 o                         
  11   1  14          6.46          8.35         1.24 o                         
  12   1  14         10.67          6.97         1.56 o                         
  13   1  14          1.73          5.07         1.37 o                         
  14   1  14         61.87         67.93         3.64 o                         
 -18   2  14          0.11         -1.19         1.24 o                         
 -17   2  14          0.19          0.02         1.59 o                         
 -16   2  14         16.87         18.40         1.68 o                         
 -15   2  14          4.33          3.80         1.15 o                         
 -14   2  14          1.09          0.04         0.98 o                         
 -13   2  14          0.82         -0.37         0.96 o                         
 -12   2  14          3.15         -0.19         0.88 o                         
 -11   2  14          0.89          0.74         0.85 o                         
 -10   2  14         80.39         81.88         2.42 o                         
  -9   2  14          0.14          0.80         0.78 o                         
  -8   2  14         16.17         17.32         1.53 o                         
  -7   2  14          7.68          9.95         1.10 o                         
  -6   2  14        154.63        156.55         4.23 o                         
  -5   2  14          8.51         13.43         2.02 o                         
  -4   2  14        204.19        195.68         4.99 o                         
  -3   2  14        159.59        166.42         4.07 o                         
  -2   2  14        155.30        148.24         4.00 o                         
  -1   2  14         11.90         11.91         1.25 o                         
   0   2  14        628.98        622.89        11.79 o                         
   1   2  14         83.19         90.33         2.29 o                         
   2   2  14          4.68          3.09         0.75 o                         
   3   2  14         69.70         70.33         2.31 o                         
   4   2  14        186.71        197.64         3.95 o                         
   5   2  14          0.12         -0.44         0.61 o                         
   6   2  14          2.38          1.68         0.72 o                         
   7   2  14          2.85          1.52         0.76 o                         
   8   2  14          3.08          1.59         0.84 o                         
   9   2  14          0.74         -0.96         0.96 o                         
  10   2  14         16.92         16.98         1.46 o                         
  11   2  14          0.09         -1.15         1.15 o                         
  12   2  14          0.54          1.11         1.21 o                         
  13   2  14         19.06         20.90         2.09 o                         
 -17   3  14          1.79          2.14         1.49 o                         
 -16   3  14          2.39          1.62         1.31 o                         
 -15   3  14          0.31         -1.02         1.87 o                         
 -14   3  14          1.06         -0.48         1.04 o                         
 -13   3  14          1.55          0.61         0.96 o                         
 -12   3  14         11.95         11.94         1.19 o                         
 -11   3  14         14.70         13.13         1.11 o                         
 -10   3  14          0.01         -0.71         0.80 o                         
  -9   3  14         51.59         56.65         2.78 o                         
  -8   3  14        103.41        108.75         5.24 o                         
  -7   3  14         10.19          9.47         1.42 o                         
  -6   3  14          1.78          1.44         0.93 o                         
  -5   3  14          0.02         -0.60         0.95 o                         
  -4   3  14         19.20         23.17         1.96 o                         
  -3   3  14          4.32          4.27         1.11 o                         
  -2   3  14         90.66         85.99         3.01 o                         
  -1   3  14         13.58         15.35         1.61 o                         
   0   3  14          1.51         -0.81         0.81 o                         
   1   3  14          0.02         -0.10         1.11 o                         
   2   3  14         25.16         25.15         2.21 o                         
   3   3  14          0.04         -0.78         0.78 o                         
   4   3  14         20.58         23.88         1.54 o                         
   5   3  14        122.20        139.15         3.46 o                         
   6   3  14          8.24          5.09         1.58 o                         
   7   3  14         16.20         15.06         1.31 o                         
   8   3  14         48.34         45.05         2.74 o                         
   9   3  14          5.19          8.54         1.96 o                         
  10   3  14         12.35          8.97         1.67 o                         
  11   3  14          1.00          0.32         1.36 o                         
  12   3  14         13.75         10.85         1.74 o                         
 -16   4  14          0.00          2.17         1.66 o                         
 -15   4  14          0.02         -0.95         1.82 o                         
 -14   4  14          1.60         -1.13         1.13 o                         
 -13   4  14          0.66         -1.15         1.15 o                         
 -12   4  14          0.03         -1.04         1.04 o                         
 -11   4  14          3.44          1.31         1.25 o                         
 -10   4  14          1.53          2.47         1.74 o                         
  -9   4  14          0.38         -1.12         1.12 o                         
  -8   4  14          0.35          0.62         1.11 o                         
  -7   4  14          8.37          5.24         1.36 o                         
  -6   4  14          0.52          3.20         1.20 o                         
  -5   4  14         22.98         27.19         2.79 o                         
  -4   4  14        122.11        111.77         4.21 o                         
  -3   4  14         12.84         15.18         1.78 o                         
  -2   4  14        100.73        113.83         3.80 o                         
  -1   4  14          0.08          1.69         1.52 o                         
   0   4  14         16.58         16.14         1.80 o                         
   1   4  14          4.34          2.28         1.11 o                         
   2   4  14         10.25          8.74         1.52 o                         
   3   4  14         19.89         19.18         1.99 o                         
   4   4  14         41.83         45.87         2.79 o                         
   5   4  14          6.72          3.60         1.17 o                         
   6   4  14         26.56         22.32         2.14 o                         
   7   4  14         10.38         11.91         1.92 o                         
   8   4  14         20.16         23.98         2.59 o                         
   9   4  14         37.03         56.11         4.74 o                         
  10   4  14         14.75          8.33         2.50 o                         
  11   4  14          0.31          2.23         1.67 o                         
 -13   5  14          4.48          1.64         1.56 o                         
 -12   5  14          0.03         -0.90         1.44 o                         
 -11   5  14          8.06         11.58         2.32 o                         
 -10   5  14         10.69         12.05         1.97 o                         
  -9   5  14          0.01         -1.36         1.36 o                         
  -8   5  14          0.26         -0.80         1.29 o                         
  -7   5  14          0.04         -1.25         1.25 o                         
  -6   5  14          3.86          1.39         1.83 o                         
  -5   5  14         57.91         52.31         3.31 o                         
  -4   5  14         18.55         21.53         2.23 o                         
  -3   5  14         16.44         14.85         2.03 o                         
  -2   5  14          2.74          5.10         1.56 o                         
  -1   5  14         40.31         42.79         2.96 o                         
   0   5  14         21.55         24.15         2.55 o                         
   1   5  14          1.86          0.57         1.75 o                         
   2   5  14          9.30         12.55         2.34 o                         
   3   5  14          0.45         -1.20         1.27 o                         
   4   5  14          0.87          0.16         1.65 o                         
   5   5  14         39.04         48.85         3.09 o                         
   6   5  14          5.81         10.00         1.78 o                         
   7   5  14          2.68          0.75         1.35 o                         
   8   5  14         16.09         14.05         2.55 o                         
 -10   6  14          0.38         -2.09         2.09 o                         
  -9   6  14          4.47          5.19         1.96 o                         
  -8   6  14          0.00         -0.60         2.41 o                         
  -7   6  14         17.15         13.40         2.23 o                         
  -6   6  14          0.10         -1.19         1.50 o                         
  -5   6  14          1.03         -1.56         1.56 o                         
  -4   6  14          0.01          0.07         1.51 o                         
  -3   6  14          6.29          2.69         1.65 o                         
  -2   6  14         11.15         12.62         2.14 o                         
  -1   6  14         32.42         42.76         5.22 o                         
   0   6  14          5.57          3.99         1.78 o                         
   1   6  14          4.37          4.57         1.78 o                         
   2   6  14          0.20          0.29         1.92 o                         
   3   6  14         22.86         31.41         4.69 o                         
   4   6  14         14.01         12.12         2.02 o                         
   5   6  14          2.10         -0.74         1.67 o                         
 -19   0  15          2.45         -0.87         1.77 o                         
 -17   0  15          3.39          0.73         1.62 o                         
 -15   0  15          6.69          3.23         1.92 o                         
 -13   0  15          0.66         -0.50         0.92 o                         
 -11   0  15          0.01         -0.81         0.81 o                         
  -9   0  15        210.54        222.75         6.45 o                         
  -7   0  15         96.17         72.49         2.43 o                         
  -5   0  15        130.11        140.27         3.63 o                         
  -3   0  15         63.61         54.55         2.37 o                         
  -1   0  15        336.94        349.29         6.88 o                         
   1   0  15        293.09        290.23         6.42 o                         
   3   0  15          0.01          0.44         1.21 o                         
   5   0  15         92.03         95.15         5.35 o                         
   7   0  15         11.26         11.23         1.52 o                         
   9   0  15          0.27          0.22         1.73 o                         
  11   0  15          0.13          0.17         1.25 o                         
  13   0  15         45.64         52.38         4.68 o                         
 -18   1  15          2.09          1.29         1.08 o                         
 -17   1  15          4.16          0.98         1.05 o                         
 -16   1  15          0.01         -0.87         0.87 o                         
 -15   1  15          5.43          4.51         1.06 o                         
 -14   1  15         10.61          9.86         1.14 o                         
 -13   1  15        137.33        153.33         3.00 o                         
 -12   1  15         12.51         14.04         1.20 o                         
 -11   1  15         19.41         19.81         1.27 o                         
 -10   1  15          8.68          6.68         0.80 o                         
  -9   1  15          9.98         13.28         1.40 o                         
  -8   1  15         36.82         33.20         1.52 o                         
  -7   1  15         48.24         54.38         1.67 o                         
  -6   1  15         74.82         72.53         2.18 o                         
  -5   1  15          2.44          0.90         0.72 o                         
  -4   1  15         25.77         19.48         1.24 o                         
  -3   1  15         64.85         73.81         2.15 o                         
  -2   1  15          5.07          5.10         0.77 o                         
  -1   1  15          3.95          4.90         0.79 o                         
   0   1  15        187.54        178.45         3.46 o                         
   1   1  15        152.29        144.81         3.22 o                         
   2   1  15          0.64         -0.03         0.84 o                         
   3   1  15        106.06        109.03         2.36 o                         
   4   1  15          0.00          0.00         0.62 o                         
   5   1  15         78.27         72.78         2.11 o                         
   6   1  15         11.24         11.02         1.07 o                         
   7   1  15         10.72         12.41         1.15 o                         
   8   1  15          7.83          8.89         1.07 o                         
   9   1  15         15.14         17.62         1.36 o                         
  10   1  15          7.08          3.48         1.24 o                         
  11   1  15         24.97         28.65         1.89 o                         
  12   1  15          0.86          0.78         1.08 o                         
  13   1  15         43.37         56.22         4.51 o                         
 -18   2  15          0.00         -1.41         1.41 o                         
 -17   2  15          0.13         -1.47         1.47 o                         
 -16   2  15          4.89          1.32         1.12 o                         
 -15   2  15          6.67          4.71         1.21 o                         
 -14   2  15          1.27          0.10         0.97 o                         
 -13   2  15         31.98         33.05         2.59 o                         
 -12   2  15          0.91          1.70         0.91 o                         
 -11   2  15         19.34         25.94         1.54 o                         
 -10   2  15         45.94         45.40         1.84 o                         
  -9   2  15         87.94         88.59         2.48 o                         
  -8   2  15         40.07         37.19         2.07 o                         
  -7   2  15         26.29         27.68         1.60 o                         
  -6   2  15          8.17          9.55         1.00 o                         
  -5   2  15          8.16         10.64         1.32 o                         
  -4   2  15          6.90          8.31         1.27 o                         
  -3   2  15        102.10         94.02         3.07 o                         
  -2   2  15          0.10          1.01         0.70 o                         
  -1   2  15         19.97         15.11         1.24 o                         
   0   2  15        108.86        102.82         2.41 o                         
   1   2  15         37.38         35.25         1.61 o                         
   2   2  15        109.16        112.91         2.61 o                         
   3   2  15          5.12          1.15         1.37 o                         
   4   2  15          3.12          1.78         0.91 o                         
   5   2  15          3.13          3.09         0.96 o                         
   6   2  15          8.32          9.46         1.05 o                         
   7   2  15         69.41         71.80         2.23 o                         
   8   2  15         10.37          7.13         1.10 o                         
   9   2  15          4.64         -0.14         0.89 o                         
  10   2  15          2.73          2.95         1.05 o                         
  11   2  15         16.18         16.35         1.90 o                         
  12   2  15          2.33          2.22         1.43 o                         
 -17   3  15         11.24         15.24         4.17 o                         
 -16   3  15          0.34         -1.43         1.43 o                         
 -15   3  15          0.68         -1.22         1.22 o                         
 -14   3  15          2.62         -0.45         1.04 o                         
 -13   3  15         16.43         15.01         1.38 o                         
 -12   3  15          2.44          3.89         1.15 o                         
 -11   3  15          0.81          0.10         0.90 o                         
 -10   3  15         12.02         10.01         1.76 o                         
  -9   3  15         67.93         70.41         3.14 o                         
  -8   3  15          0.39          0.23         1.13 o                         
  -7   3  15          1.24          1.22         1.10 o                         
  -6   3  15         53.89         54.84         2.76 o                         
  -5   3  15         44.71         38.49         2.44 o                         
  -4   3  15          1.69          0.05         0.97 o                         
  -3   3  15          5.45          6.17         1.29 o                         
  -2   3  15         14.19         15.15         1.69 o                         
  -1   3  15         35.10         33.89         2.24 o                         
   0   3  15          1.77          1.93         1.81 o                         
   1   3  15          0.02          0.49         0.93 o                         
   2   3  15        126.21        114.03         3.61 o                         
   3   3  15          0.02         -0.05         0.82 o                         
   4   3  15         23.77         26.65         1.97 o                         
   5   3  15         76.49         80.07         2.75 o                         
   6   3  15         81.08         80.26         2.81 o                         
   7   3  15         17.19         16.08         1.30 o                         
   8   3  15          0.00          0.08         0.85 o                         
   9   3  15         59.95         68.56         4.33 o                         
  10   3  15          0.31         -0.89         1.51 o                         
  11   3  15          1.11          1.20         2.11 o                         
 -15   4  15          3.24         -1.13         2.14 o                         
 -14   4  15          3.86          0.10         1.44 o                         
 -13   4  15          1.91         -1.29         1.52 o                         
 -12   4  15          2.97          0.44         1.24 o                         
 -11   4  15          0.03         -0.92         1.43 o                         
 -10   4  15          1.05          0.84         1.30 o                         
  -9   4  15          2.05         -0.78         1.25 o                         
  -8   4  15         26.33         22.62         2.28 o                         
  -7   4  15         18.64         15.31         1.90 o                         
  -6   4  15          0.35          0.81         1.63 o                         
  -5   4  15        124.35        130.17         4.20 o                         
  -4   4  15          3.35          6.01         1.44 o                         
  -3   4  15         20.31         16.21         1.93 o                         
  -2   4  15         21.89         21.55         2.10 o                         
  -1   4  15         69.39         73.61         3.28 o                         
   0   4  15         44.57         49.27         2.86 o                         
   1   4  15         71.06         79.30         3.43 o                         
   2   4  15         44.96         42.89         2.82 o                         
   3   4  15         16.40         13.08         1.83 o                         
   4   4  15         10.86          9.16         1.59 o                         
   5   4  15         70.50         73.44         2.97 o                         
   6   4  15         13.10         16.32         1.90 o                         
   7   4  15         10.17          7.17         1.72 o                         
   8   4  15         30.75         34.80         3.41 o                         
   9   4  15          3.86          0.97         1.24 o                         
  10   4  15         25.92         30.85         3.35 o                         
 -13   5  15          3.90          5.74         2.99 o                         
 -12   5  15          0.00         -0.88         1.49 o                         
 -11   5  15          0.00         -1.47         1.47 o                         
 -10   5  15          1.68         -1.54         1.54 o                         
  -9   5  15          3.70          2.66         1.61 o                         
  -8   5  15          3.97          5.56         1.68 o                         
  -7   5  15          4.58          3.94         2.36 o                         
  -6   5  15          0.50         -0.43         1.31 o                         
  -5   5  15         10.91          9.62         1.84 o                         
  -4   5  15         41.22         51.53         3.67 o                         
  -3   5  15         17.83         20.04         2.76 o                         
  -2   5  15         23.68         25.74         3.10 o                         
  -1   5  15          4.12          5.53         1.69 o                         
   0   5  15         14.80         14.91         2.01 o                         
   1   5  15          3.95          3.94         2.25 o                         
   2   5  15          8.69          7.55         1.79 o                         
   3   5  15         32.83         39.41         3.08 o                         
   4   5  15          0.43         -0.87         1.24 o                         
   5   5  15         23.65         23.62         2.37 o                         
   6   5  15          1.10          2.95         1.29 o                         
   7   5  15         22.10         24.71         3.11 o                         
  -9   6  15          1.57          4.25         1.91 o                         
  -8   6  15          9.97          7.89         2.00 o                         
  -7   6  15          0.91         -1.24         3.06 o                         
  -6   6  15          0.11         -1.75         1.75 o                         
  -5   6  15          5.33          7.55         1.90 o                         
  -4   6  15         15.01         18.94         2.39 o                         
  -3   6  15          3.73          4.10         1.68 o                         
  -2   6  15          8.69          8.51         2.79 o                         
  -1   6  15         17.03         16.12         2.32 o                         
   0   6  15         19.59         17.32         2.39 o                         
   1   6  15         13.13         11.18         2.92 o                         
   2   6  15          0.09         -0.66         1.60 o                         
   3   6  15          0.79          0.56         1.70 o                         
 -18   0  16          3.27          1.54         1.87 o                         
 -16   0  16         10.70          8.93         1.50 o                         
 -14   0  16          2.28          1.93         1.05 o                         
 -12   0  16         28.71         29.06         2.24 o                         
 -10   0  16         20.62         25.11         1.99 o                         
  -8   0  16        108.20        114.02         3.16 o                         
  -6   0  16         73.84         89.61         4.58 o                         
  -4   0  16          0.30         -1.19         1.85 o                         
  -2   0  16          2.50          0.47         0.72 o                         
   0   0  16         83.06         91.23         2.97 o                         
   2   0  16        289.37        284.19         5.51 o                         
   4   0  16         68.85         66.13         2.81 o                         
   6   0  16          0.48          1.78         1.26 o                         
   8   0  16          1.47         -0.40         1.26 o                         
  10   0  16          0.33         -1.28         1.28 o                         
  12   0  16         12.93         11.77         2.48 o                         
 -18   1  16          2.69         -1.37         1.54 o                         
 -17   1  16          0.05         -0.92         0.92 o                         
 -16   1  16          8.84         10.19         1.31 o                         
 -15   1  16          0.92         -0.17         1.08 o                         
 -14   1  16         14.30         17.94         1.40 o                         
 -13   1  16         18.43         16.90         1.37 o                         
 -12   1  16         10.97         12.71         1.18 o                         
 -11   1  16         10.32          9.10         1.00 o                         
 -10   1  16         29.25         32.45         2.61 o                         
  -9   1  16          0.02          1.32         0.66 o                         
  -8   1  16          8.18          7.41         0.94 o                         
  -7   1  16         35.67         33.16         1.47 o                         
  -6   1  16          6.87         12.15         1.07 o                         
  -5   1  16          0.99         -0.21         0.57 o                         
  -4   1  16         17.30         17.00         1.22 o                         
  -3   1  16          3.94          2.17         0.70 o                         
  -2   1  16          4.78          1.96         0.70 o                         
  -1   1  16          3.07          1.73         0.77 o                         
   0   1  16        173.10        180.70         4.84 o                         
   1   1  16          2.30          3.04         0.91 o                         
   2   1  16          0.57          2.66         0.86 o                         
   3   1  16         81.36         79.77         2.07 o                         
   4   1  16        115.00        118.88         2.59 o                         
   5   1  16          1.00          0.25         0.80 o                         
   6   1  16          0.71          0.14         0.74 o                         
   7   1  16          9.67          7.51         1.04 o                         
   8   1  16          4.74          5.21         0.95 o                         
   9   1  16          0.09          1.01         0.97 o                         
  10   1  16         38.59         42.92         2.18 o                         
  11   1  16          1.69          3.35         1.17 o                         
  12   1  16          0.46         -0.67         1.44 o                         
 -17   2  16          0.18         -1.04         1.28 o                         
 -16   2  16          0.06         -1.21         1.21 o                         
 -15   2  16          3.59          0.95         1.14 o                         
 -14   2  16          1.22          0.91         1.08 o                         
 -13   2  16          0.25         -0.74         1.02 o                         
 -12   2  16         48.78         47.50         2.08 o                         
 -11   2  16         72.05         70.45         1.96 o                         
 -10   2  16         41.54         45.00         2.50 o                         
  -9   2  16          2.86          3.92         0.82 o                         
  -8   2  16         68.28         70.66         2.36 o                         
  -7   2  16          1.44          2.80         0.83 o                         
  -6   2  16          0.00         -0.18         0.87 o                         
  -5   2  16          8.64          6.44         1.21 o                         
  -4   2  16        110.07        103.78         2.56 o                         
  -3   2  16          2.17          1.56         0.75 o                         
  -2   2  16         92.28         92.97         2.47 o                         
  -1   2  16        149.72        152.57         2.96 o                         
   0   2  16        108.06        112.28         2.66 o                         
   1   2  16         12.29         13.27         1.17 o                         
   2   2  16          0.05         -0.72         0.72 o                         
   3   2  16          1.32          0.23         1.63 o                         
   4   2  16          0.29         -0.04         1.03 o                         
   5   2  16         78.00         78.58         2.74 o                         
   6   2  16         11.61         13.93         1.60 o                         
   7   2  16          4.50          2.56         0.89 o                         
   8   2  16         10.75         13.67         1.32 o                         
   9   2  16          0.36          0.06         0.88 o                         
  10   2  16          3.48          2.04         1.34 o                         
  11   2  16          0.13          2.41         1.32 o                         
  12   2  16          0.65         -0.98         1.41 o                         
 -16   3  16         17.48         17.42         3.63 o                         
 -15   3  16          0.18         -0.45         1.28 o                         
 -14   3  16          0.00          0.46         1.31 o                         
 -13   3  16          4.22          4.93         1.58 o                         
 -12   3  16         19.73         18.55         2.37 o                         
 -11   3  16          0.06         -0.99         1.18 o                         
 -10   3  16          6.06          3.33         1.37 o                         
  -9   3  16         17.89         15.88         1.87 o                         
  -8   3  16          8.82         10.80         1.61 o                         
  -7   3  16         56.98         56.75         2.85 o                         
  -6   3  16         88.05         89.25         3.39 o                         
  -5   3  16        100.86        107.69         3.65 o                         
  -4   3  16         28.72         28.82         2.25 o                         
  -3   3  16         14.13         15.54         2.00 o                         
  -2   3  16         25.38         26.21         2.13 o                         
  -1   3  16         15.50         18.39         1.89 o                         
   0   3  16         58.33         61.31         2.89 o                         
   1   3  16         75.00         76.09         3.14 o                         
   2   3  16          2.97          2.66         1.06 o                         
   3   3  16         79.51         78.06         2.88 o                         
   4   3  16         71.38         77.48         3.27 o                         
   5   3  16         68.42         73.95         3.32 o                         
   6   3  16          6.22          5.68         1.28 o                         
   7   3  16          0.01         -1.16         1.26 o                         
   8   3  16          6.66          3.12         1.76 o                         
   9   3  16         13.06         12.11         2.11 o                         
  10   3  16         28.48         35.44         2.71 o                         
 -14   4  16          6.34          5.04         1.61 o                         
 -13   4  16          0.69         -1.17         1.70 o                         
 -12   4  16          1.44         -1.43         1.43 o                         
 -11   4  16          4.41          4.02         1.50 o                         
 -10   4  16          8.02          8.03         1.85 o                         
  -9   4  16          0.48         -1.06         1.27 o                         
  -8   4  16         55.88         63.68         4.16 o                         
  -7   4  16          5.65          5.82         1.56 o                         
  -6   4  16         17.70         19.07         2.04 o                         
  -5   4  16         48.71         56.26         3.18 o                         
  -4   4  16        127.67        148.02         4.64 o                         
  -3   4  16         12.01         15.64         1.91 o                         
  -2   4  16         16.34         14.21         1.88 o                         
  -1   4  16         73.69         85.07         5.08 o                         
   0   4  16        108.38        116.32         4.18 o                         
   1   4  16         12.87         13.22         1.90 o                         
   2   4  16         31.06         29.70         3.16 o                         
   3   4  16         23.06         28.05         2.13 o                         
   4   4  16         10.26          6.02         1.38 o                         
   5   4  16         27.11         21.81         2.29 o                         
   6   4  16         11.11         10.27         1.73 o                         
   7   4  16          0.81         -0.86         1.32 o                         
   8   4  16         13.13          8.55         1.65 o                         
   9   4  16          2.84          3.20         2.31 o                         
 -12   5  16          5.81          1.69         1.79 o                         
 -11   5  16          0.32          1.44         1.77 o                         
 -10   5  16          2.81          4.50         1.79 o                         
  -9   5  16          1.24         -0.65         1.42 o                         
  -8   5  16          5.19          4.90         1.66 o                         
  -7   5  16         17.00         15.81         2.60 o                         
  -6   5  16         15.06         15.36         2.30 o                         
  -5   5  16          0.11          1.74         1.54 o                         
  -4   5  16          0.89          1.91         2.77 o                         
  -3   5  16         53.82         54.86         3.46 o                         
  -2   5  16         29.91         28.71         2.65 o                         
  -1   5  16          0.43         -0.63         1.50 o                         
   0   5  16         17.22         14.15         2.29 o                         
   1   5  16          0.11          0.04         1.85 o                         
   2   5  16          0.69         -1.32         1.32 o                         
   3   5  16          2.70          1.58         2.27 o                         
   4   5  16         26.56         26.04         2.52 o                         
   5   5  16          1.72          2.31         1.40 o                         
   6   5  16         15.52         17.04         2.17 o                         
  -7   6  16          3.30          5.32         1.84 o                         
  -6   6  16          1.77         -0.62         2.14 o                         
  -5   6  16         19.67         15.40         2.70 o                         
  -4   6  16         28.43         27.72         2.73 o                         
  -3   6  16          2.51         -0.59         1.65 o                         
  -2   6  16          0.04         -1.57         1.57 o                         
  -1   6  16          2.68          0.59         1.80 o                         
   0   6  16          1.05         -1.11         1.96 o                         
   1   6  16          1.90          1.90         1.76 o                         
 -17   0  17          0.13         -1.44         1.44 o                         
 -15   0  17          0.51         -1.22         1.22 o                         
 -13   0  17         71.09         80.06         4.77 o                         
 -11   0  17         19.68         21.00         2.84 o                         
  -9   0  17        143.62        151.93         4.32 o                         
  -7   0  17          7.06          3.31         1.07 o                         
  -5   0  17          9.38          8.33         1.19 o                         
  -3   0  17         49.91         60.23         2.91 o                         
  -1   0  17         16.44         15.08         1.51 o                         
   1   0  17        101.12         94.91         3.16 o                         
   3   0  17        101.58        101.43         3.39 o                         
   5   0  17         17.50         16.36         2.00 o                         
   7   0  17         93.83         87.79         3.61 o                         
   9   0  17          3.93          6.65         1.68 o                         
  11   0  17          0.35          0.66         1.59 o                         
 -17   1  17          8.31          9.00         1.30 o                         
 -16   1  17          0.14          0.18         1.01 o                         
 -15   1  17          5.31          3.62         1.45 o                         
 -14   1  17         16.01         16.37         1.27 o                         
 -13   1  17          7.41          6.65         1.15 o                         
 -12   1  17          3.89          2.81         0.95 o                         
 -11   1  17         23.24         24.53         1.59 o                         
 -10   1  17          8.29          8.92         1.32 o                         
  -9   1  17         10.58         11.61         1.03 o                         
  -8   1  17         14.44         11.69         1.18 o                         
  -7   1  17          1.51          1.44         0.71 o                         
  -6   1  17          0.04         -0.38         0.66 o                         
  -5   1  17         18.31         22.76         1.57 o                         
  -4   1  17          7.83          5.01         0.84 o                         
  -3   1  17          1.36          1.43         1.13 o                         
  -2   1  17          0.01         -0.63         0.63 o                         
  -1   1  17         23.67         25.53         1.63 o                         
   0   1  17         66.17         67.53         2.35 o                         
   1   1  17        221.97        236.19         4.25 o                         
   2   1  17          9.74          9.06         1.16 o                         
   3   1  17          6.29          6.94         0.85 o                         
   4   1  17         13.27         14.04         1.21 o                         
   5   1  17         97.24        102.70         2.54 o                         
   6   1  17          0.11          0.12         0.74 o                         
   7   1  17         11.36         11.03         1.23 o                         
   8   1  17          6.02          1.83         1.00 o                         
   9   1  17         15.73         11.99         1.32 o                         
  10   1  17          1.33          1.00         1.12 o                         
  11   1  17         38.65         36.62         2.56 o                         
 -17   2  17          8.06          7.81         1.48 o                         
 -16   2  17          0.12         -1.10         1.10 o                         
 -15   2  17          2.99          0.12         1.20 o                         
 -14   2  17          1.63          0.67         1.40 o                         
 -13   2  17         67.97         70.76         2.55 o                         
 -12   2  17          6.36          7.31         1.10 o                         
 -11   2  17          0.09          0.59         0.79 o                         
 -10   2  17         33.21         29.61         1.91 o                         
  -9   2  17         39.08         40.54         1.87 o                         
  -8   2  17         18.41         16.79         1.39 o                         
  -7   2  17         80.21         88.56         3.30 o                         
  -6   2  17          2.25          3.46         1.14 o                         
  -5   2  17          0.32         -0.15         1.22 o                         
  -4   2  17         11.35         10.83         1.17 o                         
  -3   2  17        195.02        199.23         4.62 o                         
  -2   2  17          6.72          7.76         0.95 o                         
  -1   2  17         20.19         14.38         1.31 o                         
   0   2  17          3.75          2.57         0.93 o                         
   1   2  17         10.73          7.70         1.10 o                         
   2   2  17         60.78         58.45         2.33 o                         
   3   2  17          5.76          6.75         1.15 o                         
   4   2  17          1.59         -0.89         0.89 o                         
   5   2  17         24.69         22.30         1.77 o                         
   6   2  17          0.88         -0.40         1.02 o                         
   7   2  17          5.93          4.48         1.13 o                         
   8   2  17          0.93          0.73         1.20 o                         
   9   2  17         13.89          9.98         1.63 o                         
  10   2  17          2.62         -0.40         1.21 o                         
  11   2  17         17.45         21.44         3.39 o                         
 -16   3  17          0.44          1.69         2.78 o                         
 -15   3  17         21.64         23.66         2.32 o                         
 -14   3  17          2.50          3.41         1.65 o                         
 -13   3  17          1.88          1.23         1.46 o                         
 -12   3  17          9.31          9.24         1.96 o                         
 -11   3  17         12.88         13.72         2.04 o                         
 -10   3  17          4.14          2.34         2.05 o                         
  -9   3  17          0.11          1.54         1.27 o                         
  -8   3  17        140.16        142.28         4.41 o                         
  -7   3  17         12.61         11.95         1.71 o                         
  -6   3  17         19.81         15.46         1.86 o                         
  -5   3  17         59.34         71.98         3.25 o                         
  -4   3  17          0.52          2.51         1.43 o                         
  -3   3  17         57.03         57.98         2.97 o                         
  -2   3  17         15.36         14.67         1.77 o                         
  -1   3  17         11.74         14.73         1.74 o                         
   0   3  17          1.12          1.52         1.13 o                         
   1   3  17         33.61         42.34         2.53 o                         
   2   3  17         33.19         30.96         2.15 o                         
   3   3  17          1.22         -0.23         1.06 o                         
   4   3  17         18.36         17.68         2.19 o                         
   5   3  17         42.51         45.57         2.95 o                         
   6   3  17         35.01         33.34         2.61 o                         
   7   3  17         25.41         25.98         2.37 o                         
   8   3  17          9.02          9.66         1.52 o                         
   9   3  17         10.52          8.26         2.14 o                         
 -14   4  17          9.21          7.60         1.87 o                         
 -13   4  17         16.22         16.59         2.26 o                         
 -12   4  17          0.05          1.22         2.27 o                         
 -11   4  17          0.88         -0.53         1.72 o                         
 -10   4  17         22.23         22.32         2.52 o                         
  -9   4  17         34.37         30.85         2.66 o                         
  -8   4  17          8.44         11.19         1.92 o                         
  -7   4  17         18.99         21.46         2.21 o                         
  -6   4  17          2.35          3.09         1.87 o                         
  -5   4  17          3.33          5.28         1.81 o                         
  -4   4  17         25.41         28.20         2.57 o                         
  -3   4  17         60.76         65.38         3.54 o                         
  -2   4  17          3.55          3.67         1.51 o                         
  -1   4  17          5.27          5.71         2.00 o                         
   0   4  17         27.87         26.57         2.56 o                         
   1   4  17         21.23         19.47         2.17 o                         
   2   4  17          2.74          4.48         1.46 o                         
   3   4  17          7.45          6.60         1.49 o                         
   4   4  17          1.33          1.56         1.25 o                         
   5   4  17          2.46          1.83         1.29 o                         
   6   4  17          5.24          2.32         1.46 o                         
   7   4  17          2.85          2.93         1.67 o                         
   8   4  17          0.49         -1.35         1.35 o                         
 -11   5  17          3.70          3.86         3.61 o                         
 -10   5  17          1.05         -1.51         1.51 o                         
  -9   5  17          2.80          4.38         1.74 o                         
  -8   5  17          7.70          6.01         1.79 o                         
  -7   5  17          0.20          0.42         1.57 o                         
  -6   5  17         11.46          9.20         1.91 o                         
  -5   5  17         10.09         11.52         2.34 o                         
  -4   5  17          2.84          3.98         1.95 o                         
  -3   5  17          3.70          3.89         2.21 o                         
  -2   5  17          1.64          1.94         1.54 o                         
  -1   5  17         30.61         30.96         2.70 o                         
   0   5  17          6.99          4.76         1.65 o                         
   1   5  17          5.42          2.43         1.47 o                         
   2   5  17          4.43          2.31         1.53 o                         
   3   5  17          0.62          0.26         1.39 o                         
   4   5  17          0.40          1.49         1.65 o                         
   5   5  17         11.68          9.27         2.12 o                         
 -16   0  18          7.87          5.92         1.95 o                         
 -14   0  18          1.07         -1.24         1.24 o                         
 -12   0  18        138.29        139.59         4.86 o                         
 -10   0  18          7.68          9.28         1.89 o                         
  -8   0  18         21.02         18.48         2.02 o                         
  -6   0  18         57.84         64.59         2.68 o                         
  -4   0  18         27.11         24.24         2.07 o                         
  -2   0  18        190.16        197.83         5.81 o                         
   0   0  18         24.82         25.95         2.51 o                         
   2   0  18         32.95         36.60         2.31 o                         
   4   0  18        173.01        164.12         6.71 o                         
   6   0  18          3.21          3.88         2.25 o                         
   8   0  18          8.10          7.17         1.77 o                         
  10   0  18         29.04         30.52         4.57 o                         
 -17   1  18          0.78         -1.39         1.39 o                         
 -16   1  18          8.89          9.21         1.22 o                         
 -15   1  18          1.31         -0.63         0.88 o                         
 -14   1  18          1.71          1.69         1.00 o                         
 -13   1  18          3.21          4.07         1.10 o                         
 -12   1  18         12.75         12.40         1.23 o                         
 -11   1  18         21.18         18.44         1.50 o                         
 -10   1  18         35.42         37.31         1.69 o                         
  -9   1  18          6.50          8.24         0.97 o                         
  -8   1  18         83.99         89.41         2.61 o                         
  -7   1  18          1.55          0.17         0.80 o                         
  -6   1  18          8.45          6.94         1.01 o                         
  -5   1  18          2.25          0.70         0.92 o                         
  -4   1  18         40.00         40.76         1.82 o                         
  -3   1  18          3.30          2.45         1.09 o                         
  -2   1  18        166.69        170.80         3.96 o                         
  -1   1  18          0.97         -0.10         0.81 o                         
   0   1  18        337.70        352.73         5.39 o                         
   1   1  18         36.14         40.78         2.23 o                         
   2   1  18        118.01        122.25         3.22 o                         
   3   1  18          0.18          0.65         0.97 o                         
   4   1  18         35.40         36.63         2.16 o                         
   5   1  18          3.08          0.37         1.06 o                         
   6   1  18         34.80         33.43         1.82 o                         
   7   1  18          6.14          4.09         1.01 o                         
   8   1  18          5.86          6.40         1.34 o                         
   9   1  18          8.89         10.32         1.44 o                         
  10   1  18         25.37         26.05         1.90 o                         
 -16   2  18         24.26         23.76         2.51 o                         
 -15   2  18          6.80          6.25         1.55 o                         
 -14   2  18          2.09          3.11         1.61 o                         
 -13   2  18          4.33          2.89         1.00 o                         
 -12   2  18         16.87         18.65         2.38 o                         
 -11   2  18          5.29          6.56         1.29 o                         
 -10   2  18         10.35          9.94         1.37 o                         
  -9   2  18         10.53          7.22         1.67 o                         
  -8   2  18         36.03         42.07         2.70 o                         
  -7   2  18          7.04          5.29         1.70 o                         
  -6   2  18         87.48         96.65         3.49 o                         
  -5   2  18          0.03         -0.59         0.86 o                         
  -4   2  18          0.02         -0.67         0.67 o                         
  -3   2  18          1.52          0.04         0.97 o                         
  -2   2  18          3.79          3.82         0.89 o                         
  -1   2  18          7.10          5.32         0.99 o                         
   0   2  18        108.20        106.43         2.89 o                         
   1   2  18         14.14         14.37         1.39 o                         
   2   2  18          3.76          1.56         0.93 o                         
   3   2  18          5.34          4.12         1.08 o                         
   4   2  18         36.59         41.51         2.61 o                         
   5   2  18          0.09         -0.44         0.99 o                         
   6   2  18          1.70          0.72         1.15 o                         
   7   2  18         11.00          9.04         1.51 o                         
   8   2  18          0.39         -0.04         1.18 o                         
   9   2  18          2.56          1.93         1.29 o                         
  10   2  18         32.74         38.80         2.81 o                         
 -15   3  18          2.49          3.97         2.07 o                         
 -14   3  18          1.19         -0.59         1.56 o                         
 -13   3  18          4.02          2.81         1.69 o                         
 -12   3  18          2.55          2.82         1.63 o                         
 -11   3  18         23.15         25.15         2.98 o                         
 -10   3  18          0.64         -1.00         1.56 o                         
  -9   3  18         32.21         33.01         2.81 o                         
  -8   3  18         34.02         37.74         3.09 o                         
  -7   3  18          0.66          0.90         1.30 o                         
  -6   3  18          0.16          0.46         1.26 o                         
  -5   3  18          1.88          2.03         1.25 o                         
  -4   3  18         90.74        104.48         3.87 o                         
  -3   3  18          0.49          2.42         1.87 o                         
  -2   3  18         53.30         56.03         3.00 o                         
  -1   3  18         13.68          9.40         1.65 o                         
   0   3  18          5.35          6.19         1.27 o                         
   1   3  18          4.90          2.65         1.36 o                         
   2   3  18         47.58         50.77         2.82 o                         
   3   3  18          0.08         -0.41         0.90 o                         
   4   3  18          3.94          0.38         1.04 o                         
   5   3  18          8.81         11.42         1.82 o                         
   6   3  18         22.03         25.11         2.31 o                         
   7   3  18          0.69         -0.89         1.16 o                         
   8   3  18          3.17         -0.34         1.23 o                         
 -13   4  18         14.50         15.81         2.69 o                         
 -12   4  18          6.22          2.90         1.88 o                         
 -11   4  18         11.80          6.19         2.15 o                         
 -10   4  18          0.00          1.44         1.70 o                         
  -9   4  18          0.20         -0.48         1.89 o                         
  -8   4  18          9.54          9.36         3.19 o                         
  -7   4  18          6.47          4.53         2.27 o                         
  -6   4  18          8.13         10.37         1.91 o                         
  -5   4  18         20.81         17.67         2.22 o                         
  -4   4  18          0.34         -0.93         1.28 o                         
  -3   4  18         19.44         19.03         2.22 o                         
  -2   4  18         19.94         22.34         2.49 o                         
  -1   4  18         13.17         10.99         2.04 o                         
   0   4  18          0.03         -0.67         1.87 o                         
   1   4  18          0.10         -0.97         1.48 o                         
   2   4  18          0.48         -1.13         1.16 o                         
   3   4  18          5.56          3.52         1.40 o                         
   4   4  18          1.81          2.09         1.50 o                         
   5   4  18         24.03         21.93         2.37 o                         
   6   4  18         14.44         14.05         2.79 o                         
  -9   5  18          0.16         -1.81         1.81 o                         
  -8   5  18          0.41         -0.27         1.55 o                         
  -7   5  18         12.21         12.86         2.15 o                         
  -6   5  18          3.23          2.39         1.73 o                         
  -5   5  18          1.84          0.01         1.51 o                         
  -4   5  18         18.85         22.16         2.43 o                         
  -3   5  18          0.04          0.23         1.52 o                         
  -2   5  18          1.94          1.36         1.58 o                         
  -1   5  18         15.17         10.38         2.97 o                         
   0   5  18          3.84          2.91         1.77 o                         
   1   5  18          1.24          0.54         1.74 o                         
   2   5  18          5.23          1.15         2.17 o                         
   3   5  18          1.32         -1.24         1.24 o                         
 -15   0  19         48.19         46.38         3.57 o                         
 -13   0  19         20.76         18.21         3.24 o                         
 -11   0  19         77.00         78.93         3.56 o                         
  -9   0  19         22.15         19.90         2.69 o                         
  -7   0  19         45.02         41.36         2.42 o                         
  -5   0  19         21.11         26.00         1.93 o                         
  -3   0  19         59.44         50.72         2.72 o                         
  -1   0  19         21.51         26.74         2.95 o                         
   1   0  19        119.04        112.96         5.23 o                         
   3   0  19         18.00         20.55         1.97 o                         
   5   0  19         71.93         76.03         4.18 o                         
   7   0  19          4.86          2.80         1.82 o                         
   9   0  19         16.75         14.80         2.24 o                         
 -16   1  19          0.01         -0.57         1.45 o                         
 -15   1  19          5.66          2.19         1.28 o                         
 -14   1  19          0.18         -1.19         1.19 o                         
 -13   1  19         70.50         80.59         3.40 o                         
 -12   1  19          0.63          5.01         1.08 o                         
 -11   1  19         13.12         14.70         1.28 o                         
 -10   1  19         43.53         42.99         1.83 o                         
  -9   1  19         75.26         82.04         2.65 o                         
  -8   1  19          1.12          1.08         0.93 o                         
  -7   1  19         39.05         43.86         2.04 o                         
  -6   1  19         12.13         10.91         1.16 o                         
  -5   1  19          0.02          0.36         0.81 o                         
  -4   1  19          2.11          1.16         0.98 o                         
  -3   1  19        264.05        278.28         4.74 o                         
  -2   1  19         42.02         50.78         2.23 o                         
  -1   1  19          5.02          3.66         0.97 o                         
   0   1  19         40.79         43.36         2.18 o                         
   1   1  19         62.65         71.28         3.19 o                         
   2   1  19          1.19          1.94         1.06 o                         
   3   1  19         35.79         34.95         2.39 o                         
   4   1  19          9.01          7.96         1.27 o                         
   5   1  19          2.34          2.02         1.02 o                         
   6   1  19          2.95          0.93         1.47 o                         
   7   1  19         21.15         19.64         2.41 o                         
   8   1  19          0.70         -1.11         1.11 o                         
   9   1  19          0.28         -0.91         1.18 o                         
 -15   2  19         17.40         13.70         2.24 o                         
 -14   2  19          2.38          4.89         1.61 o                         
 -13   2  19          0.52          2.51         1.44 o                         
 -12   2  19         19.15         19.41         1.86 o                         
 -11   2  19         27.57         33.19         2.18 o                         
 -10   2  19          0.11         -0.89         0.89 o                         
  -9   2  19         10.16         12.24         1.74 o                         
  -8   2  19         20.19         20.33         2.04 o                         
  -7   2  19         21.27         23.28         2.16 o                         
  -6   2  19          0.17         -0.31         0.85 o                         
  -5   2  19         58.99         60.54         3.23 o                         
  -4   2  19          2.31          2.79         1.03 o                         
  -3   2  19         13.38         13.57         1.59 o                         
  -2   2  19          7.58          5.92         1.28 o                         
  -1   2  19         27.82         33.99         2.17 o                         
   0   2  19          4.28          4.18         1.02 o                         
   1   2  19         17.11         15.52         1.47 o                         
   2   2  19         33.19         35.58         2.94 o                         
   3   2  19          1.83          1.10         1.14 o                         
   4   2  19          0.77          1.32         1.31 o                         
   5   2  19          3.55          0.47         1.50 o                         
   6   2  19          0.83         -1.07         1.07 o                         
   7   2  19         13.89         12.40         1.57 o                         
   8   2  19          0.37         -1.09         1.09 o                         
 -14   3  19          6.58          2.61         2.16 o                         
 -13   3  19          2.85          3.27         1.97 o                         
 -12   3  19          1.15          4.87         2.73 o                         
 -11   3  19          7.83          5.87         2.14 o                         
 -10   3  19         10.15         12.62         2.13 o                         
  -9   3  19          9.78         10.24         1.79 o                         
  -8   3  19          0.05          2.57         1.46 o                         
  -7   3  19         41.04         52.43         3.27 o                         
  -6   3  19          5.89          9.92         1.76 o                         
  -5   3  19          0.02         -1.01         1.35 o                         
  -4   3  19         13.43         13.08         1.96 o                         
  -3   3  19         67.47         78.37         4.49 o                         
  -2   3  19         10.84          7.82         1.67 o                         
  -1   3  19         10.14         11.42         1.58 o                         
   0   3  19         20.28         20.62         2.43 o                         
   1   3  19         21.00         19.64         1.94 o                         
   2   3  19          3.68          2.92         1.39 o                         
   3   3  19          0.26          0.30         1.24 o                         
   4   3  19          5.45          6.72         1.64 o                         
   5   3  19          0.93         -0.70         1.39 o                         
   6   3  19          3.84          4.82         1.57 o                         
   7   3  19          8.56          5.05         1.60 o                         
 -12   4  19          0.33         -1.56         1.56 o                         
 -11   4  19          2.47          0.75         2.01 o                         
 -10   4  19          1.67          0.11         2.50 o                         
  -9   4  19          7.17          5.02         2.14 o                         
  -8   4  19         30.72         24.77         2.44 o                         
  -7   4  19          0.14         -0.96         1.48 o                         
  -6   4  19          0.36          2.16         1.50 o                         
  -5   4  19          8.82         10.23         2.07 o                         
  -4   4  19         24.80         23.56         2.71 o                         
  -3   4  19          1.45          2.51         1.66 o                         
  -2   4  19          4.52          1.76         1.58 o                         
  -1   4  19          0.03         -1.29         1.29 o                         
   0   4  19          0.02         -1.55         1.72 o                         
   1   4  19          0.54          1.74         1.22 o                         
   2   4  19         28.97         24.37         2.20 o                         
   3   4  19          8.63          6.06         1.83 o                         
   4   4  19          4.17          4.21         1.61 o                         
   5   4  19         42.89         33.25         2.90 o                         
  -7   5  19          5.39          6.58         1.92 o                         
  -6   5  19          0.93         -1.55         1.55 o                         
  -5   5  19          4.60          3.92         2.06 o                         
  -4   5  19         16.34         16.63         2.27 o                         
  -3   5  19          1.23          0.95         1.66 o                         
  -2   5  19          0.43          2.45         2.59 o                         
  -1   5  19          0.46         -1.60         1.60 o                         
   0   5  19          9.84          9.26         2.06 o                         
   1   5  19          3.72         -0.27         1.68 o                         
 -14   0  20          0.80         -1.42         1.42 o                         
 -12   0  20          3.20          0.31         2.73 o                         
 -10   0  20         25.70         24.16         2.38 o                         
  -8   0  20         41.42         37.61         2.61 o                         
  -6   0  20         12.96         13.77         1.60 o                         
  -4   0  20          4.92          4.13         1.69 o                         
  -2   0  20         31.33         36.15         3.67 o                         
   0   0  20        195.26        215.33         8.40 o                         
   2   0  20         89.91        100.38         7.40 o                         
   4   0  20         48.09         51.77         3.01 o                         
   6   0  20         23.78         26.92         3.96 o                         
   8   0  20          4.48          4.22         1.70 o                         
 -15   1  20          2.22         -0.72         1.26 o                         
 -14   1  20          0.11         -1.08         1.08 o                         
 -13   1  20         13.91         14.35         1.51 o                         
 -12   1  20         31.47         38.28         2.11 o                         
 -11   1  20          3.59          4.26         1.26 o                         
 -10   1  20         17.27         17.26         1.87 o                         
  -9   1  20          1.73         -0.50         1.10 o                         
  -8   1  20         25.96         26.01         1.92 o                         
  -7   1  20         37.69         35.26         1.96 o                         
  -6   1  20         65.88         69.26         2.59 o                         
  -5   1  20          2.01          2.28         1.00 o                         
  -4   1  20         16.07         17.72         1.52 o                         
  -3   1  20         52.34         59.42         2.41 o                         
  -2   1  20         67.64         72.20         2.94 o                         
  -1   1  20         19.63         14.60         1.83 o                         
   0   1  20         15.86         17.71         1.53 o                         
   1   1  20          0.99          2.83         1.05 o                         
   2   1  20         58.12         62.13         3.48 o                         
   3   1  20         13.62         11.11         2.50 o                         
   4   1  20         21.24         18.53         1.74 o                         
   5   1  20          1.77          2.65         1.17 o                         
   6   1  20          1.54         -1.15         1.15 o                         
   7   1  20          0.46         -0.83         1.22 o                         
   8   1  20          3.96          1.54         1.30 o                         
 -14   2  20          2.66          3.06         1.58 o                         
 -13   2  20          0.01         -1.46         2.01 o                         
 -12   2  20          0.23          0.56         1.61 o                         
 -11   2  20         27.88         27.86         2.56 o                         
 -10   2  20         11.93         11.49         2.19 o                         
  -9   2  20         10.21         10.40         1.91 o                         
  -8   2  20          4.30          4.60         1.29 o                         
  -7   2  20         11.78         11.09         1.57 o                         
  -6   2  20          1.31         -0.43         1.15 o                         
  -5   2  20          9.97          9.44         1.65 o                         
  -4   2  20         28.94         33.12         2.31 o                         
  -3   2  20          0.22          2.07         1.09 o                         
  -2   2  20         56.66         57.77         3.22 o                         
  -1   2  20         58.49         61.75         3.30 o                         
   0   2  20         32.83         30.50         2.40 o                         
   1   2  20          0.86          1.14         1.01 o                         
   2   2  20         22.67         22.56         2.20 o                         
   3   2  20         14.20         13.82         1.87 o                         
   4   2  20          0.01         -0.74         1.43 o                         
   5   2  20          0.14         -1.16         1.16 o                         
   6   2  20         29.93         27.67         2.44 o                         
   7   2  20          0.24         -1.28         1.28 o                         
 -13   3  20          5.77          5.78         2.36 o                         
 -12   3  20         11.79         10.52         2.06 o                         
 -11   3  20          0.06          0.27         1.75 o                         
 -10   3  20          0.03         -1.46         1.46 o                         
  -9   3  20          1.30         -0.06         1.47 o                         
  -8   3  20         11.97         15.50         2.15 o                         
  -7   3  20         25.88         23.62         2.34 o                         
  -6   3  20         32.69         41.66         4.13 o                         
  -5   3  20         12.79         15.21         2.08 o                         
  -4   3  20          0.16         -1.23         1.23 o                         
  -3   3  20         22.70         23.51         2.06 o                         
  -2   3  20         53.89         58.33         2.91 o                         
  -1   3  20          2.41          1.75         1.19 o                         
   0   3  20          1.66          2.91         1.18 o                         
   1   3  20         20.43         15.22         1.89 o                         
   2   3  20          0.24         -0.58         1.27 o                         
   3   3  20         10.68          8.37         1.85 o                         
   4   3  20          8.56          4.68         1.69 o                         
   5   3  20         42.15         37.70         3.08 o                         
   6   3  20          0.00         -1.11         1.37 o                         
 -10   4  20          0.02         -1.51         1.51 o                         
  -9   4  20          0.13         -0.49         1.76 o                         
  -8   4  20          3.66          5.97         1.76 o                         
  -7   4  20         11.48         15.11         2.28 o                         
  -6   4  20         12.24         13.90         2.12 o                         
  -5   4  20          8.00          7.46         1.96 o                         
  -4   4  20          2.53          0.23         1.54 o                         
  -3   4  20          1.99          2.73         1.57 o                         
  -2   4  20          0.08         -1.32         1.32 o                         
  -1   4  20         25.34         25.86         2.25 o                         
   0   4  20          2.30          1.24         1.35 o                         
   1   4  20          0.47         -1.48         1.48 o                         
   2   4  20         19.78         16.80         2.02 o                         
   3   4  20          8.59          9.22         2.03 o                         
 -13   0  21          7.75          4.10         1.81 o                         
 -11   0  21          0.01         -1.24         2.47 o                         
  -9   0  21         20.24         22.54         3.42 o                         
  -7   0  21          0.99         -0.03         1.02 o                         
  -5   0  21          9.21          5.72         2.63 o                         
  -3   0  21         47.44         58.93         6.03 o                         
  -1   0  21         19.47         21.32         3.86 o                         
   1   0  21        108.95        125.04         7.26 o                         
   3   0  21         26.53         24.71         3.38 o                         
   5   0  21          0.48         -0.06         1.85 o                         
   7   0  21         39.17         36.32         4.15 o                         
 -14   1  21          4.60          1.36         1.42 o                         
 -13   1  21          6.73          7.94         1.41 o                         
 -12   1  21          0.19         -1.31         1.31 o                         
 -11   1  21         26.38         25.83         1.89 o                         
 -10   1  21          1.96          0.28         1.08 o                         
  -9   1  21          1.49         -1.11         1.11 o                         
  -8   1  21          1.85         -1.04         1.04 o                         
  -7   1  21          6.70          5.95         1.58 o                         
  -6   1  21         10.80          8.43         1.33 o                         
  -5   1  21         30.87         32.00         2.16 o                         
  -4   1  21          0.23          0.68         1.06 o                         
  -3   1  21          4.15          3.70         1.22 o                         
  -2   1  21          0.96         -0.94         1.34 o                         
  -1   1  21         28.81         36.02         3.27 o                         
   0   1  21         15.00         16.55         1.65 o                         
   1   1  21         14.82         21.55         2.18 o                         
   2   1  21         10.86         10.77         1.44 o                         
   3   1  21          2.37          0.83         1.15 o                         
   4   1  21          2.42          0.20         1.11 o                         
   5   1  21         22.81         18.92         1.86 o                         
   6   1  21          1.45         -0.90         1.16 o                         
   7   1  21          2.76          2.47         1.84 o                         
 -13   2  21          5.62         -0.52         1.65 o                         
 -12   2  21          0.09         -1.13         1.39 o                         
 -11   2  21          0.12          1.05         1.55 o                         
 -10   2  21         12.08         12.09         1.76 o                         
  -9   2  21          1.56          0.18         1.54 o                         
  -8   2  21          0.30          0.34         1.48 o                         
  -7   2  21         29.75         32.75         2.30 o                         
  -6   2  21          8.40          8.49         1.42 o                         
  -5   2  21          1.52          2.91         1.64 o                         
  -4   2  21         24.32         24.95         2.05 o                         
  -3   2  21        126.51        133.95         4.30 o                         
  -2   2  21          2.32          5.07         1.40 o                         
  -1   2  21          2.67          3.50         1.53 o                         
   0   2  21         15.60         15.95         2.26 o                         
   1   2  21         12.03         13.27         1.86 o                         
   2   2  21          0.00         -1.22         1.22 o                         
   3   2  21         25.22         27.85         2.45 o                         
   4   2  21          0.06         -0.09         1.11 o                         
   5   2  21          1.15          0.43         1.63 o                         
   6   2  21          8.27          6.07         1.66 o                         
 -12   3  21          0.58          3.09         3.24 o                         
 -11   3  21          8.28          8.24         2.02 o                         
 -10   3  21          7.02          5.69         2.16 o                         
  -9   3  21          0.92         -0.45         1.85 o                         
  -8   3  21          8.93          3.93         1.83 o                         
  -7   3  21         30.10         24.90         2.40 o                         
  -6   3  21          5.01          6.30         1.74 o                         
  -5   3  21         41.90         36.11         2.59 o                         
  -4   3  21          0.96          1.10         1.29 o                         
  -3   3  21         21.25         15.73         1.96 o                         
  -2   3  21         25.56         23.90         2.20 o                         
  -1   3  21          1.68          1.32         1.85 o                         
   0   3  21          0.99          1.01         1.26 o                         
   1   3  21          0.86          1.22         1.44 o                         
   2   3  21         45.84         42.25         3.22 o                         
   3   3  21          0.85         -1.53         2.14 o                         
   4   3  21         10.05          8.80         1.81 o                         
  -8   4  21          1.57          1.47         1.58 o                         
  -7   4  21          0.39         -1.23         1.86 o                         
  -6   4  21          2.76          2.01         1.66 o                         
  -5   4  21          8.43          4.02         1.77 o                         
  -4   4  21         12.96         12.18         2.01 o                         
  -3   4  21         10.70          9.21         2.13 o                         
  -2   4  21          0.96         -1.43         1.43 o                         
  -1   4  21          0.80          1.02         2.51 o                         
   0   4  21         18.30         15.65         1.91 o                         
   1   4  21         11.24          9.15         2.08 o                         
 -12   0  22         42.95         53.69         4.92 o                         
 -10   0  22          0.05         -2.01         2.01 o                         
  -8   0  22          4.77          4.95         2.26 o                         
  -6   0  22         11.19          8.91         2.33 o                         
  -4   0  22         14.29         13.55         2.66 o                         
  -2   0  22        124.78        130.09         6.07 o                         
   0   0  22          0.02          0.95         2.32 o                         
   2   0  22         17.40         16.36         2.93 o                         
   4   0  22         41.66         36.73         4.66 o                         
 -13   1  22          0.87          0.00         1.32 o                         
 -12   1  22          2.28          2.45         1.93 o                         
 -11   1  22          2.15         -0.19         1.35 o                         
 -10   1  22         16.54         16.17         1.94 o                         
  -9   1  22          0.13          0.66         1.24 o                         
  -8   1  22          8.66          5.76         1.43 o                         
  -7   1  22          0.59         -1.54         1.54 o                         
  -6   1  22          7.79          2.69         1.35 o                         
  -5   1  22          2.58          2.73         1.16 o                         
  -4   1  22          1.22          0.60         1.14 o                         
  -3   1  22          8.25         14.25         2.36 o                         
  -2   1  22         21.67         24.12         2.76 o                         
  -1   1  22          3.74          3.68         1.19 o                         
   0   1  22         27.23         25.80         2.32 o                         
   1   1  22          1.37          3.00         1.51 o                         
   2   1  22         34.33         33.82         2.32 o                         
   3   1  22          1.82          1.19         1.44 o                         
   4   1  22          1.47          1.24         1.63 o                         
   5   1  22          0.45         -0.42         1.32 o                         
 -12   2  22          0.76         -0.07         1.60 o                         
 -11   2  22          9.41          8.96         1.67 o                         
 -10   2  22          7.90          5.15         1.57 o                         
  -9   2  22          1.68          0.03         1.27 o                         
  -8   2  22          5.87          5.41         1.52 o                         
  -7   2  22          4.53          2.97         1.32 o                         
  -6   2  22         48.48         57.70         2.91 o                         
  -5   2  22          0.02         -0.79         1.84 o                         
  -4   2  22          0.25          0.15         1.37 o                         
  -3   2  22          0.61          4.02         1.37 o                         
  -2   2  22         33.29         39.16         3.75 o                         
  -1   2  22          0.03         -0.04         1.49 o                         
   0   2  22         21.16         20.28         2.07 o                         
   1   2  22          1.66         -0.91         1.37 o                         
   2   2  22         12.38         14.44         2.00 o                         
   3   2  22          7.21          7.32         2.01 o                         
   4   2  22         16.18         12.42         1.94 o                         
 -10   3  22          3.01          2.58         1.70 o                         
  -9   3  22          0.70         -1.20         1.72 o                         
  -8   3  22          0.69          0.25         1.28 o                         
  -7   3  22          0.00         -1.41         1.41 o                         
  -6   3  22         15.33         14.45         2.02 o                         
  -5   3  22          1.02          0.67         1.30 o                         
  -4   3  22          4.08          4.37         1.39 o                         
  -3   3  22          2.45          1.15         1.39 o                         
  -2   3  22          4.03          0.54         1.30 o                         
  -1   3  22          3.73          2.13         1.81 o                         
   0   3  22          2.27          2.83         1.58 o                         
   1   3  22          5.44          7.20         1.74 o                         
   2   3  22          7.99          8.61         1.76 o                         
 -11   0  23         20.34         27.44         3.48 o                         
  -9   0  23         29.31         44.38         4.49 o                         
  -7   0  23          3.87          7.88         2.29 o                         
  -5   0  23         99.98        112.70         5.82 o                         
  -3   0  23         93.48         90.91         5.38 o                         
  -1   0  23          2.52          3.43         2.13 o                         
   1   0  23          0.06         -1.85         1.85 o                         
   3   0  23          7.55          7.45         2.93 o                         
 -11   1  23          1.16          0.40         1.50 o                         
 -10   1  23         16.68         14.40         1.96 o                         
  -9   1  23         11.98         12.65         2.95 o                         
  -8   1  23          1.69          1.69         1.42 o                         
  -7   1  23          5.51          6.74         1.52 o                         
  -6   1  23          0.83         -0.74         1.28 o                         
  -5   1  23          1.80          4.04         1.79 o                         
  -4   1  23          0.00         -1.52         1.52 o                         
  -3   1  23         31.02         33.18         3.24 o                         
  -2   1  23          1.40          1.58         2.39 o                         
  -1   1  23          0.17          0.26         1.78 o                         
   0   1  23          3.14         -0.54         1.49 o                         
   1   1  23         14.09         11.61         1.95 o                         
   2   1  23          2.68         -2.12         2.12 o                         
   3   1  23          4.23          4.42         1.69 o                         
 -10   2  23          0.22         -1.43         1.43 o                         
  -9   2  23          1.97          3.14         1.68 o                         
  -8   2  23          3.11          1.05         1.44 o                         
  -7   2  23          3.90          2.77         1.38 o                         
  -6   2  23          0.05         -1.45         1.45 o                         
  -5   2  23         25.96         21.60         2.35 o                         
  -4   2  23          0.02          1.14         1.44 o                         
  -3   2  23          0.20         -1.26         1.26 o                         
  -2   2  23          4.21          1.30         1.37 o                         
  -1   2  23         21.71         25.96         2.83 o                         
   0   2  23          3.19          3.80         1.54 o                         
   1   2  23          4.21          3.20         2.72 o                         
   2   2  23          3.58          3.33         1.62 o                         
  -7   3  23          0.38         -0.11         1.60 o                         
  -6   3  23          0.11         -2.16         2.16 o                         
  -5   3  23          0.85          0.48         1.33 o                         
  -4   3  23          1.72         -1.28         1.28 o                         
  -3   3  23          7.63          5.55         1.66 o                         
  -2   3  23          2.70          4.95         1.69 o                         
 -10   0  24          0.53         -2.20         2.37 o                         
  -8   0  24         18.06         20.50         3.11 o                         
  -6   0  24         10.89          6.58         2.48 o                         
  -4   0  24          5.57          8.40         2.45 o                         
  -2   0  24          0.88         -2.13         2.13 o                         
   0   0  24         17.19         17.65         3.08 o                         
  -9   1  24          0.11         -1.08         3.09 o                         
  -8   1  24          0.90         -1.69         1.69 o                         
  -7   1  24          7.11          8.70         2.23 o                         
  -6   1  24          4.87          1.69         1.87 o                         
  -5   1  24          0.03         -0.41         1.61 o                         
  -4   1  24          1.63          1.57         1.54 o                         
  -3   1  24         17.99         20.41         2.67 o                         
  -2   1  24         13.29         13.34         2.41 o                         
  -1   1  24         11.19         11.43         3.06 o                         
   0   1  24          0.29         -1.19         1.46 o                         
   1   1  24          0.28         -1.93         2.18 o                         
  -7   2  24          2.85          0.95         1.55 o                         
  -6   2  24         10.41          6.23         2.26 o                         
  -5   2  24          9.64          8.43         1.76 o                         
  -4   2  24          2.58          0.55         1.89 o                         
  -3   2  24          4.68          1.32         2.16 o                         
  -2   2  24          0.29         -1.68         1.68 o                         
  -5   0  25          0.91         -2.32         2.32 o                         
                                                                                
